# Supplementary material for: Fluctuation and diversity of Hydromedusae (Hydrozoa, Cnidaria) in a highly productive region of the Gulf of Mexico inferred from high frequency plankton sampling
Source: PeerJ. 2019 Oct 8;7:e7848. doi: 10.7717/peerj.7848 (PMC6788443; doi:10.7717/peerj.7848)
Supplement: Supplemental Information 1 — Supplementary Table 1: Raw data showing date, medusa count, temperature, salinity, dissolved oxygen (DO), and chlorophyll a Supplementary Table 2: Sequences produced in this paper with their BLAST tophit resutls, Identity %, query % coverage, and e-values. Newly produed sequences have been submitted to Genbank with the following accession numbers: MN364418 –MN364461, MN355950 –MN355952, MN355770 –MN355845, MN355846 –MN355904, MN355575 –MN355691, MN355905 –MN355911, MN355912 –MN355949, MN355718 –MN355768, MN355692 –MN355717, MN355508 –MN355516, MN347011 –MN347014, MN343754 –MN343758, MN341844 –MN341854 and MN367046 –MN367055. [file peerj-07-7848-s001.xlsx]

## Sheet: Sheet1
Supplementary Table 1: Raw data showing date, medusa count, temperature, salinity, dissolved oxygen (DO), and chlorophyll a
Date	Temp °C	Salinity	DO	chl a	Medusa Count
2015-08-27	30.04	27.38	6.51		22
2015-08-28	30.11	26.75	6.4
2015-08-29	30.14	26.16	6.06
2015-08-30	30	24.28	6.42
2015-08-31	29.4	26.08	5.73
2015-09-01	29.4	26.08	5.73		16
2015-09-02	27.89	23.93	5.24		33
2015-09-03	27.89	23.93	5.24		2
2015-09-04	28.22	23.27	5.76
2015-09-05	28.86	23.82	6.6
2015-09-06	28.82	21.73	6.55
2015-09-07	29.87	24.8	5.8
2015-09-08	29.87	24.8	5.8		11
2015-09-09	30.31	27.86	5.5		4
2015-09-10	29.71	25.42	5.82		2
2015-09-11	29.01	24.02	5.53
2015-09-12	28.18	23.96	5.31
2015-09-13	27.72	23.7	5.68
2015-09-14	27.74	29.38	5.09
2015-09-15	27.51	30.06	5.43		25
2015-09-16	27.3	28.57	6.86		13
2015-09-17	27.79	27.53	6		14
2015-09-18	27.79	27.53	5.93		5
2015-09-19	27.96	26.83	5.93
2015-09-20	28.14	25.58	6.45
2015-09-21	28.24	24.96	6.19
2015-09-22	28.64	25.48	5.77		16
2015-09-23	28.76	25.64	6.05		7
2015-09-24	28.92	26.08	6.23		12
2015-09-25	28.63	25.85	5.88		9
2015-09-26	29.04	24	6.54
2015-09-27	28.57	25.72	5.75
2015-09-28	25.9	25.02	6.06
2015-09-29	25.53	24.66	6.2		3
2015-09-30	26.14	23.94	5.68		9
2015-10-01	26.65	23.68	5.92		11
2015-10-02	25.58	22.15	6.34		1
2015-10-03	25.02	21.54	6.51
2015-10-04	24.8	22.32	6.94
2015-10-05	24.77	22.34	6.96
2015-10-06	24.77	22.34	6.96		5
2015-10-07	25.3	22.08	6.79		11
2015-10-08	25.3	22.08	6.75		7
2015-10-09	25.98	24.68	6.75
2015-10-10	26.11	24.3	6.67
2015-10-11	26.01	24.34	6.47
2015-10-12	25.88	25.43	6.07
2015-10-13	26.33	25.01	5.84		3
2015-10-14	26.13	24.17	5.6		5
2015-10-15	25.36	24.17	5.83		4
2015-10-16	26.31	26.63	4.76		0
2015-10-17	25.31	25.14	6.26
2015-10-18	24.5	27	6.39
2015-10-19	23.71	26.81	6.28
2015-10-20	23.96	27.24	6.29		4
2015-10-21	23.92	n/a	n/a		1
2015-10-22	24.49	26.77	6.53		9
2015-10-23	24.7	26.34	6.78		0
2015-10-24	n/a	25.97	6.67
2015-10-25	20.1	n/a	n/a
2015-10-26	20.3	22.28	7.45
2015-10-27	21.51	21.78	7.93		2
2015-10-28	21.48	24.24	6.64		0
2015-10-29	22.32	23.81	6.8		0
2015-10-30	23.39	24.48	6.75		1
2015-10-31	23.39	28.33	6.67
2015-11-01	22.53	21.49	6.95
2015-11-02	n/a	~20	n/a
2015-11-03	22.54	19	7.2		5
2015-11-04	22.54	18.89	7.2		11
2015-11-05	23.34	19	7.44		3
2015-11-06	23.98	19.29	7.16
2015-11-07	24.52	17.89	7.94
2015-11-08	20.39	10.73	7.86
2015-11-09	20.83	14.14	7.98
2015-11-10	20.92	14.33	9		0
2015-11-11	21.89	16.04	7.95		1
2015-11-12	22.09	16.44	7.32		0
2015-11-13	19.92	13.57	7.8		0
2015-11-14	19.47	16.77	7.87
2015-11-15	19.5	19.14	7.64
2015-11-16	20.1	18.4	7.38
2015-11-17	21.36	19.29	7.3		4
2015-11-18	19.56	16.75	7.5		0
2015-11-19	20.58	17.26	7.32		2
2015-11-20	20.27	17.02	7.78		0
2015-11-21	20.73	18.1	7.87		3
2015-11-22	15.99	8.27	8.96
2015-11-23	15.81	10.98	8.85		0
2015-11-24	16.17	12.55	8.54		0
2015-11-25	17.67	16.25	7.97
2015-11-26	n/a	n/a	n/a
2015-11-27	19.22	19.89	7.22
2015-11-28	19.84	18.19	7.09
2015-11-29	18.19	14.26	7.8
2015-11-30	18.02	15.95	7.65
2015-12-01	17.84	18.08	7.91		0
2015-12-02	17.11	17.76	7.94		0
2015-12-03	15.58	16.17	8.59		0
2015-12-04	15.24	16.54	8.58		0
2015-12-05	15.07	17.4	8.68
2015-12-06	15.25	16.43	9.23
2015-12-07	15.17	15.96	9.76		0
2015-12-08	15.17	14	9.76		0
2015-12-09	16	15	9.8		0
2015-12-10	17.21	16.99	9.8		0
2015-12-11	18.19	20.57	8.29
2015-12-12	19.19	21.39	7.79		0
2015-12-13	19.19	21.39	7.79
2015-12-14	18.04	18.78	7.68		0
2015-12-15	18.26	18.82	7.4		0
2015-12-16	19.16	22.12	7.02		0
2015-12-17	16.34	17.36	8.36		1
2015-12-18	15.33	17.74	8.5		0
2015-12-19	15.39	17.58	8.52		0
2015-12-20	16.31	20.07	7.99		0
2015-12-21	17.32	18.72	7.96
2015-12-22	17.31	17.14	7.89		0
2015-12-23	18.24	17.64	7.58
2015-12-24	18.36	18.29	7.69
2015-12-25	19.75	18.29	7.45
2015-12-26	19.75	18.52	7.45
2015-12-27	19.95	19.92	7.32
2015-12-28	16.67	18.14	8.15
2015-12-29	16.25	16.27	8.04
2015-12-30	16.66	22.7	7.69
2015-12-31	15.2	16.34	8.46
2016-01-01	13.59	11.18	9.25
2016-01-02	11.99	8.86	9.81
2016-01-03	11.65	10.76	9.85
2016-01-04	11.84	11.49	9.96
2016-01-05	12.3	14.86	9.32
2016-01-06	12.64	16.03	9.08
2016-01-07	13.22	15.75	9.1	3.60197
2016-01-08	13.83	15.71	9.26	3.42033	0
2016-01-09	14.58	16.61	8.67	n/a
2016-01-10	11.83	14.01	9.37	7.44952
2016-01-11	12.34	17.76	9.06	6.78694
2016-01-12	12.46	20.54	8.87	6.45693	9
2016-01-13	12.62	18.43	9.31	6.46461	0
2016-01-14	13.39	18.58	9.01	0	1
2016-01-15	13.31	15.08	10.42	6.70252	0
2016-01-16	13.58	11.93	10.49	7.75395
2016-01-17	12.49	13.665	9.45	8.91794
2016-01-18	13.07	10.52	10.28	9.67005
2016-01-19	12.82	14.07	9.88	7.91512	0
2016-01-20	13.72	14.82	98.1	8.17477	0
2016-01-21	14.21	14.36	9.72	7.0078	0
2016-01-22	11.2	14.3	9.52	7.77186
2016-01-23	10.77	11.09	9.59	10.4938
2016-01-24	12.74	18.87	8.94	6.30344
2016-01-25	14	20.54	8.87	4.45129	0
2016-01-26	14.35	20.72	8.44	6.35716	2
2016-01-27	12.12	16.87	9.13	12.5711
2016-01-28	11.79	16.52	9.27	5.94529	0
1/29/2016	12.07	17.24	9.43	3.74523	1
2016-01-30	12.89	18.69	9.21	5.05503
2016-01-31				9.98727
2016-02-01	15.41	20.11	9.41	8.6877	23
2016-02-02	16.32	20.11	8.66	14.3081	23
2016-02-03	15.05	19.67	8.76	5.79009
2016-02-04	12.95	18.31	9.1	15.2572	30
2016-02-05	12.91	16.47	9.49	12.3562	0
2016-02-06	13.39	19.47	9.16	17.14
2016-02-07	13.18	16.62	10.45	21.6681
2016-02-08	12.74	16.17	9.69	n/a	0
2016-02-09	11.68	16.1	9.46	n/a	2
2016-02-10				9.16864
2016-02-11	13.84	23.06	8.69	9.1567	3
2016-02-12	13.84	23	9.23	10.7445	0
2016-02-13	16.22	24.12	9.23	6.01692
2016-02-14	16.43	30.23	7.62	6.70252
2016-02-15	17.07	27.3	7.93	4.68665	32
2016-02-16	17.19	19.8	8.63	5.61784	35
2016-02-17	17.15	24.08	7.77	3.59344
2016-02-18	16.81	23.23	7.73	5.37225	4
2016-02-19	17.21	23.88	7.62	5.71249	3
2016-02-20	17.4	24.05	7.36	5.06526
2016-02-21	18.35	23.79	7.14	6.05274
2016-02-22	18.05	24.68	6.96	5.62296	0
2016-02-23	18.09	23.93	7.16	4.96038
2016-02-24	16.2	19.28	7.74	6.97676
2016-02-25	15.97	18.61	8.1	n/a	13
2016-02-26	15.83	19	8.1	3.76058	14
2016-02-27	15.83	26.2	7.74	3.80662
2016-02-28	16.5	26.59	7.84	3.29498
2016-02-29	17.07	22.35	8.2	2.76671	23
2016-03-01	17.71	24.25	7.96	4.065	20
2016-03-02	17.91	24.43	7.82	3.33591
2016-03-03	18.17	24.55	7.49	5.30062	47
2016-03-04	18.13	24.4	7.61	3.62243	4
2016-03-05	17.75	24.47	7.33	n/a
2016-03-06				2.7731
2016-03-07	18.39	24.56	7.54	2.93683	4
2016-03-08	18.81	25.42	7.18	3.07114	4
2016-03-09	19.15	25.13	7.19	2.40472
2016-03-10	19.34	23.6	6.95	3.35638	6
2016-03-11	20.04	20.65	7.29	5.30062	16
2016-03-12	20.46	18.51	7.19	8.55978
2016-03-13	20.69	14.8	7.74	11.1922
2016-03-14	21.07	15.12	7.19	14.4872
2016-03-15	21.53	11.2	7.87	8.23745
2016-03-16	21.9	13.63	7.58	6.46461	8
2016-03-17	22.26	18.2	6.92	7.27045	8
2016-03-18	22.63	18.08	6.92	12.8397	6
2016-03-19	21.85	15.04	7.1	11.5682
2016-03-20	18.28	14.4	7.76	9.16864
2016-03-21	17.78	12.82	8.27	6.53624	5
2016-03-22	17.9	18.06	7.48	5.46179	16
2016-03-23	18.7	19.38	7.54	5.55132
2016-03-24	19.1	21.57	6.8	8.61351	23
2016-03-25	18.17	11.03	8.28	4.85293	4
2016-03-26	18.6	19.72	7.03	11.3175
2016-03-27	19.45	13.96	8.18	14.8632
2016-03-28	19.94	11.39	8.91	8.29117	1
2016-03-29	19.76	12.44	8.45	6.51833	3
2016-03-30	20.17	16.67	7.65	6.75813
2016-03-31	20.72	17.76	7.33	6.9123	19
2016-04-01	21.46	16.68	7.32	7.77186	16
2016-04-02	17.83	10.96	8.18	8.27327
2016-04-03	18.38	11.67	7.84	6.89439
2016-04-04	18.38	12	7.77	7.09137	1
2016-04-05	19.19	13.53	7.77	8.48816	3
2016-04-06	19.2	15.66	7.43	5.69459	5
2016-04-07	19.98	14.14	8.14	7.53138	4
2016-04-08	20.61	18.68	7.22	9.84401
2016-04-09	20.96	14.71	8.26	8.98957
2016-04-10	20.82	23.42	7.14	9.25818
2016-04-11	21.86	21.93	7.38	8.38071	104
2016-04-12	22.51	14.88	7.42	n/a	24
2016-04-13	22.51	15	7	6.89081	21
2016-04-14	22.16	18.49	6.68	9.41934	0
2016-04-15	22.22	17.17	7.07	6.89439	11
2016-04-16	22.23	20.88	7.17	7.18091
2016-04-17	22.27	22.04	6.65	3.33591
2016-04-18	22.81	20.16	6.09	4.09485
2016-04-19	22.57	17.5	6.48	14.4693
2016-04-20	23.34	10.96	7.91	15.1318	8
2016-04-21	23.86	11.11	7.8	12.5532	7
2016-04-22	23.18	11.07	7.41	11.8548	16
2016-04-23	24.22	10.99	7.82	17.4598
2016-04-24	24.01	11.54	7.89	14.3976
2016-04-25	24.59	12.92	8.13	14.2186	4
2016-04-26	24.46	10.53	7.6	8.64676	3
2016-04-27	24.48	13.97	7.03	10.1715
2016-04-28	24.86	9.56	7.05	9.41934	19
2016-04-29	25.29	11.35	6.67	8.64932	11
2016-04-30	25.38	14.83	6.39	n/a
2016-05-02	24.85	14.91	5.97	4.87084	10
2016-05-03	23.29	10.28	6.94	7.46743	6
2016-05-04	23.07	10	7	8.09419	4
2016-05-05	23.07	9.98	7.37	10.6012
2016-05-06	24.14	11.33	6.89	22.7425
2016-05-07	24.67	9.87	8.56	19.9669
2016-05-08	24.46	15.5	6.96	16.3675
2016-05-09	23.8	13.29	6.84	13.1083
2016-05-10	24.21	13.9	6.68	10.8161	7
2016-05-11	25.11	9.34	7.09	9.09701	4
2016-05-12	25.11	7	7	11.2996	4
2016-05-13	26	5	7	12.6785
2016-05-14	26.71	13	n/a	8.54188
2016-05-15	26.18	11	n/a	7.68829
2016-05-17	24.73	10	7	n/a	0
2016-05-18	26.42	7	7	8.5956	4
2016-05-20	24.97	8	7	28.2939	1
2016-05-21	25.76			11.6041
2016-05-22	n/a			9.59842
2016-05-23	26.11	9	7	11.2996	2
2016-05-24	26.59		7	n/a	3
2016-05-25	26.99	12	7	12.5711	0
2016-05-26	27.44	9	7	12.8218	6
2016-05-27	27.03	12		12.6248
2016-05-28	26.17	13		12.2308
2016-05-29	27.19	9		9.5626
2016-05-30	27.26	7		8.72095
2016-05-31	26.94	8		13.4485	10
2016-06-01	26.86	8	7	15.49	6
2016-06-02	26.52	6	7	11.7712
2016-06-03	25.7	5.29	7.74	16.0272
2016-06-04	26.04	7.77	5.99	11.8189
2016-06-05	25.68	5.43	6.22	10.064
2016-06-06	26.19	6.59	6.54	8.05837
2016-06-07	26.96	7	n/a	7.68232
2016-06-08	27.7	6	7	8.13001	0
2016-06-09	28.02	6.24	6.98	12.1592
2016-06-10	27.91	6.64	6.69	8.52397	4
2016-06-11	28.81	8.17	7.61	11.6041
2016-06-12	29.15	10.2	6.9	9.88494
2016-06-13	28.76	9.45	6.7	n/a
2016-06-14	28.8	9.44	6.46	16.3854	4
2016-06-15	28.85	8.94	6.99	13.5202	8
2016-06-16	28.89	8.51	7.25	10.7957
2016-06-17	29.69	13.95	6.2	14.4514
2016-06-18				15.3288
2016-06-19				10.064
2016-06-20	28.61	14.28	4.57	n/a	1
2016-06-21	29.44	19.69	4.91	n/a	8
2016-06-22	29.8	16.32	6.15	9.77749
2016-06-23	29.86	17.51	6.05	8.29117
2016-06-24	30.19	16.32	6.05	8.11807
2016-06-25	30.28	15	6.5	9.18655
2016-06-26	30.62	13.2	6.39	9.20446
2016-06-27	30.9	16.17	6.74	9.69393	4
2016-06-28	31.24	17.62	6.01	8.26431
2016-06-29	29.5	16.11	5.53	7.01974	3
2016-06-30	30.51	14.66	6.83	8.97166	2
2016-07-01		14		9.22833
2016-07-02	30.7	21.85	4.45	8.43443
2016-07-03	30.76	17.41	5.88	8.05838
2016-07-04	30.53	15.9	6.36	7.49045
2016-07-05	29.55	23.4	4.23	7.37789	0
2016-07-06	29.54	19.73	5.24	6.46717	0
2016-07-07	29.92	16.59	6.53	9.61036	4
2016-07-08		16		8.85142
2016-07-09				11.031
2016-07-10	30.45	21.75	6.57	9.38353
2016-07-11	29.18	28.32	4.54	9.92076	4
2016-07-12	29.32	22.79	6.48	8.97166	1
2016-07-13	29.95	22.5	6.39	8.91793
2016-07-14	30.03	21.71	6.49	6.84067
2016-07-15	30.07	20.21	6.42	7.33014	1
2016-07-16		24		5.70993
2016-07-17	29.94	30.16	5.23	5.6997
2016-07-18	30.42	29.01	5.32	5.0141	8
2016-07-19	30.89	25.52	5.7	5.93506	6
2016-07-20	30.57	24.88	5.95	5.31085
2016-07-21	31.21	23.39	5.93	4.51269	7
2016-07-22	31.56	20.51	6.28	5.30957	0
2016-07-23				6.0975
2016-07-24	31.72	25.17	5.74	5.25585
2016-07-25	31.71	26.71	5.72	n/a
2016-07-26	30.81	27.37	4.67	6.24972	0
2016-07-27				4.68281
2016-07-28	29.97	24	6	5.39911	4
2016-07-29	30.71	22.78	6.79	n/a	2
2016-07-30				7.34719
2016-07-31				6.18065
2016-08-01	30.71	22.78	5.76	n/a	3
2016-08-02	31.12	27.27	5.76	n/a	6
2016-08-03	31.17	27.27	5.76	6.30344
2016-08-04	31.57	26.79	5.84	5.90436	1
2016-08-05	31.4	28.77	5.77	5.00387	0
2016-08-06	31.73	27.66	5.87	2.99055
2016-08-07	31.67	29.79	5.63	4.68665
2016-08-08	31.97	31.08	4.96	5.20852	0
2016-08-09	31.47	30.37	4.81	4.57409	8
2016-08-10	31.92	29.81	5.33	7.58084	2
2016-08-11	31.28	30.01	4.63	6.23181	2
2016-08-12	30.75	30.14	5.35	7.34207
2016-08-13	30.32	30.49	5.3	8.10442
2016-08-14				10.4222
2016-08-15	29.8	31.69	5.46	6.20111
2016-08-16	29.64	28.81	5.96	n/a	6
2016-08-17	29	27.8	5.8	9.16864	1
2016-08-18	28.88	27.3	5.7	8.20164	6
2016-08-19	28.96	28.25	5.59	n/a
2016-08-20	28.88	24.98	6.26	7.68232
2016-08-21	29.3	26.65	6.22	5.71249
2016-08-22	29.13	24.86	5.99	12.1234	3
2016-08-23	29.12	25.48	5.87	8.79258	8
2016-08-24	29.37	24.12	6.33	8.14194	2
2016-08-25	30.25	24.51	6.73	7.1323
2016-08-26	29.91	26.08	6.45	6.60787	3
2016-08-27	30.07	24.03	6.73	8.29117
2016-08-28	29.81	22.73	6.22	25.2496
2016-08-29	29.26	21.7	5.56	15.0065
2016-08-30	28.4	20.15	5.61	16.1347
2016-08-31	28.97	19.45	6.14	6.14227	4
2016-09-01	29.5	19.88	6.12	6.39298	13
2016-09-02	29.83	17.97	7.08	5.28271	7
2016-09-03	30.26	18.54	6.84	8.47281
2016-09-04				13.8604
2016-09-05	30.25	20.51	5.2	10.2073
2016-09-06	29.39	20.84	5.6	n/a
2016-09-07	29.53	20.58	6.83	8.37048
2016-09-08	29.59	25	6.8	11.0847	3
2016-09-09	29.89	25	6.7	11.228	3
2016-09-10				13.9678
2016-09-11	30.2	22.06	4.35	11.1743
2016-09-12	30.34	22.12	4.88	n/a	12
2016-09-13	30.07	22.44	4.67	6.17809
2016-09-14	30	21	4.8	6.49786	2
2016-09-15	30.43	20.01	5.63	3.20544
2016-09-16	30	18	5.8	n/a	3
2016-09-17	29.78	17.91	5.97	10.4222
2016-09-18	30.21	18.26	5.56	n/a
2016-09-19	29.69	23		12.768	11
2016-09-20	29.87	20.24	4.7	8.02256
2016-09-21	29.73	21.22	4.26	8.73886
2016-09-22	29.78	23.92	4.08	9.75959
2016-09-23	30.13	23.87	5.43	8.52397
2016-09-24				11.0847
2016-09-25				9.95657
2016-09-26	29.13	21.16	5.51	n/a	28
2016-09-27	29.35	20.39	5.02	n/a
2016-09-28	28.63	19.47	6.11	14.129	40
2016-09-29				9.58051
2016-09-30	27.5	21	5	10.4938	53

## Sheet: Sheet2
Supplementary Table 2: Sequences produced in this paper with their BLAST tophit resutls, Identity %, query % coverage, and e-values. Newly produed sequences have been submitted to Genbank with the following accession numbers: MN364418-MN364461, MN355950-MN355952, MN355770-MN355845, MN355846-MN355904, MN355575-MN355691, MN355905-MN355911, MN355912-MN355949, MN355718-MN355768, MN355692-MN355717, MN…
Date/Sequence name	BLAST Best Match	Identity %	Query % Coverage	E-value
09.02.15.05	Obelia dichotoma	99.8	100	0
09.02.15.09	Aequorea australis	99.6	88.74	0
09.02.15.16	Obelia dichotoma	99.7	98.22	0
09.02.15.17	Obelia geniculata	93	100	0
09.02.15.22	Malagazzia carolinae	92.59	96.1	0
09.02.15.25	Obelia dichotoma	100	100	0
09.02.15.27	Stauridiosarsia reesi	95.7	100	0
09.02.15.29	Obelia dichotoma	99.7	100	0
09.02.15.30	Obelia dichotoma	99.7	99.84	0
09.02.15.31	Clytia gracilis	93.1	98.3	0
09.03.15.01	Obelia dichotoma	99.04	99.8	0
09.03.15.02	Clytia gracilis	93.5	98.06	0
09.08.15.05	Malagazzia carolinae	96.4	87.09	0
09.08.15.10	Obelia dichotoma	99.6	99.82	0
09.09.15.01	Obelia dichotoma	99.6	98.43	0
09.10.15.05	Nemopsis bachei	90.5	87.01	0
09.15.15.04	Malagazzia carolinae	95	99	0
09.15.15.05	Obelia dichotoma	99.5	100	0
09.15.15.09	Obelia bidentata	99.6	98.43	0
09.16.15.02	Obelia dichotoma	99	98	0
09.16.15.05	Aequorea australis	99.4	84.44	0
09.16.15.06	Obelia dichotoma	99	98	0
09.16.15.07	Malagazzia carolinae	96	92	0
09.17.15.11	Malagazzia carolinae	96	99	0
09.22.15.01	Earleria quadrata	87	98.25	0
09.22.15.06	Earleria quadrata	87.3	98	0
09.22.15.12	Earleria quadrata	87.4	98.42	0
09.23.15.02	Obelia dichotoma	99	8	0
09.24.15.04	Earleria quadrata	87	100	0
09.24.15.10	Earleria quadrata	87.5	98.95	0
09.25.15.03	Nemopsis bachei	91	92	0
09.25.15.06	Earleria quadrata	87.5	96.71	0
09.25.15.08	Earleria quadrata	87	98	0
09.29.15.02	Obelia dichotoma	99	100	0
09.29.15.03	Obelia dichotoma	100	100	0
09.30.15.02	Malagazzia carolinae	96.3	85.83	0
09.30.15.04	Malagazzia carolinae	96.6	85.46	0
10.01.15.02	Malagazzia carolinae	95.9	94.4	0
10.01.15.03	Obelia dichotoma	99.6	99.6	0
10.07.15.03	Obelia dichotoma	99.3	91.91	0
10.07.15.06	Obelia dichotoma	99	97	0
10.08.15.03	Obelia dichotoma	99.5	97.93	0
10.08.15.04	Obelia dichotoma	99.8	99.8	0
10.08.15.05	Obelia dichotoma	99.8	97	0
10.08.15.06	Obelia dichotoma	99	97.8	0
10.08.15.07	Obelia dichotoma	99.3	97.93	0
10.01.15.06	Blackfordia virginica	93.1	97.23	0
10.13.15.01	Obelia dichotoma	99	99	0
10.13.15.02	Obelia dichotoma	98	100	0
10.14.15.01	Malagazzia carolinae	96	94	0
10.14.15.02	Malagazzia carolinae	95.7	92.9	0
10.16.15.03	Obelia dichotoma	99.6	98.06	0
10.21.15.01	Nemopsis bachei	90.4	92.2	0
10.22.15.01	Obelia dichotoma	99	99	0
10.22.15.04	Nemopsis bachei	90.7	94.87	0
10.22.15.05	Obelia dichotoma	99	92.83	0
10.22.15.06	Obelia dichotoma	100	100	0
10.22.15.07	Obelia dichotoma	99.6	93.65	0
10.22.15.03	Nemopsis bachei	90.2	92.37	0
11.03.15.02	Malagazzia carolinae	96	100	0
11.04.15.02	clytia gracilis	98.2	100	0
11.04.15.05	Clytia gracilis	98.1	100	0
11.04.15.06	Obelia dichotoma	99	97	0
11.04.15.08	Obelia dichotoma	99	100	0
11.04.15.09	Obelia dichotoma	99.6	92.8	0
11.04.15.10	Obelia dichotoma	99.6	99.12	0
11.05.15.01	Obelia dichotoma	99.6	97.9	0
11.05.15.02	Obelia dichotoma	99.6	100	0
11.05.15.03	Clytia gracilis	98.1	99.65	0
11.11.15.01	Nemopsis bachei	91	90	0
11.4.15.01	Obelia geniculata	94.7	97.57	0
2.01.16.04	Nemopsis bachei	99.6	84.06	0
2.01.16.06	Bougainvilla muscus	96.8	96.39	0
2.01.16.13	Nemopsis bachei	90.4	82.76	0
2.01.16.15	Nemopsis bachei	99.2	85.36	0
2.01.16.18	Nemopsis bachei	90.6	91.27	0
2.01.16.19	Nemopsis bachei	90.6	91.27	0
2.01.16.20	Nemopsis bachei	90.6	91.27	0
2.01.16.21	Blackfordia virginica	99.7	100	0
2.01.16.22	Bougainvillia muscus	95.9	98.42	0
2.01.16.23	Blackfordia virginica	100	81.41	0
2.02.16.01	Nemopsis bachei	99.2	92.19	0
2.02.16.07	Nemopsis bachei	99.4	92.37	0
2.02.16.08	Nemopsis bachei	98.9	92.21	0
2.02.16.12	Nemopsis bachei	99.2	83.82	0
2.02.16.16	Nemopsis bachei	99.4	83.16	0
2.02.16.18	Nemopsis bachei	99.6	83.48	0
2.15.16.25	Ectopleura dumortierii	95.4	99.82	0
2.15.16.26	Ectopleura dumortierii	94.7	100	0
2.15.16.27	Ectopleura dumortierii	95.4	100	0
2.15.16.29	Ectopleura dumortierii	95.2	99.47	0
2.15.16.30	Ectopleura dumortierii	95.2	99.47	0
2.15.16.31	Ectopleura dumortierii	95.1	100	0
2.15.16.32	Ectopleura dumortierii	95.3	100	0
2.16.16.02	Liriope tetraphylla	96.4	85.64	0
2.16.16.05	Liriope tetraphylla	95.6	97.69	0
2.16.16.06	Liriope tetraphylla	96.7	85.88	0
2.16.16.07	Liriope tetraphylla	96.5	87.84	0
2.29.16.02	Nemopsis bachei	99.2	85.99	0
2.29.16.09	Ectopluera dumortierii	95.7	100	0
2.29.16.10	Ectopluera dumortierii	95.7	100	0
2.29.16.11	Ectopluera dumortierii	95.9	100	0
2.29.16.12	Ectopluera dumortierii	95.6	100	0
2.29.16.13	Ectopluera dumortierii	95	100	0
2.29.16.15	Ectopluera dumortierii	94.7	100	0
2.29.16.17	Ectopluera dumortierii	95.3	100	0
2.29.16.19	Ectopleura dumortierii	95.5	100	0
2.29.16.20	Ectopleura dumortierii	95.5	100	0
2.29.16.21	Ectopleura dumortierii	95.5	100	0
2.29.16.22	Ectopleura dumortierii	95.3	100	0
2.29.16.23	Ectopleura dumortierii	95.5	100	0
2.04.16.15	Nemopsis bachei	99.6	84.02	0
2.04.16.18	Nemopsis bachei	99.3	93.4	0
2.04.16.22	Nemopsis bachei	99.6	91.24	0
2.04.16.24	Nemopsis bachei	99.4	92.21	0
3.01.16.15	Nemopsis bachei	90.2	83.45	0
3.01.16.17	Nemopsis bachei	90.8	83.77	0
3.01.16.19	Clytia sp. 1	91.3	96.66	0
3.03.16.07	Nemopsis bachei	98.6	96.27	0
3.03.16.08	Nemopsis bachei	99.4	85.79	0
3.03.16.09	Nemopsis bachei	98.7	85.34	0
3.03.16.20	Nemopsis bachei	99.4	85.79	0
3.03.16.21	Nemopsis bachei	98.8	86.19	0
3.03.16.22	Nemopsis bachei	99.2	85.64	0
3.03.16.24	Nemopsis bachei	99.6	85.64	0
3.03.16.25	Nemopsis bachei	99.6	85.64	0
3.04.16.03	Corymorpha nutans	88.9	96.47	0
3.07.16.01	Eucheilota maculata	93.2	99.65	0
3.07.16.02	Malgazzia carolinae	96.1	92.23	0
3.07.16.03	Obelia dichotoma	99.6	98.93	0
3.07.16.04	Hydractinia americana	97	100	0
3.08.16.02	Nemopsis bachei	99.2	92.17	0
3.08.16.03	Clytia gracilis	100	99.65	0
3.08.16.04	Clytia gracilis	99.8	100	0
3.08.16.05	Nemopsis bachei	98.9	91.21	0
3.08.16.06	Malagazzia carolinae	95.9	92.4	0
3.11.16.05	Liriope tetraphylla	96.8	85.71	0
3.11.16.14	Obelia dichotoma	99.8	99	0
3.11.16.15	Liriope tetraphylla	96.4	97.64	0
3.16.16.05	Liriope tetraphylla	96.5	100	0
3.16.16.08	Malagazzia carolinae	96.1	100	0
3.18.16.01	Nemopsis bachei	99.2	92.03	0
3.18.16.02	Ectopleura dumortierii	95.6	98.74	0
3.18.16.03	Liriope tetraphylla	96.7	91.36	0
3.18.16.04	Clytia gracilis	96.6	99.48	0
3.18.16.06	Malagazzia carolinae	96.1	93.21	0
3.21.16.03	Nemopsis bachei	99.1	92.16	0
3.21.16.04	Malagazzia carolinae	96.1	92.39	0
3.21.16.05	Nemopsis bachei	99.4	93.46	0
3.21.16.06	Malagazzia carolinae	95.9	95	0
3.22.16.02	Blackfordia virginica	100	91.21	0
3.22.16.03	Koellikerina fasciculata	89.6	100	0
3.22.16.04	Liriope tetraphylla	96.6	79.86	0
3.22.16.07	Liriope tetraphylla	96.8	100	0
3.22.16.08	Nemopsis bachei	91	84.5	0
3.22.16.12	Obelia dichotoma	100	0	99.8
3.22.16.14	Bougainvillia triestina	95.5	99.6	0
3.25.16.01	Nemopsis bachei	99.4	91.25	0
3.25.16.02	Liriope tetrapylla	96.7	92.29	0
3.25.16.03	Malagazzia carolinae	96.1	93.54	0
3.25.16.04	Nemopsis bachei	99.4	90.77	0
3.31.16.02	Liriope tetraphylla	96.7	92.29	0
3.31.16.03	Nemopsis bachei	90	91.39	0
3.31.16.08	Liriope tetraphylla	96.7	92.45	0
3.31.16.09	Liriope tetraphylla	96.6	100	0
3.31.16.10	Liriope tetraphylla	96.5	92.31	0
3.31.16.12	Liriope tetraphylla	95.9	100	0
3.31.16.13	Liriope tetraphylla	96.8	100	0
3.31.16.15	Liriope tetraphylla	96	99.8	0
3.31.16.16	Liriope tetraphylla	96.2	99.31	0
4.11.16.03	Liriope tetraphylla	96.7	92.93	0
4.11.16.04	Liriope tetraphylla	96.7	92.77	0
4.11.16.05	Liriope tetraphylla	96.7	98.3	0
4.11.16.06	Liriope tetraphylla	97	92.45	0
4.11.16.07	Liriope tetraphylla	96.8	92.77	0
4.11.16.08	Liriope tetraphylla	96.8	93.25	0
4.11.16.09	Liriope tetraphylla	96.8	92.61	0
4.11.16.100	Liriope tetraphylla	96.6	100	0
4.11.16.101	Liriope tetraphylla	96.9	100	0
4.11.16.102	Liriope tetraphylla	96.9	100	0
4.11.16.103	Liriope tetraphylla	96.6	97.33	0
4.11.16.104	Liriope tetraphylla	96.9	100	0
4.11.16.11	Liriope tetraphylla	96.7	92.61	0
4.11.16.13	Liriope tetraphylla	96	100	0
4.11.16.14	Liriope tetraphylla	96.6	100	0
4.11.16.17	Liriope tetraphylla	96.2	100	0
4.11.16.18	Liriope tetraphylla	96.2	100	0
4.11.16.25	Nemopsis bachei	88.7	99.35	0
4.11.16.27	Liriope tetraphylla	96.3	99.8	0
4.11.16.29	Liriope tetraphylla	96.7	92.61	0
4.11.16.31	Eucheilota maculata	93.2	99.83	0
4.11.16.32	Nemopsis bachei	90.9	91.41	0
4.11.16.33	Liriope tetraphylla	96.8	92.45	0
4.11.16.39	Nemopsis bachei	91	88.85	0
4.11.16.40	Nemopsis bachei	90.8	88.95	0
4.11.16.43	Liriope tetraphylla	96.7	92.45	0
4.11.16.45	Liriope tetraphylla	96.5	92.77	0
4.11.16.46	Liriope tetraphylla	96.2	100	0
4.11.16.50	Liriope tetraphylla	96.4	100	0
4.11.16.51	Liriope tetraphylla	96.3	92.62	0
4.11.16.52	Liriope tetraphylla	96.3	93.25	0
4.11.16.53	Liriope tetraphylla	96.5	92.61	0
4.11.16.54	Nemopsis bachei	89.5	92.9	0
4.11.16.55	Liriope tetraphylla	96.3	92.78	0
4.11.16.56	Liriope tetraphylla	96.9	92.78	0
4.11.16.60	Clytia sp. 1	89.4	100	0
4.11.16.63	Liriope tetraphylla	96.7	92.62	0
4.11.16.64	Lovenella assimilis	90.5	96.47	0
4.11.16.66	Nemopsis bachei	90.4	92.9	0
4.11.16.68	Liriope tetraphylla	96.5	92.78	0
4.11.16.71	Liriope tetraphylla	96.5	92.78	0
4.11.16.72	Liriope tetraphylla	96.5	92.15	0
4.11.16.73	Nemopsis bachei	90.4	93.1	0
4.11.16.75	Liriope tetraphylla	97	92.61	0
4.11.16.76	Nemopsis bachei	89.8	96.5	0
4.11.16.77	Liriope tetraphylla	96.9	92.78	0
4.11.16.79	Liriope tetraphylla	96.5	92.78	0
4.11.16.80	Nemopsis bachei	90	92.48	0
4.11.16.81	Eucheilota maculata	92.8	99.82	0
4.11.16.82	Liriope tetraphylla	95	100	0
4.11.16.83	Liriope tetraphylla	96.7	92.62	0
4.11.16.85	Liriope tetraphylla	97	92.31	0
4.11.16.86	Nemopsis bachei	89.8	90	0
4.11.16.87	Liriope tetraphylla	96.8	96.57	0
4.11.16.88	Liriope tetraphylla	96.7	97.97	0
4.11.16.89	Liriope tetraphylla	96.8	97.33	0
4.11.16.90	Liriope tetraphylla	96.8	98.57	0
4.11.16.91	Liriope tetraphylla	96.6	97.33	0
4.11.16.92	Nemopsis bachei	90.6	92.37	0
4.11.16.93	Nemopsis bachei	90.6	90.6	0
4.11.16.94	Nemopsis bachei	90.6	89.9	0
4.11.16.95	Liriope tetraphylla	96.9	100	0
4.11.16.96	Nemopsis bachei	90.4	92.99	0
4.11.16.97	Liriope tetraphylla	96.8	100	0
4.11.16.98	Liriope tetraphylla	96.5	100	0
4.11.16.99	Liriope tetraphylla	97.1	100	0
4.12.16.02	Liriope tetraphylla	96.8	84.09	0
4.12.16.03	Liriope tetraphylla	96.6	100	0
4.12.16.04	Liriope tetraphylla	96.6	100	0
4.12.16.05	Liriope tetraphylla	96.8	100	0
4.12.16.06	Liriope tetraphylla	96.6	100	0
4.12.16.07	Liriope tetraphylla	96.8	100	0
4.12.16.08	Liriope tetraphylla	96.8	100	0
4.12.16.09	Liriope tetraphylla	96.7	96.8	0
4.12.16.12	Liriope tetraphylla	96.6	100	0
4.12.16.13	Liriope tetraphylla	96.8	92.77	0
4.12.16.15	Liriope tetraphylla	96.7	92.29	0
4.12.16.16	Liriope tetraphylla	96.7	92.29	0
4.12.16.17	Liriope tetraphylla	97	92.29	0
4.12.16.18	Koellikerina fasciculata	89.3	96.5	0
4.12.16.19	Nemopsis bachei	91	84.25	0
4.12.16.20	Liriope tetraphylla	97	97.98	0
4.12.16.21	Liriope tetraphylla	96.2	97.98	0
4.12.16.22	Nemopsis bachei	91	84.25	0
4.12.16.23	Liriope tetraphylla	96.7	97.98	0
4.12.16.24	Liriope tetraphylla	96.6	97.48	0
4.14.16.01	Liriope tetraphylla	96.7	92.94	0
4.14.16.02	Liriope tetraphylla	90	100	0
4.14.16.03	Liriope tetraphylla	96.5	91.97	0
4.14.16.04	Clytia gracilis	100	100	0
4.14.16.05	Liriope tetraphylla	96.4	87.36	0
4.14.16.07	Liriope tetraphylla	95.9	91.35	0
4.14.16.08	Liriope tetraphylla	96.3	92.28	0
4.14.16.09	Liriope tetraphylla	96.3	93.54	0
4.14.16.10	Liriope tetraphylla	96.7	97.98	0
4.14.16.11	Malagazzia carolinae	96.4	87.3	0
4.14.16.12	Liriope tetraphylla	96.7	97.98	0
4.14.16.13	Liriope tetraphylla	97	97.48	0
4.14.16.14	Liriope tetraphylla	97	92.94	0
4.14.16.17	Malagazzia carolinae	96.5	92.72	0
4.14.16.18	Liriope tetraphylla	96.2	100	0
4.14.16.19	Malagazzia carolinae	95.8	86.75	0
4.14.16.20	Malagazzia carolinae	95.8	87.11	0
4.15.16.01	Liriope tetraphylla	95.7	91.97	0
4.15.16.02	Liriope tetraphylla	96.3	92.44	0
4.15.16.07	Malagazzia carolinae	95.7	86.37	0
4.15.16.08	Clytia gracilis	98.5	99.8	0
4.15.16.10	Malagazzia carolinae	96	86.84	0
4.15.16.11	Clytia gracilis	98.1	99.8	0
4.15.16.9	Malagazzia carolinae	96.1	91	0
4.21.16.05	Liriope tetraphylla	89.8	96.55	0
4.21.16.04	Clytia gracilis	98.4	100	0
4.21.16.06	Clytia gracilis	98.1	100	0
4.21.16.07	Clytia gracilis	98.1	100	0
4.22.16.01	Liriope tetraphylla	90.6	92.367	0
4.22.16.03	Liriope tetraphylla	90.4	89.9	0
4.22.16.04	Liriope tetraphylla	90.4	92.99	0
4.22.16.05	Clytia gracilis	100	98.06	0
4.22.16.06	Blackfordia virginica	100	83.04	0
4.22.16.07	Clytia gracilis	98.3	100	0
4.22.16.08	Malagazzia carolinae	96.5	92.72	0
4.22.16.12	Clytia gracilis	98.2	100	0
4.22.16.13	Clytia gracilis	98.4	100	0
4.22.16.15	Clytia gracilis	98.2	100	0
4.22.16.16	Clytia gracilis	98.4	100	0
4.22.16.04	Liriope tetraphylla	95	95	0
4.28.15.04	Clytia gracilis	97.8	99.6	0
4.28.16.01	Malagazzia carolinae	95.9	94.06	0
4.28.16.02	Clytia gracilis	98.6	100	0
4.28.16.03	Malagazzia carolinae	95.7	93.96	0
4.28.16.05	Malagazzia carolinae	96.3	92.44	0
4.28.16.07	Malagazzia carolinae	96.1	92.44	0
4.28.16.08	Malagazzia carolinae	96	92.44	0
4.28.16.11	Malagazzia carolinae	95.9	88.8	0
4.28.16.12	Clytia gracilis	99.1	100	0
4.28.16.13	Clytia gracilis	98.3	100	0
4.28.16.14	Malagazzia carolinae	96.5	91.79	0
4.28.16.15	Malagazzia carolinae	95.9	92.93	0
4.28.16.16	Obelia bidentata	100	88.83	0
4.29.16.01	Malagazzia carolinae	96.5	85.6	0
4.29.16.02	Liriope tetrapylla	96.9	86.03	0
4.29.16.03	Blackfordia virginica	100	90.29	0
4.29.16.04	Clytia gracilis	99.4	100	0
4.29.16.06	Malagazzia carolinae	96.3	84.2	0
4.29.16.07	Liriope tetrapylla	96.7	84.88	0
5.10.16.01	Clytia gracilis	98.3	100	0
5.10.16.02	Blackfordia virginica	100	89.83	0
5.10.16.03	Blackfordia virginica	100	91.34	0
5.10.16.04	Blackfordia virginica	100	91.34	0
5.10.16.05	Clytia gracilis	100	99.82	0
5.10.16.06	Clytia folleta	99.8	86.43	0
5.10.16.07	Blackfordia virginica	94.4	96.01	0
5.10.16.07	Nemopsis bachei	94.4	96.7	0
5.12.16.01	Malagazzia carolinae	96.4	91	0
5.12.16.02	Clytia folleata	99.8	92.26	0
5.12.16.03	Clytia gracilis	98.2	99.65	0
5.12.16.04	Clytia gracilis	98.4	99.65	0
5.19.16.01	Malagazzia carolinae	96	91	0
5.19.16.02	Malagazzia carolinae	96	91	0
5.19.16.03	Malagazzia carolinae	96	91	0
5.19.16.04	Malagazzia carolinae	96	91	0
5.02.16.01	Nemopsis bachei	94.7	0	91
5.02.16.02	Liriope tetraphylla	96.4	100	0
5.02.16.07	Malagazzia carolinae	96.4	87.4	0
5.02.16.08	Liriope tetraphylla	95.7	99.31	0
5.02.16.10	Malagazzia carolinae	96	91	0
5.20.16.01	Lovenella assimilis	93.4	92.58	0
5.24.16.02	Blackfordia virginica	100	100	0
5.24.16.03	Blackfordia virginica	100	100	0
5.26.16.01	Blackfordia virginica	100	100	0
5.26.16.02	Clytia gracilis	98.3	99.83	0
5.26.16.03	Malagazzia carolinae	96	90	0
5.26.16.04	Blackfordia virginica	100	100	0
5.26.16.05	Blackfordia virginica	100	100	0
5.26.16.06	Blackfordia virginica	100	100	0
5.03.16.01	Malagazzia carolinae	96	91	0
5.03.16.02	Malagazzia carolinae	97	92	0
5.03.16.03	Malagazzia carolinae	95.9	93.99	0
5.03.16.04	Malagazzia carolinae	96.6	93.99	0
5.03.16.05	Clytia gracilis	98.2	100	0
5.31.16.10	Blackfordia virginica	100	81.24	0
5.04.16.01	Blackfordia virginica	100	100	0
5.04.16.02	Blackfordia virginica	100	100	0
5.04.16.03	Blackfordia virginica	100	100	0
5.04.16.04	Blackfordia virginica	100	100	0
5.04.16.05	Blackfordia virginica	100	100	0
5.04.16.06	Blackfordia virginica	100	97.77	0
5.04.16.07	Blackfordia virginica	99.4	90.29	0
5.04.16.08	Blackfordia virginica	100	100	0
5.04.16.09	Clytia gracilis	100	100	0
5.04.16.09	Blackfordia virginica	99.8	100	0
6.14.16.02	Blackfordia virginica	100	100	4.91e-172
6.14.16.03	Turritopsis dohrnii	100	100	0
6.15.16.01	Blackfordia virginica	99.5	100	0
6.15.16.02	Blackfordia virginica	99.8	100	0
6.15.16.03	Blackfordia virginica	98.6	100	0
6.15.16.04	Blackfordia virginica	99.7	99.66	0
6.15.16.05	Blackfordia virginica	99.8	100	0
6.15.16.06	Blackfordia virginica	100	100	0
6.15.16.07	Blackfordia virginica	99.8	98.47	0
6.15.16.08	Blackfordia virginica	99.8	100	0
6.21.16.01	Obelia geniculata	92.9	98.76	0
6.21.16.02	Obelia geniculata	92.9	98.76	0
6.21.16.03	Blackfordia virginica	99.8	100	0
6.21.16.04	Obelia geniculata	92.6	98.52	0
6.21.16.05	Obelia geniculata	92.6	98.52	0
6.21.16.07	Clytia gracilis	97.6	100	0
6.21.16.08	Obelia geniculata	92.6	98.52	0
6.21.16.6	Lovenella assimilis	93	92.58	0
6.27.16.01	Malagazzia carolinae	96.1	94.53	0
6.27.16.02	Malagazzia carolinae	96.1	94.53	0
6.27.16.03	Malagazzia carolinae	95.9	92.76	0
6.30.15.01	Blackfordia virginica	98.7	98.94	0
6.30.15.02	Blackfordia virginica	100	100	0
7.15.16.01	Malagazzia carolinae	96.5	92.9	0
7.18.16.03	Liriope tetraphylla	96.6	87.65	0
7.18.16.04	Sertularella diaphana	99	90	0
7.18.16.06	Malagazzia carolinae	95.3	86.22	0
7.18.16.07	Sertularella cylindritheca	99	90	0
7.18.16.08	Sertularella cylindritheca	99	90	0
7.19.16.01	Malagazzia carolinae	96.1	94.53	0
7.19.16.04	Malagazzia carolinae	96.1	93.54	0
7.19.16.05	Malagazzia carolinae	96.1	93.54	0
7.19.16.06	Malagazzia carolinae	96.1	93.54	0
7.21.16.01	Bougainvilia triestina	95.2	86.55	0
7.21.16.02	Malagazzia carolinae	96.2	91.51	0
7.21.16.03	Malagazzia carolinae	96.3	92.1	0
7.21.16.04	Obelia dichotoma	100	99.81	0
7.21.16.06	Clytia gracilis	98.1	100	0
7.21.16.07	Lovenella assimilis	89.4	97.57	0
7.28.16.01	Liriope tetraphylla	96.4	99.8	0
7.28.16.02	Liriope tetraphylla	96.8	87.5	0
7.28.16.03	Liriope tetraphylla	96.7	87.63	0
7.28.16.04	Malagazzia carolinae	95.9	85.92	0
7.07.16.02	Liriope tetraphylla	97	98.29	0
8.16.16.02	Malagazzia carolinae	95.9	93.08	0
8.16.16.06	Malgazzia carolinae	96.3	93.24	0
9.01.16.10	Stauridiosarsia reesi	95.3	100	0
9.01.16.11	Obelia dichotoma	99.8	99	0
9.12.16.04	Clytia elsaeoswaldae	93.1	95.2	0
9.12.16.06	Clytia folleata	98.3	95.94	0
9.12.16.07	Malagazzia carolinae	96	93	0
9.12.16.08	Eucheilota maculata	89	99	0
9.12.16.09	Malagazzia carolinae	97	91	0
9.12.16.01	Eucheilota maculata	90.9	98.07	0
9.12.16.12	Malagazzia carolinae	95.9	86.68	0
9.12.16.02	Lovenella assimilis	90.6	100	0
9.15.15.20	Lovenella assimilis	91.8	99.52	0
9.17.15.05	Earleria quadrata	87.2	98.42	0
9.19.15.11	Malagazzia carolinae	95.5	96.75	0
9.2.15.26	Lovenella assimilis	91	89	0
9.02.16.04	Clytia folleta	99	93	0
9.25.15.05	Earleria quadrata	87.5	98.07	0
9.26.16.04	Clytia elsaeoswaldae	93.1	95.22	0
9.26.16.06	Clytia gracilis	90.4	97.21	0
9.26.16.07	Clytia gracilis	92.2	97.74	0
9.26.16.10	Clytia gracilis	98.2	100	0
9.26.16.11	Clytia gracilis	88.9	99.3	0
9.26.16.12	Obelia dichotoma	99.8	100	0
9.26.16.14	Clytia gracilis	98.2	100	0
9.26.16.16	Obelia dichotoma	100	100	0
9.26.16.17	Obelia dichotoma	99.8	100	0
9.26.16.19	Ectopleura dumortierii	96	100	0
9.26.16.02	Obelia dichotoma	99.6	100	0
9.26.16.20	Obelia dichotoma	99.8	100	0
9.26.16.21	Obelia dichotoma	99.8	98.27	0
9.26.16.23	Obelia dichotoma	100	100	0
9.26.16.24	Obelia dichotoma	100	0	0
9.26.16.26	Obelia dichotoma	99.3	100	0
9.26.16.28	Malagazzia carolinae	97	92	0
9.26.16.05	Obelia dichotoma	99.8	100	0
9.26.16.07	Obelia dichotoma	99.8	100	0
9.28.16.01	Malagazzia carolinae	96	93	0
9.28.16.07	Malagazzia carolinae	95.9	92.12	0
9.28.16.20	Lovenella assimilis	90.7	98.78	0
9.28.16.21	Lovenella assimilis	90.7	99.65	0
9.28.16.27	Malagazzia carolinae	96	96	0
9.28.16.37	Clytia gracilis	98.1	100	0
9.28.16.05	Lovenella assimilis	90.5	97.85	0
9.30.16.01	Ectopleura dumortierii	97.9	87.27	1.42e-13
9.30.16.10	Liriope tetraphylla	96.1	100	0
9.30.16.17	Malagazzia carolinae	96	91	0
9.30.16.19	Lovenella assimilis	90.8	97.2	0
9.30.16.21	Clytia gracilis	96.8	100	0
9.30.16.22	Clytia gracilis	98	100	0
9.30.16.23	Clytia gracilis	98	100	0
9.30.16.25	Malagazzia carolinae	96	92	0
9.30.16.26	Liriope tetraphylla	96.7	100	6.46e-171
9.30.16.27	Malagazzia carolinae	96	92	0
9.30.16.29	Ectopleura dumortierii	95.5	99.8	0
9.30.16.33	Ectopleura dumortierii	95.9	100	0
9.30.16.34	Liriope tetraphylla	96.5	100	0
9.30.16.37	Ectropleura dumortierii	95.9	100	0
9.30.16.40	Malagazzia carolinae	95.9	94.5	0
9.30.16.41	Ectopleura dumortierii	95.7	100	0
9.30.16.42	Liriope tetraphylla	96.8	100	0
9.30.16.47	Malagazzia carolinae	95.9	94.5	0
9.30.16.48	Malagazzia carolinae	96.3	91.97	0
9.08.16.01	Liriope tetraphylla	96	99	0
9.08.16.02	Eucheilota maculata	89	98	0
9.09.16.01	Clytia gracilis	88.9	99.3	0
9.09.16.03	Obelia dichotoma	99.8	100	0
