# Supplementary material for: Fluctuation and diversity of Hydromedusae (Hydrozoa, Cnidaria) in a highly productive region of the Gulf of Mexico inferred from high frequency plankton sampling
Source: PeerJ. 2019 Oct 8;7:e7848. doi: 10.7717/peerj.7848 (PMC6788443; doi:10.7717/peerj.7848)
Supplement: Supplemental Information 2 — The names of the sequences represent collection date and unique number associated with each medusa collected in this study. [file peerj-07-7848-s002.fasta]

>9.1.16.10

TGATTATAAAATAAAAAATTTTAATATAATTTTAATATGATTTAAAGGACGCGGTAT
CTTGACCGTGGTAATGTAGCATAATCACTCGCCATTTAATTGATGGATAGTATGAATGGTTGAACGA
ATATAACACTGTCTCAAGTAGAAAATATATAAAATTGGAATAATAGTAAAGATACTAT
TTAAAATCGTAAGACGAAAAGACCCTATAGAGCTTAACTACAATCTTTTATAAAATCACATAAATTTAT
TTATAGAATTAAAAGATAGGTAGTTTAGTTGGGGCGACTACTTTCTAAATGAGAACGAAAG
TAAGCAAAATTAATAAAATAATTAACTGTATAAACCATAAATTTAACAGTTACTATAGTAGGCTATAA
TGACCCGTTTTAGTTCAAGAATAGATAAAACGATTAATAAATAAAAGCTACCTTAGGGATAACAGGATAATTTTATTTTA
GAGATCTAATCGAAGATAAAGTTTGTCACCTCTATGTTGAATTAAGGTATCCCAATAGTGCAGCAGCTATT
AAAGGTAGGTCTGTTCGACCTTTAAAACCTTACATGATT
>7.18.16.7

TTATAATTCAAAATAGATAAAAACTATTTAAAAAAATTAAAAGGACGCGGTAAC
CTTGACCGTGATAATGTAGCATAATCATTTGCCATTTAATTGATGGATAGTATGAATGGTTACACGAAT
GTTCCACTGTCTTAAAAAGAAATAAAATTAAAACAAAAATTAGAACAGTAGTAAAGATACTAC
TTAAAATTGTAAGACGAAAAGACCCTATAGAGCTTGACTATAAATTC
TCAAATAAGAGAAATTGGTAGTTTAGTTGGGGCGACTATCTTTTAAAATTAACAAAGATGA
ATAAATCAATAAACACATTACTGTAAAATTAATTAATTTAACAGTTATAAAAATAGATTATAA
TGACCCGTTAAAATTAAGTAAAAAAATTAACGAATAATAAATAAAAGCTACCTTAGGGATAACAGGATAATTTCATTTAA
GAGACCTAATCGAAAATGAAGTTTGTCACCTCTATGTTGAATTAAGATATCCAGACGATGCAGAAGTTGTCAAG
GGTAGGTCTGTTCGACCTTTAAAATCTTACATGATTTGAGTTCATTCCGT
>7.18.16.41

TTATAATTCAAAATAGATAAAAACTATTTAAAAAAATTAAAAGGACGCGGTAAC
CTTGACCGTGATAATGTAGCATAATCATTTGCCATTTAATTGATGGATAGTATGAATGGTTACACGAAT
GTTCCACTGTCTTAAAAAGAAATAAAATTAAAACAAAAATTAGAACAGTAGTAAAGATACTAC
TTAAAATTGTAAGACGAAAAGACCCTATAGAGCTTGACTATAAATTC
TCAAATAAGAGAAATTGGTAGTTTAGTTGGGGCGACTATCTTTTAAAATTAACAAAGATGA
ATAAATCAATAAACACATTACTGTAAAATTAATTAATTTAACAGTTATAAAAATAGATTATAA
TGACCCGTTAAAATTAAGTAAAAAAATTAACGAATAATAAATAAAAGCTACCTTAGGGATAACAGGATAATTTCATTTAA
GAGACCTAATCGAAAATGAAGTTTGTCACCTCTATGTTGAATTAAGATATCCAGACGATGCAGAAGTTGTCAAG
GGTAGGTCTGTTCGACCTTTAAAATCTTACATGATTTGAGTTCATTCCGTA
>7.18.16.8

AAAACTATTTAAAAAAATTAAAAGGACNCGGTAAC
CTTGACCGTGATAATGTAGCATAATCATTTGCCATTTAATTGATGGATAGTATGAATGGTTACACGAAT
GTTCCACTGTCTTAAAAAGAAATAAAATTAAAACAAAAATTAGAACAGTAGTAAAGATACTAC
TTAAAATTGTAAGACGAAAAGACCCTATAGAGCTTGACTATAAATTC
TCAAATAAGAGAAATTGGTAGTTTAGTTGGGGCGACTATCTTTTAAAATTAACAAAGATGA
ATAAATCAATAAACACATTACTGTAAAATTAATTAATTTAACAGTTATAAAAATAGATTATAA
TGACCCGTTAAAATTAAGTAAAAAAATTAACGAATAATAAATAAAAGCTACCTTAGGGATAACAGGATAATTTCATTTAA
GAGACCTAATCGAAAATGAAGTTTGTCACCTCTATGTTGAATTAAGATATCCAGACGATGCAGAAGTTGTCAAG
GGTAGGTCTGTTCGACCTTTAAAATCTTACATGATTTGAGTTC
>2.1.16.6
GCTTGA
CAATATATAAGAATAAATTCTTAGAAGAAAGCTTAAAGGACGCAGTAT
CTTGACTGTGGTAATGTAGCATAATCACTCGCCACTTAATTGGTGGATAGTATGAATGGTTGAACGAATATTACAC
TGTCTCCTCTAAAAAATTCTTTAAATTGAAATAATAGTAAAGATGCTATTTAAAACTGT
AAGACGAAAAGACCCTATAGAGCTTAACTATATTCTATAACTAAAAAAGTAAAAAAAATTATT
TACAAAACTTATAGAATGGTAGTTTAGTTGGGGCGACTTTCTTCTATATTCAACGAAGATAA
GCAATGTTAATAGAAAAACTTATTGTATAATCCATAAATTTAACAATTACAATAGTAGGCTATAA
TGACCCATTAGAATTTAAAGACAAATCTAATGATCAATAAATAAAAGCTACCTTAGGGATAACAGGATAATTTTGTTCTA
GAGATCATATCGAAGACAAAGTTTGTCACCTCTATGTTGAATTAAGATAACCTAATAATGCAGAAGTTATT
GAAGGTAGGTCTGTTCGACCTATAAAATCTTACATGATTTGA
>2.1.16.22
AAAACATAGCCCTTGTAATAATCAAAGGT
GTGACCTGCCCATTGGCTTGACAATATATAAGAATAAATTCTTAGAAGAAAGCTTAAAGGACGCAGTAT
CTTGACTGTGGTAATGTAGCATAATCACTCGCCACTTAATTGGTGGANNNNATGAATGGTTGAACGAATATTACAC
TGTCTCCTCTAAAAAATTCTTTAAATTGAAATAATAGTAAAGATGCTATTTAAAACTGT
AAGACGAAAAGACCCTATAGAGCTTAACTATATTCTATAACTAAAAAAGTAAAAAAAATTATT
TACAAAACTTATAGAATGGTAGTTTAGTTGGGGCGACTTTCTTCTATATTCAACGAAGATAA
GCAATGTTAATAGAAAAACTTATTGTATAATCCATAAATTTAACAATTACAATAGTAGGCTATAA
TGACCCATTAGAATTTAAAGACAAATCTAATGATCAATAAATAAAAGCTACCTTAGGGATAACAGGATAATTTTGTTCTA
GAGATCATATCGAAGACAAAGTTTGTCACCTCTATGTTGAATTAAGATAACCTAAT
AATGCAGAAGT
>3.22.16.14

TAAATTAAATAAATATAAACATTTTTAATATGACTTAAAGGACGCAGTAT
CCTGACTGTGATAATGTAGCATAATCACTCGCCACTTAATTGGTGGATAGTATGAATGGTTGAACGAAT
ATTACACTGTCTCCTTAAGAAAATTCATGAAACTAAAGTAATAGTAAAGATGCTAT
TTAAAACTGTAAGACGAAAAGACCCTATAGAGCTTGACTATAATCTATATAACCATAATAAGGAAAAACAC
CCTAAAATAATATAGATTGGTAGTTTAGTTGGGGCGACTATCTTTTAAAATTAACAAAGATAA
GCAATGTTAATAGAAAAACTTATTGTATAAAACATTATTTTAACAATTATAATAATAGGCTATAA
TGACCCATTAATATTTAGTAGAAAAATTAATGATCAATTAATAAAAGCTACCTTAGGGATAACAGGATAATTTTGCTCTA
GAGATCTTATCGAAAGCAAAGTTTGTCACCTCTATGTTGAATTAAGATATCCTGATAGTGCAGAAGCTATCAAA
GGTAGGTCTGTTCGACCTTTAAAATCTTACATG
>7.21.16.1
AAAAACATAGCCCTTGATCATTTCAAAGGTGTAACCTGCCCAA
TGGTCATAAATTAAATAAATATAAACATTTTTAATATGACTTAAAGGACGCAGTAT
CCTGACTGTGATAATGTAGCATAATCACTCGCCACTTAATTGGTGGATAGTATGAATGGTTGAACGA
ATATTACACTGTCTCCTTAAGAAAATTCATGAAACTAAAGTAATAGTAAAGATGCTAT
TTAAAACTGTAAGACGAAAAGACCTTATAGAGCTTGACTATAATCTATATAACCATAATAAGGAAAAACACCC
TAAAATAATATAGATTGGTAGTTTAGTTGGGGCGACTATCTTTTAAAATTAACAAAGA
TAAGCAATGTTAATAGAAAAACTTATTGTATAAAACATTATTTTAACAATTATAATAATAGGCTATAA
TGACCCATTAATATTTAGTAGAAAAATTAATGATCAATTAATAAAAGCTACCTTAGGGATAACAGGATAATTTTGCTCTA
GAGATCTTATCGAAAGCAAAGTTTGTCACCTCTATGTTGAATTAAGATATCCTGATAGTGCAGAAGCTATCAA

>3.22.16.3

GTGG
TAATGTAGCATAATCACTCGCCACTTAATTAGTGGATAGTATGAATGGTTGAACGAATATTACAC
TGTCTTTTAAAGAAAATTCATGAAATTAAAATAATAGTAAAGATGCTATTTAAGACTGT
AAGACGAAAAGACCCTATAGAGCTTGACTATAATCTATATTTAAAAATAATTAAA
AAAAACTTTAAAACAATATATAGATTGATAGTTTAGTTGGGGCGACTATCTTTTAAAAATAACAAAGATAA
GCAATGTTAATAGAAAACTTATTGTATAATATATACATTTAACAATTATAAAAATAGGCTATAA
TGACCCATTAGTATTATATAACAAAACTAATGATTAATAAATAAAAGCTACCTTAGGGATAACAGGATAATTTTATCTTA
GAGATCTAATCGAAGATAAAGTTTGTCACCTCTATGTTGAATTAAGATATCCAGATAGTGCAGAAGCTATCAAA
GGTAGGTCTGTTCGACCTATAAAATCTTACATGATTTGA
>4.12.16.18
TGGCTGTA
TAATTAAGAAAATTAAAAATTTTCTAAAATAGCTTAAAGGACGCAGTAT
CTTGACTGTGGTAATGTAGCATAATCACTCGCCACTTAATTAGTGGATAGTATGAATGGTTGAAC
GAATATTACACTGTCTTTTAAAGAAAATTCATGAAATTAAAATAATAGTAAAGATGCTAT
TTAAGACTGTAAGACGAAAAGACCCTATAGAGCTTGACTATAATCTATATTTAAAAATAATTAAA
AAAAACTTTAAAACAATATATAGATTGGTAGTTTAGTTGGGGCGACTATCTTTTAAAAATAACAAAGATAA
GCAATGTTAATAGAAAACTTATTGTATAATATATACATTTAACAATTATAAAAATAGGCTATAA
TGACCCATTAGTATTATATAACAAAACTAATGATTAATAAATAAAAGCTACCTTAGGGATAACAGGATAATTTTATCTTA
GAGATCTAATCGAAGATAAAGTTTGTCACCTCTATGTTGAATTAAGATATCCAGATAGTGCAGAAGCTATCAAA
GGTAGGTCTGTTCGACCTATAAAATCTTACATGAT
>9.2.15.27
AAACATAGCCCTAGATATAATCTAAGGTGTAACCTGCCCA
ATGATCTTTAATTAAAACTAGAAAAAAGTTCAAATAAGATTAAAAGGACGCGGTAAC
CTTGACCGTGATAATGTAGCATAATCACTCGCCATTTAATTGATGGATAGTATGAATGGTTGAACGAAT
ATCCCACTGTCTTAAAGAAAATTAATAAAAATTGAAATAATAGTTAAGATGCTATTT
TTGACTGTAAGACGAAAAGACCCTATAGAGCTTAACTATAATCTCTATTTTTATCTTAAATATAAAT
TTATTTATTATAGAGATTGGTAGTTTAGTTGGGGCGACTATCTTTTAAAAATAACAAAGATAA
GCAATATTAATATGTGATTTATTGTATAATAAATTTATTTAACAATTACAATAGTAGGCTATAA
TGACCCGTTACCACCTTAAAAAAGGGATAACGATCAATAAATAAAAGCTACCTTAGGGATAACAGGATAATTTCATTTTA
GAGTTCCTATCGAAAATGAAGTTTGTCACCTCTATGTTGAATTAAGATATCCTGGTAATGCAGAAGTTACC
AAAGGTAGGTCTGTTCGACCTTTAAAATCTTACATGATTTGAGTTCATTC
>9.12.16.4

CTTTAATTAAAACTAGAAAAAAGTTCAAATAAGATTAAAAGGACGCGGTAAC
CTTGACCGTGATAATGTAGCATAATCACTCGCCATTTAATTGATGGATAGTATGAATGGTTGAACGAAT
ATCCCACTGTCTTAAAGAAAATTAATAAAAATTGAAATAATAGTTAAGATGCTATTT
TTGACTGTAAGACGAAAAGACCCTATAGAGCTTAACTATAATCTCTATTTTTATCTTAAATATAAAT
TTATTTATTATAGAGATTGGTAGTTTAGTTGGGGCGACTATCTTTTAAAAATAACAAAGATAA
GCAATATTAATATGTGATTTATTGTATAATAAATTTATTTAACAATTACAATAGTAGGCTATAA
TGACCCGTTACCACCTTAAAAAAGGGATAACGATCAATAAATAAAAGCTACCTTAGGGATAACAGGATAATTTCATTTTA
GAGTTCCTATCGAAAATGAAGTTTGTCACCTCTATGTTGAATTAAGATATCCTGGTAATGCAGAAGTTACC
AAAGGTAGGTCTGTTCGACCTTTAAAATCTTACATGATTT
>9.26.16.4

CTTTAATTAAAACTAGAAAAAAGTTCAAATAAGATTAAAAGGACGCGGTAAC
CTTGACCGTGATAATGTAGCATAATCACTCGCCATTTAATTGATGGATAGTATGAATGGTTGAACGAAT
ATCCCACTGTCTTAAAGAAAATTAATAAAAATTGAAATAATAGTTAAGATGCTATTT
TTGACTGTAAGACGAAAAGACCCTATAGAGCTTAACTATAATCTCTATTTTTATCTTAAATATAAAT
TTATTTATTATAGAGATTGGTAGTTTAGTTGGGGCGACTATCTTTTAAAAATAACAAAGATAA
GCAATATTAATATGTGATTTATTGTATAATAAATTTATTTAACAATTACAATAGTAGGCTATAA
TGACCCGTTACCACCTTAAAAAAGGGATAACGATCAATAAATAAAAGCTACCTTAGGGATAACAGGATAATTTCATTTTA
GAGTTCCTATCGAAAATGAAGTTTGTCACCTCTATGTTGAATTAAGATATCCTGGTAATGCAGAAGTTACC
AAAGGTAGGTCTGTTCGACCTTTAAAATCTTACATGATTTGA
>9.2.15.9
AAAACATAGCCCTAGATAAAATCTAAGGTGTAACCTGCCCA
GTGATCTTTAATTTAAATAATGTAAAGTCTTAGTAATAAGATTAAAAGGACGCGGTAAC
CTTGACCGTGATAATGTAGCATAATCACTCGCCATTTAATTGATGGATAGTATGAATGGTTGAACGAAT
ATTCCACTGTCTTAGAAAGAATTAATAAAAATTGAAATAATAGTTAAGATGCTATTT
TGAACTGTAAGACGAAAAGACCCTATAGAGCTTAACTATAACCTTTTTATATAATAAGA
AAACTAATTCACTTAATAAAAAGGTTGGTAGTTTAGTTGGGGCGACTGCTTTCTAATTTTAACGAAAGTAA
GCAACGTTAATATTTAACTTATTGTATAATTAATAAATTTAACAATCATTAAAATGGGCTATAA
TGACCCGTTTTTGCTTAGTAAAAAGAAAAACGATCAATAGATAAAAGCTACCTTAGGGATAACAGGATAATTTCATTTTA
GAGTTCCTATCGAAAATGAAGTTTGTCACCTCTATGTTGAATTAAGATGTCCTGATAATGCAGAAGTTATC
AAAGGTAGGTCTGTTCGACCTTTAAAATCTTACATGATTTGA
>9.16.15.5
AAAACATAGCCCTAGATACAATCTAAGGTGTAACCTGCCCAG
TGATCTTTAATTTGAATAATGTAAAGTCTTAGTAATAAGATTAAAAGGACGCGGTAAC
CTTGACCGTGATAATGTAGCATAATCACTCGCCATTTAATTGATGGATAGTATGAATGGTTGAACGA
ATATTCCACTGTCTTAGAAAGAATTAATAAAAATTGAAATAATAGTTAAGATGCTAT
TTTGAACTGTAAGACGAAAAGACCCTATAGAGCTTAACTATAACCTTTTTATATAATAAGAAAACTAAT
TCACTTAATAAAAAGGTTGGTAGTTTAGTTGGGGCGACTGCTTTCTAATTTTAACGAAAG
TAAGCAACGTTAATATTTAACTTATTGTATAATTAATACATTTAACAATCATTAAAATGGGCTATAA
TGACCCGTTTTTACTTAGTAAAAAGAAAAACGATCAATAAATAAAAGCTACCTTAGGGATAACAGGATAATTTCATTTTA
GAGCTCCTATCGAAAATGAAGTTTGTCACCTCTATGTTGAATTAAGATGTCCTGATAATGCAGAAGTTATC
A
>4.11.16.101
TTTGAGAGCTGCTGCACCCTCAG
GTTATCGCAATTCAACATCGAGGTNCGCAAACCTTATTGTCGATAAGAACTCTTAAATAAGATTAC
GCTGTTATCCCTAAGGTAGCTTTTATTTATTAATCGTTATTTTTCTTATTCAAAATAAACGGGTCAATT
TACCTATTTTAATACCTGTTAAATATATTTATTATACAGTTAAATTAATAATTTTTATCTATCATTGTTTATCT
TCGTTACATTTAGAAGATGGTCGCCCCAACCAAACTACCGACCTTTAATATTGACAGATAAATTA
TCGTCATTTAGTTAAAGGTTATAGTTAAGCTCTATAGGGTCTTCTCGTCTTACAATCATTAAATA
GCATCTTCACTATTATTTTAAATTCATTAAGTTTATCATGGAGACAGTGGAAAATTCGTTT
AACCATTCATACTGGTCGTCAATTAAANGNNNNNTGATTTCGCTACATTATCACGG


>5.2.16.8
CTCAAATCATGTAAGATTTTAATGGTCGAACAGACCANCCTTTGAGAGCTGCTGCACCCTCAG
GTTATCGCAATTCAACATCGAGGTCGCAAACCTTATNNTCGATAAGAACTCTTAAATAAGATTAC
GCNNNNATCCCTAAGGTAGCTTTTATTTATTAATCGTTATTTTTCTTATTCAAAATAAACGGGTCAATT
TACCTATTTTAATACCTGTTAAATATATTTATTATACAGTCAAATTAATAATTTTTATCTATCATTGTTTATCT
TCGTTACATTTAGAAGATGGTCGCCCCAACCAAACTACCAACCTTTAATACTGACAGATAAATTA
TCGTCATTTAGTTAAAGGTTATAGTTAAGCTCTATAGGGTCTTCTCGTCTTACAATTATTAAATA
GCATCTTCACTATTATTTTAAATTCATTAAGTTTATCATGGAGACAGTGGAAAATTCGTTT
AACCATTCATACTGGTCGTCAATTAAACGACAATTGATTTCGCTACATTATCACGG
TCAGAGTTACCGCGGCCATTTAGTTCTAGTTTCACTTCTATTTATAAAAGGTATTAGA
ACCATA
>4.15.16.2
CTTTGAGAGCTGCTGCACCCTCAG
GTTATCGCAATTCAACATCGAGGTCGCAAACCTTATTGTCGATAAGAACTCTTAAATAAGATTAC
GCTGTTATCCCTAAGGTAGCTTTTATTTATTAATCGTTATTTTTCTTATTAAAAATAAACGGGTCAATT
TACCTATTTTAATACCTGTTAAATATATTTATTACACAGTCAAATTAATAATTTTTATCTATCATTGTTTATCT
TCGTTACATTTAGAAGATGGTCGCCCCAACCAAACTACCAGCCTTTAATATTGACAGATAAATCA
TCGTCATTTAGTTAAAGGTTATAGTTAAGCTCTATAGGGTCTTCTCGTCTTACAATTATTAAATA
GCATCTTCACTATTATTTTAAATTCGTTAAGTTTATCATGGAGACAGTGGAAAATTCGTTT
AACCATTCATACTGGTCGTCAATTAAACGACAATTGATTTCGCTACATTATCACGG
TCAGAGTTACCGCGGCCATTTAGTTCTAGTTTCACTCCTATTTATAAAAGGTATTAGA
ACCATAGGGCAGGTTGCACCTTTAATTTCATTCTAAGGGCTATGTTTT
>2.16.16.2
GAATGAACTCAAATCATGTAAGATTTTAATGGTCGAACAGACCAACCTTTGAGAGCTGCTGCACCCTCAG
GTTATCGCAATTCAACATCGAGGTCGCAAACCTTATTGTCGATAAGANCTCTTAAATAAGATTAC
GCTGTTATCCCTAAGGTAGCTTTTATTTATTAATCGTTATTTTTCTTATTCAAAATAAACGGGTCAATT
TACCTATTTTAATACCTGTTAAATATATTTATTATCCAGTCAAATTAATAATTTTTATCTATCATTGTTTATCT
TCGTTACATTTAGAAGATGGTCGCCCCAACCAAACTACCAACCTTTAATATTGACAAATAAATTA
TCGTCATTTAGTTAAAGGTTATAGTTAAGCTCTATAGGGTCTTCTCGTCTTACAATTATTAAATA
GCATCTTCACTATTATTTTAAATTCATTAAGTTTATCATGGAGACAGTGGAAAATTCGTTT
AACCATTCATACTGGTCGTCAATTAAACGACAATTGATTTCGCTACATTATCACGG
TCAGAGTTACCGCGGCCATTTAGTTCTAGTTTCACTTCTATTTATAAAAGGTATTAGA
NCCATA
>4.11.16.95
TGAGAGCTGCTGCACCCTCAG
GTTATCGCAATTCAACATCGAGGTGCGCAAACCTTATTGTCGATAAGAACTCTTAAATAAGATTAC
GCTGTTATCCCTAAGGTAGCTTTTATTTATTAATCGTTATTTTTCTTATTCAAAATAAACGGGTCAATT
TACCTATTTTAATACCTGTTAAATATATTTATTATACAGTCAAATTAATAATTTTTATCTATCATTGNTTATCT
TCGTTACATTTAGAAGATGGTCGCCCCAACCAAACTACCAACCTTTAATATTGACAGATAAATTA
TCGTCATTTAGTTAAAGGTTATAGTTAAGCTCTATAGGGTCTTCTCGTCTTACAATTATTAAATA
GCATCTTCACTATTATTTTAAATTCATTAAGTTTATCATGGAGACAGTGGAAAATTCGTTT
AACCATTCATACTGGTCGTCAATTAAACGACAATTGATTTCGCTACATTATCACGG
TCAGAGTTACCGCGGCCATTTAGTTCTAGTTTTACTTTTATTTATAAAAGGTATTAGA
ACCATAGGGCAGGTTGCACCTTTAATTTCATTCTAAGGGCTATGTTT
>4.11.16.102
TTGAGAGCTGCTGCACCCTCAG
GTTATCGCAATTCAACATCGAGGTGCGCAAACCTTATTGTCGATAAGAACTCTTAAATAAGATTAC
GCTGTTATCCCTAAGGTAGCTTTTATTTATTAATCGTTATTTTTCTTATTCAAAATAAACGGGTCAATT
TACCTATTTTAATACCTGTTAAATATATTTATTATACAGTCAAATTAATAATTTTTATCTATCATTGNTTATCT
TCGTTACATTTAGAAGATGGTCGCCCCAACCAAACTACCAACCTTTAATTTTGACAGATAAATTA
TCGTCATTTAGTTAAAGGTTATAGTTAAGCTCTATAGGGTCTTCTCGTCTTACAATTATTAAATA
GCATCTTCACTATTATTTTAAATTCATTAAGTTTATCATGGAGACAGTGGAAAATTCGTTT
AACCATTCATACTGGTCGTCAATTAAACGACAATTGATTTCGCTACATTATCACGG
TCAGAGTTACCGCGGCCATTTAGTTCTAGTTTTACTTCTATTTATAAAAGGTATTAGA
ACCATAGGGCAGGTTGCACCTTTAATTTCATTCTAAGGGCTATGTTT
>4.11.16.52
AGCTGCTGCACCCTCAG
GTTATCGCAATTCAACATCGAGGTCGCAAACCTTATTGTTGATAAGAACTCTTAAATAAGATTAC
GCTGTTATCCCTAAGGTAGCTTTTATTTATTAATCGTTATTTTTGTTATTCAAAATAAACGGGTCAATT
TACCTATTTTAATACCTGTTAAATATATTTATTATACAGTCAAATTAATAATTTTTATCTATCATTGTTTATCT
TCGTTACATTTAGAAGATGGTCGCCCCAACCAAACTACCAACCTCTAATATTGACAGATAAATTA
TCGTCATTTAGTTAAAGGTTATAGTTAAGCTCTATAGGGTCTTCTCGTCTTACAATTATTAAATA
GCATCTTCACTATTATTTTAAATTCATTAAGTTTATCATGGAGACAGTGGAAAATTCGTTT
AACCATTCATACTGGTCGTCAATTAAACGACAATTGATTTCGCTACATTATCACGG
TCAGAGTTACCGCGGCCATTTAGTTCTAGTTTCACTTCTATTTATAAAAGGTATTAGA
ACCATAGGGCAGGTTGCACCTTTAATTTCATTCTAAGGGCTATGTTTT
>2.16.16.7
AATCATGTAAGATTTTAATGGTCGAACAGACCAACCTTTGAGAGCTGCTGCACCCTCAG
GTTATCGCAATTCAACATCGAGGTCGCAAACCTTATTGTCGATAAGAACTCTTAAATAAGATTAC
GCTGTTATCCCTAAGGTAGCTTTTATTTATTAATCGTTATTTTTCTTACTCAAAATAAACGGGTCAATT
TACCTATTTTAATACCTGTTAAATATATTTATTATACAGTCAAATTAATAATTTTCATCTATCATTGTTTATCT
TCGTTACATTTAGAAGATGGTCGCCCCAACCAAACTACCAACCTTTAATATTGACAGATAAATTA
TCGTCATTTAGTTAAAGGTTATAGTTAAGCTCTATAGGGTCTTCTCGTCTTACAATTGTTAAATA
GCATCTTCACTATTATTTTAAATTCATTAAGTTTATCATGGAGACAGTGGAAAATTCGTTT
AACCATTCATACTGGTCGTCAATTAAACGACAATTGATTTCGCTACATTATCACGG
TCAGAGTTACCGCGGCCATTTAGTTCTAGTTTCACTTTTATTTATAAAAGGTATTAGA
ACCATAGGGCAG
>3.16.16.5
TTTGAGAGCTGCTGCACCCTCAG
GTTATCGCAATTCAACATCGAGGTCGCAAACCTTATTGTCGATAAGAACTCTTAAATAAGATTAC
GCTGTTATCCCTAAGGTAGCTTTTATTTATTAATCGTTATTTTTCTTATTCAAAATAAACGGGTCAATT
TACCTATTTTAATACCTGTTAAATATATTCATTACACAGTCAAATTAATAATTTTTATCTATCATTGTTTATCT
TCGTTACATTTAGAAGATGGTCGCCCCAACCAAACTACCAACCTTTAATATTGACAGATAAATTA
TCGTCATTTAGTTAAAGGTTATAGTTAAGCTCTATAGGGTCTTCTCGTCTTACAATTATTAAATA
GCATCTTCACTATTATTTTAAATTCATTAAGTTTATCATGGAGACAGTGGAAAATTCGTTT
AACCATTCATACTGGTCGTCAATTAAACGACAATTGATTTCGCTACATTATCACGG
TCAGAGTTACCGCGGCCATTTAGTTCTAGTTTTACTTCTATTTATAAAAGGTATTAGA
ACCATAGGGCANGTTGCACCTTTAATTTCATTCTAAGGGCTATGTTT
>2.16.16.5
GAATGAACTCAAATCATGTAAGATTTTAATGGTCGAACAGACCAACCTTTGAGAGCTGCTGCACCCTCAG
GTTATCGCAATTCAACATCGAGGTCGCAAACCTTATTGTCGATAAGAACTCTTAAATAAGATTAC
GNNNNNNTCCCTAAGGTAGCTTTTATTTATTAATCGTTATTTTTCTTATTCAAAATAAACGGGTCAATT
TACCTATTTTAATACCTGTTAAATATATTTATTATACAGTCAAATTAATAATTTTTATCTATCATTGTTTATCT
TCGTTACATTTAGAAGATGGTCGCCCCAACCAAACTACCAACCTTTAATATTGACAGATAAATTA
TCGTCATTTAGTTAAAGGTTATAGTTAAGCTCTATAGGGTCTTCTCGTCTTACAATTATTAAATA
GCATCTTCACTATTATTTTAAATTCATTAAGTTTATCATGGAGACAGTGGAAAATTCGTTT
AACCATTCATACTGGTCGTCAATTAAACGACAATTGATTTCGCTACATTATCACGG
TCAGAGTTACCGCGGCCATTTAGTTCTAGTTTCACTTCTATTTATAAAAGGTATTAGA
ACCATAGGGCAGGTGCACC
>3.31.16.12

AATAA
ACGGGTCAATT
TACCTATTTTAATACCTGTTAAATATATTTATTATACAGTTAAATTAATAATTTTTATCTATCATTGTTTATCT
TCGTTACATTTAGAAGATGGTCGCCCCAACCAAACTACCAACCTTTAATATTGACAGATAAATTA
CCGTCATTTAGTTAAAGGTTATAGTTAAGCTCTATAGGGTCTTCTCGTCTTACAATTATTAAATA
GCATCTTCACTATTATTTTAAATTCATTAAGTTTATCATGGAGACAGTGGAAAATTCGTTT
AACCATTCATACTGGTCGTCAATTAAACGACAATTGATTTCGCTACATTATCACGG
TCAGAGTTACCGCGGCCATTTAGTTCTAGTTTCACTTCTATTTATAAAAGGTATTAGA
ACCATAGGGCAGGTTGCACCTTTAATTTTATTCTAAGGGCTATGTT
>9.30.16.10
TGCTGCACCCTCAG
GTTATCGCAATTCAACATCGAGGTCGCAAACCTNATTGTCGATAAGAACTCTTAAATAAGATTAC
GCTGTTATCCCTAAGGTAGCTTTTATTTATTAATCGTTATTTTTCTTATTCAAAATAAACGGGTCAATT
TACCTATTTTAATACCTGTTAAATATATTTATTATACAGTCAAATTAATAATTTTTATCTATCATTGTTTATCT
TCGTTACATTTAGAAGATGGTCGCCCCAACCAAACTACCAACCTTTAATACTGACAGATAAATTA
TCGTCATTTAGTTAAAGGTTATAGTTAAGCTCTATAGGGTCTTCTCGTCTTACAATTATTAAATA
GCATCTTCACTATTATTTTAAATTCATTAAGTTTATCACGGAGACAGTGCAAAATTCGTTT
AACCATTCATACTGGTCGTCAATTAAACGACAATTGATTTCGCTACATTATCACGG
TCAGAGTTACCGCGGCCATTTAGTTCTAGTTTCACTTCTATTTATAAAAGGTATTANA
ACCATAGGGCAGGTTGCACCTTTAATTTCATCCTAA
>7.18.16.3
AATCATGTAAGATTTTAATGGTCGAACAGACCAACCTTTGAGAGCTGCTGCACCCTCAG
GTTATCGCAATTCAACATCGAGGTCGCAAACCTTATTGTCGATAAGAACTCTTAAATAAGATTAC
GCTGTTATCCCTAAGGTAGCTTTTATTTATTAATCGTTATTTTTCTTATTCAAAATAAACGGGTCAATT
TACCTATTTTAATACCTGTTAAATATATTTATTATACAGTCAAATTAATAATTTTTATCTATCATTGTTTATCT
TCGTTACATTTAGAAGATGGTCGCCCCAACCAAACTACCAACCTTTAGCATTGACAGATAAATTA
TCGTCATTTAGTTAAAGGTTATAGTTAAGCTCTATAGGGTCTTCTCGTCTTACAATTATTAAATA
GCATCTTCACTATTATTTTAAATTCATTAAGTTTATCATGGAGACAGTGGAAAATTCGTTT
AACCATTCATACTGGTCGTCAATTAAACGACAATTGATTTCGCTACATTATCACGG
TCAGAGTTACCGCGGCCATTTAGTTCTAGTTTTACTTCTATTTATAAAAGGTATTAGA
ACC
>7.28.16.1
AAATCATGTAAGATTTTAATGGTCGAACAGACCAACCTTTGAGAGCTGCTGCACCCTCAG
GTTATCGCAATTCAACATCGAGGTCGCAAACCTTATTGTCGATAAGAACTCTTAAATAAGATTAC
GCTGTTATCCCTAAGGTAGCTTTTATTTATTAATCGTTATTTTTCTTATTCAAAATAAACGGGTCAATT
TACCTATTTTAATACCTGTTAAATATATTTATTATACAGTCAAATTAATAATTTTTACCTATCATTGTTTATCT
TCGTTACATTTAGAAGATGGTCGCCCCAACCAAACTACCAACCTTTAACATTGACAGATAAATTA
TCGTCATTTAGTTAAAGGTTATAGTTAAGCTCTATAGGGTCTTCTCGTCTTACAATTATTAAATA
GCATCTTCACCATTATTTTAAATTCATTAAGTTTATCATGGAGACAGTGGAAAATTCGTTT
AACCATTCATACTGGTCGTCAATTAAACGACAATTGATTTCGCTACATTATCACGG
TCAGAGTTACCGCGGCCATTTAGTTCTAGTTTTACTTCTATTTATAAAAGGTATTAGA
ACCATAGGG
>3.22.16.4
GAATGAACTCAAATCATGTAAGATTTTAATGGTCGAACAGACCAACCTTTGAGAGCTGCTGCACCCTCAG
GTTATCGCAATTCAACATCGAGGTCGCAAACCTTATTGTCGATAAGAACTCTTAAATAAGATTAC
GCTGTTATCCCTAAGGTAGCTTTTATTTATTAATCGTTATTTTTCTTATTCAAAATAAACGGGTCAATT
TACCTATTTTAATACCTGTTAAATATATTTATTATACAGTCAAATTAATAATTTTTATCTATCATTGTTTATCT
TCGTTACATTTAGAAGATGGTCGCCCCAACCAAACTACCAACCTTTAATATTGACAGATAAATTA
TCGTCATTTAGTTAAAGGTTATAGTTAAGCTCTATAGGGTCTTCTCGTCTTACAATTATTAAATA
GCATCTTCACTATTATTTTAAATTCATTAAGTTTATCATGGAGACAGTGGAAAATTCGTTT
AACCATTCATACTGGTCGTCAATTAAACGACAATTGATTTCGCTACATTATCACGG
TCAGAGTTACCGCGGCCATTTAGTTCTAGTTTCACTTTATTTTATAAAAGGTA

>3.11.16.15
AATCATGTAAGATTTTAATGGTCGAACAGACCAACCTTTGAGAGCTGCTGCACCCTCAG
GTTATCGCAATTCAACATCGAGGTCGCAAACCTTATTGTCGATAAGAACTCTTAAATAAGATTAC
GCTGTTATCCCTAAGGTAGCTTTTATTTATTAATCGTTATTTTTCTTATTCAAAATAAACGGGTCAATT
TACCTATTTTAATACCTGTTAAATATATTTATTATACAGTCAAATTAATAATTTTTATCTATCATTGTTTATCT
TCGTTACATTTAGAAGATGGTCGCCCCAACCAAACTACCAACCTTTAATATTGACAGATAAATTA
TCGTCATTTAGTCAAAGGTTATAGTTAAGCTCTATAGGGTCTTCTCGTCTTACAATTATTAAATA
GCATCTTCACTATTATTTTAAATTCATTAAGTTTATCATGGAGACAGTGGAAAATTCGTTT
AACCATTCATACTGGTCGTCAATTAAACGACAATTGATTTCGCTACATTATCACGG
TCAGAGTTACCGCGGCCATTTAGTTCTAGTTTCACTTCTATTCATAAAAGGTATTAGA
AC
>9.30.16.42
AGCTGCTGCACCCTCAG
GTTATCGCAATTCAACATCGAGGTCGCAAACCTTATTGTCGATAAGAACTCTTAAATAAGATTAC
GCTGTTATCCCTAAGGTAGCTTTTATTTATTAATCGTTATTTTTCTTATTCAAAATAAACGGGTCAATT
TACCTATTTTAATACCTGTTAAATATATTTATTATACAGTCAAATTAATAATTTTTATCTATCATTGTTTATCT
TCGTTACATTTAGAAGATGGTCGCCCCAACCAAACTACCAACCTTTAATACTGACAGATAAATTA
TCGTCATTTAGTTAAAGGTTATAGTTAAGCTCTATAGGGTCTTCTCGTCTTACAATTATTAAATA
GCATCTTCACTATTATTTTAAATTCATTAAGTTTATCACGGAGACAGTGGAAAATTCGTTT
AACCATTCATACTGGTCGTCAATTAAACGACAATTGATTTCGCTACATTATCACGG
TCAGAGTTACCGCGGCCATTTAGTTCTAGTTTCACTTCTATTTATAAAAGGTATTAGA
ACCATA
>7.7.16.2
AATGAACTCAAATCATGTAAGATTTTAATGGTCGAACAGACCAACCTTTGAGAGCTGCTGCACCCTCAG
GTTATCGCAATTCAACATCGAGGTCGCAAACCTTATTGTCGATAAGAACTCTTAAATAAGATTAC
GCTGTTATCCCTAAGGTAGCTTTTATTTATTAATCGTTATTTTTCTTATTCAAAATAAACGGGTCAATT
TACCTATTTTAATACCTGTTAAATATATTTATTATACAGTCAAATTAATAATTTTTATCTATCATTGTTTATCT
TCGTTACATTTAGAAGATGGTCGCCCCAACCAAACTACCAACCTTTAATACTGACAGATAAATTA
TCGTCATTTAGTTAAAGGTTATAGTTAAGCTCTATAGGGTCTTCTCGTCTTACAATTATTAAATA
GCATCTTCACTATTATTTTAAATTCATTAAGTTTATCACGGAGACAGTGGAAAATTCGTTT
AACCATTCATACTGGTCGTCAATTAAACGACAATTGATTTCGCTACATTATCACGG
TCAGAGTTACCGCGGCCATTTAGTTCTAGTTTCACTTCTATTTATAAAAGGTATTAGA
ACC
>9.30.16.26
CTGCTGCACCCTCAG
GTTATCGCAATTCAACATCGAGGTCGCAAACCTTATTGNCGATAAGAACTCTTAAATAAGATTAC
GCTGTTATCCCTAAGGTAGCTTTTATTTATTAATCGTTATTTTTCTTATTCAAAATAAACGGGTCAATT
TACCTATTTTAATACCTGTTAAATATATTTATTATACAGTCAAATTAATAATTTTTATCTATCATTGTTTATCT
TCGTTACATTTAGAAGATGGTCGCCCCAACCAAACTACCAACCTTTAATACTGACAGATAAATTA
TCGTCATTTAGTTAAAGGTTATAGTTAAGCTCTATAGGGTCTTCTCGTCTTACAATTATTAAATA
GCATCTTCACTATTA


>9.30.16.34

CGATAAGAACTCTTAAATAAGATTAC
GCTGTTATCCCTAAGGTAGCTTTTATTTATTAATCGTTATTTTTCTTATTCAAAATAAACGGGTCAATT
TACCTATTTTAATACCTGTTAAATATATTTATTATACAGTCAAATTAATAATTTTTATCTATCATTGTTTATCT
TCGTTACATTTAGAAGATGGTCGCCCCAACCAAACTACCAACCTTTAATACTGACAGATAAATTA
TCGTCATTTAGTTAAAGGTTATAGTTAAGCTCTATAGGGTCTTCTCGTCTTACAATTATTAAATA
GCATCTTCACTATTATTTTAAATTCATTAAGTTTATCACGGAGACAGTGGAAAATTCGTTT
AACCATTCATACTGGTCGTCAATTAAACGACAATTGATTTCGCTACATTATCACGG
TCAGAGTTACCGCGGCCATTTAGTTCTAGTTTCACTTCTATTTATAAAAGGTATTAGA
ACCATAGGGCAGG
>3.25.16.2
CTTTGAGAGCTGCTGCACCCTCAG
GTTATCGCAATTCAACATCGAGGTCGCAAACCTTATTGTCGATAAGAACTCTTAAATAAGATTAC
GCTGTTATCCCTAAGGTAGCTTTTATTTATTAATCGTTATTTTTCTTATTTAAAATAAACGGGTCAATT
TACCTATTTTAATACCTGTTAAATATATTTATTATACAGTCAAATTAATAATTTTTATCTATCATTGTTTATCT
TCGTTACATTTAGAAGATGGTCGCCCCAACCAAACTACCAACCTTTAATATTGACAGATAAATTA
TCGTCATTTAGTCAAAGGTTATAGTTAAGCTCTATAGGGTCTTCTCGTCTTACAATTATTAAATA
GCATCTTCACTATTATTTTAAATTCATTAGGTTTATCATGGAGACAGTGGAAAATTCGTTT
AACCATTCATACTGGTCGTCAATTAAACGACAATTGATTTCGCTACATTATCACGG
TCAGAGTTACCGCGGCCATTTAGTTCTAGTTTTACTTCTATTTATAAAAGGTATTAGA
GCCATAGGGCAGGTTGCACCTTTAATTTCATTCTAAGGGCTATGTTT
>4.11.16.8
AGCTGCTGCACCCTCAG
GTTATCGCAATTCAACATCGAGGTCGCAAACCTTATTGTCGATAAGAACTCTTAAATAAGATTAC
GCTGTTATCCCTAAGGTAGCTTTTATTTATTAATCGTTATTTTTCTTATTCAAAATAAACGGGTCAATT
TACCTATTTTAATACCTGTTAAATATATTTATTATACAGTTAAATTAATAATTTTTATCTATCATTGTTTATCT
TCGTTACATTTAGAAGATGGTCGCCCCAACCAAACTACCAACCTTTAATATTGACAGATAAATTA
TCGTCATTTAGTTAAAGGTTATAGTTAAGCTCTATAGGGTCTTCTCGTCTTACAATTATTAAATA
GCATCTTCACTATTATTTTAAATTCATTAAGTTTATCATGGAGACAGTGGAAAATTCGTTT
AACCATTCATACTGGTCGTCAATTAAACGACAATTGATTTCGCTACATTATCACGG
TCAGAGTTACCGCGGCCATTTAATTCTAGTTTCACTTCTATTTATAAAAGGTATTAGA
ACCATAGGGCAGGTTGCACCTTTAATTTCATTCTAAGGGCTATGTTTT
>4.11.16.77
AGCTGCTGCACCCTCAG
GTTATCGCAATTCAACATCGAGGTCGCAAACCTNATTGTCGATAAGAACTCTTAAATAAGATTAC
GCTGTTATCCCTAAGGTAGCTTTTATTTATTAATCGTTATTTTTCTTATTCAAAATAAACGGGTCAATT
TACCTATTTTAATACCTGTTAAATATATTTATTATACAGTCAAATTAATAATTTTTATTTATCATTGTTTATCT
TCGTTACATTTAGAAGATGGTCGCCCCAACCAAACTACCAACCTTTAATATTGACAGATAAATTA
TTGTCATTTAGTTAAAGGTTATAGTTAAGCTCTATAGGGTCTTCTCGTCTTACAATTATTAAATA
GCATCTTCACTATTATTTTAAATTCATTAAGTTTATCATGGAGACAGTGGAAAATTCGTTT
AACCATTCATACTGGTCGTCAATTAAACGACAATTGATTTCGCTACATTATCACGG
TCAGAGTTACCGCGGCCATTTAGTTCTAGTTTCACTTCTATTTATAAAAGGTATTAGA
ACCATAGGGCAGGTTGCACCTTTAATTTCATTCTAAGGGCTATGTTTTTGGTAAAACA
>4.11.16.14
TGAGAGCTGCTGCACCCTCAG
GTTATCGCAATTCAACATCGAGGTCGCAAACCTTATTGTCGATAAGAACTCTTAAATAAGATTAC
GCTGTTATCCCTAAGGTAGCTTTTATTTATTAATCGTTATTTTTCTTATTCAAAATAAACGGGTCAATT
TACCTATTTTAATACCTGTTAAATATATTTATTATACAGTCAAATTAATAATTTTTATCTATCATTGTTTATCT
TCGTTACATTTAGAAGATGGTCGCCCCAACCAAACTACCAACCTTTAATATTGACAAATAAATTA
TCGTCATTTAGTTAAAGGTTATAGTTAAGCTCTATAGGGTCTTCTCGTCTTACAATTATTAAATA
GCATCTTCACTATTATTTTAAATTCATTAAGTTTATCATGGAGACAGTGGAAAATTCGTTT
AACCATTCATACTGGTCGTCAATTAAACGACAATTGATTTCGCTACATTATCACGG
TCAGAGTTACCGCGGCCATTTAGTTCTAGTTTCACTTCTATTTATAAAAGGTATTAGA
ACCATGGGGCAGGTTGCACCTTTAATTTCATTCTAAGGGCTATGTTT
>4.11.16.45
TGAGAGCTGCTGCACCCTCAG
GTTATCGCAATTCAACATCGAGGTCGCAAACCTTATTGTCGATAAGAACTCTTAAATAAGATTAC
GCTGTTATCCCTAAGGTAGCTTTTATTTATTAATCGTTATTTTTCTTATTCAAAATAAACGGGTCAATT
TACCTATTTTAATACCTGTTAAATATATTTATTACACAGTCAAATTAATAATTTTTATCTATCATTGTTTATCT
TCGTTACATTTAGAAGATGGTCGCCCCAACCAAACTACCAGCCTTTAATATTGACAGATAAATTA
TCGTCATTTAGTTAAAGGTTATAGTTAAGCTCTATAGGGTCTTCTCGTCTTACAATTATTAAATA
GCATCTTCACTATTATTTTAAATTCATTAAGTTTATCATGGAGACAGTGGAAAATTCGTTT
AACCATTCATACTGGTCGTCAATTAAACGACAATTGATTTCGCTACATTATCACGG
TCAGAGTTACCGCGGCCATTTAGTTCTAGTTTCACTTCTATTTATAAAAGGTATTAGA
ACCATAGGGCAGGTTGCACCTTTAATTTCATTCTAAGGGCTATGTTT
>4.11.16.11
CTTTGAGAGCTGCTGCACCCTCAG
GTTATCGCAATTCAACATCGAGGTCGCAAACCTTATTGTCGATAAGAACTCTTAAATAAGATTAC
GCTGTTATCCCTAAGGTAGCTTTTATTTATTAATCGTTATTTTTCTTATTCAAAATAAACGGGTCAATT
TACCTATTTTAATACCTGTTAAATATATTTATTATACAGTCAAATTAATAATTTTTATTTATCATTGTTTATCT
TCGTTACATTTAGAAGATGGTCGCCCCAACCAAACTACCAACCTTTAATATTGACAGATAAATTA
TCGTCATTTAGTTAAAGGTTATAGTTAAGCTCTATAGGGTCTTCTCGTCTTACAATTATTAAATA
GCATCTTCACTATTATTTTAAATTCATTAAGTTTATCATGGAGACAGTGGAAAATTCGTTT
AACCATTCATACTGGTCGTCAATTAAACGACAATTGATTTCGCTACATTATCACGG
TCAGAGTTACCGCGGCCATTTAGTTCTAGTTCCACTTCTATTTATAAAAGGTATTAGA
ACCATAGGGCAGGTTGCACCTTTAATTTCACTCTAAGGGCTATGT
>9.8.16.1
TGAGAGCTGCTGCACCCTCAG
GTTATCGCAATTCAACATCGAGGTCGCAAACCTTATTGTCGATAAAAACTCTTAAATAAGATTAC
GCTGTTATCCCTAAGGTAGCTTTTATTTATTAATCGTTATTTTTCTTATTCAAAATAAACGGGTCAATT
TACCTATTTTAATACCTGTTAAATATATTTATTATACAGTCAAATTAATAATTTTTATTTATCATTGTTTATCT
TCGTTACATTTAGAAGATGGTCGCCCCAACCAAACTACCAACCTTTAATATTGACAGACAAATTA
TCGTCATTTAGTTAAAGGTTATAGTTAAGCTCTATAGGGTCTTCTCGTCTTACAATTATTAAATA
GCATCTTCACTATTATTTTAAATTCATTAAGTTTATCATGGAGACAGTGGAAAATTCGTTT
AACCATTCATACTGGTCGTCAATTAAACGACAATTGATTTCGCTACATTATCACGG
TCAGAGTTACCGCGGCCATTTAGTTCTAGTTTCACTTCTATTTATAAAAGGTATTAGA
ACCATAGGGCAGGTTGCACCTTTAATTTCATTCTAAGGGCTATGTTTT
>4.22.16.4
TAATGGTCGAACAGACCAACCTTTGAGAGCTGCTGCACCCTCAG
GTTATCGCAATTCAACATCGAGGTCGCAAACCTTATTGTCGATAAGAACTCTTAAATAAGATTAC
GCTGTTATCCCTAAGGTAGCTTTTATTTATTAATCGTTATCTTTCTTATTCAAAATAAACGGGTCAATT
TACCTATTTTAATACCTGTTAAATATATTTATTATACAGTCAAATTAATAATTTTTATCTATCATTGCTTATCT
TCGTTACATTTAGAAGATGGTCGCCCCAACCAAACTACCAACCTTTAATATTGACAGATAAATTA
TCGTCATTTAGTTAAAGGTTATAGTTAAGCTCTATAGGGTCTTCTCGTCTTACAATTATTAAATA
GCATCTTCACTATTATTTTAAATTCATTAAGTTTATCATGGAGACAGTGGAAAATTCGTTT
AACCATTCATACTGGTCGTCAATTAAACGACAATTGATTTCGCTACATTATCACGG
TCAGAGTTACCGCGGCCATTTAGCTCTAGTTTCACTTCTATTTATAAAAGGTATTAGA
ACCATAGGGCAGGTTGCACCTTTAATTTCATTCTAAGGGCTATGTTTTTGGTAAACAG
>4.11.16.87
CTTTGAGAGCTGCTGCACCCTCAG
GTTATCGCAATTCAACATCGAGGTGCGCAAACCTTATTGTCGATAAGAACTCTTAAATAAGATTAC
GCTGTTATCCCTAAGGNAGCTTTTATTTATTAATCGTTATTTTTCTTATTCAAAATAAACGGGTCAATT
TACCTATTTTAATACCTGTTAAATATATTTATTATACAGTCAAATTAATAATTTTTATCTATCATTGTTTATCT
TCGTTACATTTAGAAGATGGTCGCCCCAACCAAACTACCAACCTTTAATATTGACAGATAAATTA
TCGTCATTTAGTTAAAGGTTATAGTTAAGCTCTATAGGGTCTTCTCGTCTTACAATTATTAAATA
GCATCTTCACTATTATTTTAAATTCATTAAGTTTATCATGGAGACAGTGGAAAATTCGTTT
AACCATTCATACTGGTCGTCAATTAAACGACAATTGATTTCGCTACATTATCACGG
TCAGAGTTACCGCGGCCATTTAGTTCTAGTTTTACTTCTATTTATAAAAGGTATTAGA
ACCATAGGGCAGGTTGCACCTTTAATTCCATTCTAAGGGCTATGTTTT
>4.11.16.51
TGAGAGCTGCTGCACCCTCAG
GTTATCGCAATTCAACATCGAGGTGCGCAAACCTTATTGTCGATAAGAACTCTTAAATAAGATTAC
GCTGTTATCCCTAAGGTAGCTTTTATTTATTAATCGTTATTTTCCTTATTCAAAATAAACGGGTCAATT
TACCTATTTTAATACCTGTTAAATATATTTATTATACAGTCAAATTAATAATTTTTATCTATCATTGNTTATCT
TCGTTACATTTAGAAGATGGTCGCCCCAACCAAACTACCAACCTTTAATATTGACAGATAAATTA
TCGTCATTTAGTTAAAGGTTATAGTTAAGCTCTATAGGGTCTTCTCGTCTTACAATTATTAAATA
GCATCTTCACTATTATTTTAAATTCATTAAGTTTATCATGGAGACAGTGGAAAATTCGTTT
AACCATTCATACTGGTCGTCAATTAAACGACAATTGATTTCGCTACATTATCACGG
TCAGAGTTACCGCGGCCATTTAGTTCTAGTTTCACTTCTATTTATAAAAGGTATTAGA
ACCATAGGGCAGGTTGCACCTTTAATTTCATTCTAAGGGCTATGTTTT
>4.11.16.97
CTTTGAGAGCTGCTGCACCCTCAG
GTTATCGCAATTCAACATCGAGGTNCGCAAACCTTATTGTCGATAAGAACTCTTAAATAAGATTAC
GCTGTTATCCCTAAGGTAGCTTTTATTTATTAATCGTTATTTTTCTTATTCAAAATAAACGGGTCAATT
TACCTATTTTAATACCTGTTAAATATATTTATTATACAGTCAAATTAATAATTTTTATCTATCATTGTTTATCT
TCGTTACATTTAGAAGATGGTCGCCCCAACCAAACTACCAGCCTTTAATATTGACAGATAAATTA
TCGTCATTTAGTTAAAGGTTATAGTTAAGCTCTATAGGGTCTTCTCGTCTTACAATTATTAAATA
GCATCTTCACTATTATTTTAAATTCATTAAGGTTATCATGGAGACAGTGGAAAATTCGTTT
AACCATTCATACTGGTCGTCAATTAAACGACAATTGATTTCGCTACATTATCACGG
TCAGAGTTACCGCGGCCATTTAGTTCTAGTTTCACTTCTATTTATAAAAGGTATTAGA
ACCATAGGGCAGGTTGCACCTTTAATTTCATTCTAAGGGCTATGTTT
>5.2.16.2
TGTAAGATTTTAATGGTCGAACAGACCAACCTTTGAGAGCTGCTGCACCCTCAG
GTTATCGCAATTCAACATCGAGGTCGCAAACCTTATTGTCGATAAGAACTCTTAAATAAGATTAC
GCTGTTATCCCTAAGGTAGCTTTTATTTATTAATCGTTATTTTTCCTATTCAAAATAAACGGGTCAATT
TACCTATTTTAATACCTGTTAAATATATTTATTATACAGTCAAATTAATAATTTTTATCTATCATTGTTTATCT
TCGTTACATTTAGAAGATGGTCGCCCCAACCAAACTACCAACCTTTAATATTGACAGATAAATTA
TCGTTATTTAGTTAAAGGTTATAGTTAAGCTCTATAGGGTCTTCTCGTCTTACAATTATTAAATA
GCATCTTCACTATTATTTTAAATTCATTAAGTTTATCATGGAGACAGTGGAAAATTCGTTT
AACCATTCATACTGGTCGTCAATTAAACGACAATTGATTTCGCTACATTATCACGG
TCAGAGTTACCGCGGCCATTTAGTTCTAGTTTCACTTCTATTTATAAAAGGTATTAGA
ACCATAGGGCAGGTTGCACCTTTAATTTCATTCTAAGGGCTATGTT
>4.12.16.24
CATGTAAGATTTTAATGGTCGAACAGACCAACCTTTGAGAGCTGCTGCACCCTCAG
GTTATCGCAATTCAACATCGAGGTCGCAAACCTTATTGTCGATAAGAACTCTTAAATAAGATTAC
GCTGTTATCCCTAAGGTAGCTTTTATTTATTAATCGTTATTTTTCTTATTCAAAATAAACGGGTCAATT
TACCTATTTTAATACCTGTTAAATATATTTATTATACAGTCAAATTAATAATTTTTATCTATCATTGTTTATCT
TCGTTACATTTAGAAGATGGTCGCCCCAACCAAACTACCAACCTTTAATATTGACAGATAAGTTA
TCGTCATTTAGTTAAAGGTTATAGTTAAGCTCTATAGGGTCTTCTCGTCTTACAATTATTAAATA
GCATCTTCACTATTATTTTAAATTCATTAAGTTTATCACGGAGACAGTGGAAAATTCGTTT
AACCATTCATACTGGTCGTCAATTAAACGACAATTGATTTCGCTACATTATCACGG
TCAGAGTTACCGCGGCCATTTAGTTCTAGTTTCACTTCTATTTATAAAAGGTATTAGA
ACCATAGGGCAGGTTGCACCTTTAATTTCATTCTAAGGGCTATGTTT
>4.14.16.9
TCATGTAAGATTTTAATGGTCGAACAGACCAACCTTTGAGAGCTGCTGCACCCTCAG
GTTATCGCAATTCAACATCGAGGTCGCAAACCTTATTGTCGATAAGAACTCTTAAATAAGATTAC
GCTGTTATCCCTAAGGTAGCTTTTATTTATTAATCGTTATTTTTCTTATTCAAAATAAACGGGTCAATT
TACCTATTTTAATACCTGTTAAATATATTTATTATACAGTCAAATTAATAATTTTTATCTATCATTGTTTATCT
TCGTTACATTTAGAAGATGGTCGCCCCAACCAAACTACCAACCTTTAATATTGACAGATAAATTA
TCGTCATTTAGTTAAAGGTTATAGTTAAGCTCTATAGGGTCTTCTCGTCTTACAATTATTAAATA
GCATCTTCACTATTATTTTAAATTCATTAAGTTTATCATGGAGACAGTGGAAAATTCGTTT
AACCATTCATACTGGTCGTCAATTAAACGACAATTGATTTCGCTACATTATCACGG
TCAGAGTTACCGCGGCCATTTAGTTCTAGTTTCACTCCTATTTATAAAAGATATTAGA
ACCATAGGGCAGGTTGCACCTTTAATTTCATTCTAAGGGCTATGTTT
>4.12.16.16
ATCATGTAAGATTTTAATGGTCGAACAGACCAACCTTTGAGAGCTGCTGCACCCTCAG
GTTATCGCAATTCAACATCGAGGTCGCAAACCTTATTGTCGATAAGAACTCTTAAATAAGATTAC
GCTGTTATCCCTAAGGTAGCTTTTATTTATTAATCGTTATTTTTCTTATTCAAAATAAACGGGTCAATT
TACCTATTTTAATACCTGTTAAATATATTTATTATACAGTCAAATTAATAATTTTTATCTATCATTGTTTATCT
TCGTTACATTTAGAAGATGGTCGCCCCAACCAAACTACCAACCTTTAATATTGACAGATAAATTA
TCGTCATTTAGTTAAAGGTTATAGTTAAGCTCTATAGGGTCTTCTCGTCTTACAATTATTAAACA
GCATCTTCACTATTATTTTAAATTCATTAAGTTTATCATGGAGACAGTGGAAAATTCGTTT
AACCGTTCATACTGGTCGTCAATTAAACGACAATTGATTTCGCTACATTATCACGG
TCAGAGTTACCGCGGCCATTTAGTTCTAGTTTCACTTTTATTTATAAAAGGTATTAGA
ACCATAGGGCAGGTTGCACCTTTAATTTCATTCTAAGGGCTATGTTT
>3.22.16.7
AATCATGTAAGATTTTAATGGTCGAACAGACCAACCTTTGAGAGCTGCTGCACCCTCAG
GTTATCGCAATTCAACATCGAGGTCGCAAACCTTATTGTCGATAAGAACTCTTAAATAAGATTAC
GCTGTTATCCCTAAGGTAGCTTTTATTTATTAATCGTTATTTTTCTTATTCAAAATAAACGGGTCAATT
TACCTATTTTAATACCTGTTAAATATATTTATTATACAGTCAAATTAATAATTTTTATCTATCGTTGTTTATCT
TCGTTACATTTAGAAGATGGTCGCCCCAACCAAACTACCAACCTTTAATATTGACAGATAAATTA
TCGTCACTTAGTTAAAGGTTATAGTTAAGCTCTATAGGGTCTTCTCGTCTTACAATTATTAAATA
GCATCTTCACTATTATTTTAAATTCATTAAGTTTATCATGGAGACAGTGGAAAATTCGTTT
AACCATTCATACTGGTCGTCAATTAAACGACAATTGATTTCGCTACATTATCACGG
TCAGAGTTACCGCGGCCATTTAGTTCTAGTTTCACTTCTATTTATAAAAGGTATTAGA
ACCATAGGGCAGGTTGCACCTTTAATTTCATTCTAAGGGCTATGTTT
>4.22.16.14
GAATGAACTCAAATCATGTAAGATTTTAATGGTCGAACAGACCAACCTTTGAGAGCTGCTGCACCCTCAG
GTTATCGCAATTCAACATCGAGGTCGCAAACCTTATTGTCGATAAGAACTCTTAAATAAGATTAC
GCTGTTATCCCTAAGGTAGCTTTTATTTATTAATCGTTATTTTTCTTATTCAAAATAAACGGGTCAATT
TACCTATTTTAATACCTGTTAAATATATTTATTATACAGTCAAATTAATAATTTTTATCTATCATTGTTTATCT
TCGTTACATTTAGAAGATGGTCGCCCCAACCAAACTACCAACCTTTAATATTGACAGATAAGTTA
TCGTCATTTAGCTAAAGGTTATAGTTAAGCTCTATAGGGTCTTCTCGTCTTACAATTATTAAATA
GCATCTTCACTATTATTTTAAATTCATTAAGTTTATCATGGAGACAGTGGAAAATTCGTTT
AACCATTCATACTGGTCGTCAATTAAACGACAATTGATTTCGCTACATTATCACGG
TCAGAGTTACCGCGGCCATTTAGTTCTAGTTTCACTTCTATTTATAAAAGGTATTAGA
ACCATAGGGCAGGTTGCACCTTTAATTTCATTCTAAGGGCTATGTTTT
>4.11.16.88
AGCTGCTGCACCCTCAG
GTTATCGCAATTCAACATCGAGGTCGCAAACCTTATTGTCGATAAGAACTCTTAAATAAGATTAC
GCTGTTATCCCTAAGGTAGCTTTTATTTATTAATCGTTATTTTTCTTATTTAAAATAAACGGGTCAATT
TACCTATTTTAATACCTGTTAAATATATTTATTATACAGTCAAATTAATAATTTTTATCTATCATTGTTTATCT
TCGTTACATTTAGAAGATGGTCGCCCCAACCAAACTACCAACCTTTAATATTGACAGATAAATTA
TCGTCATTTAGTTAAAGGTTATAGTTAAGCTCTATAGGGTCTTCTCGTCTTACAATTATTAAATA
GCATCTTCACTATTATTTTAAATTCATTAAGTTTATCATGGAGACAGTGGAAAATTCGTTT
AACCATTCATACTGGTCGTCAATTAAACGACAATTGATTTCGCTACATTATCACGG
TCAGAGTTACCGCGGCCATTTAGTTCTAGTTTTACTTCTATTTATAAAAGGTATTAGA
GCCATAGGGCAGGTTGCACCTTTAATTTCATTCTAAGGGCTATGTTTTTGGTAAACCA
>4.12.16.3
GAATGAACTCAAATCATGTAAGATTTTAATGGTCGAACAGACCAACCTTTGAGAGCTGCTGCACCCTCAG
GTTATCGCAATTCAACATCGAGGTCGCAAACCTTATTGTCGATAAGAACTCTTAAATAAGATTAC
GCTGTTATCCCTAAGGTAGCTTTTATTTATTAATCGTTATTTTTCTTATTTAAAATAAACGGGTCAATT
TACCTATTTTAATACCTGTTAAATATATTTATTATACAGTCAAATTAATAATTTTTATCTATCATTGTTTATCT
TCGTTACATTTAGAAGATGGTCGCCCCAACCAAACTACCAACCTTTAATATTGACAGATAAATTA
TCGTCATTTAGTTAAAGGTTATAGTTAAGCTCTATAGGGTCTTCTCGTCTTACAATTATTAAATA
GCATCTTCACTATTATTTTAAATTCATTAAGTTTATCATGGAGACAGTGGAAAATTCGTTT
AACCATTCATACTGGTCGTCAATTAAACGACAATTGATTTCGCTACATTATCACGG
TCAGAGTTACCGCGGCCATTTAGTTCTAGTTTTACTTCTATTTATAAAAGGTATAGAG
CCATAGGG
>4.11.16.90
TTTGAGAGCTGCTGCACCCTCAG
GTTATCGCAATTCAACATCGAGGTGCGCAAACCTTATTGTCGATAAGAACTCTTAAATAAGATTAC
GCTGTTATCCCTAAGGTAGCTTTTATTTATTAATCGTTATTTTTCTTATTTAAAATAAACGGGTCAATT
TACCTATTTTAATACCTGTTAAATATATTTATTATACAGTCAAATTAATAATTTTTATCTATCATTGTTTATCT
TCGTTACATTTAGAAGATGGTCGCCCCAACCAAACTACCAACCTTTAATATTGACAGATAAATTA
TCGTCATTTAGTTAAAGGTTATAGTTAAGCTCTATAGGGTCTTCTCGTCTTACAATTATTAAATA
GCATCTTCACTATTATTTTAAATTCATTAAGTTTATCATGGAGACAGTGGAAAATTCGTTT
AACCATTCATACTGGTCGTCAATTAAACGACAATTGATTTCGCTACATTATCACGG
TCAGAGTTACCGCGGCCATTTAGTTCTAGTTTTACTTCTATTTATAAAAGGTATTAGA
GCCATAGGGCAGGTTGCACCTTTAATTTTATTCTAAGGGCTATGTTT
>4.14.16.14
TTGAGAGCTGCTGCACCCTCAG
GTTATCGCAATTCAACATCGAGGTCGCAAACCTTATTGTCGATAAGAACTCTTAAATAAGATTAC
GCTGTTATCCCTAAGGTAGCTTTTATTTATTAATCGTTATTTTTCTTATTCAAAATAAACGGGTCAATT
TACCTATTTTAATACCTGTTAAATATATTTATTATACAGTCAAATTAATAATTTTTATCTATCATTGTTTATCT
TCGTTACATTTAGAAGATGGTCGCCCCAACCAAACTACCAACCTTTAATATTGACAGATAAATTA
TCGTCATTCAGTTAAAGGTTATAGTTAAGCTCTATAGGGTCTTCTCGTCTTACAATTATTAAATA
GCATCTTCACTATTATTTTAAATTCATTAAGTTTATCATGGAGACAGTGGAAAATTCGTTT
AACCATTCATACTGGTCGTCAATTAAACGACAATTGATTTCGCTACATTATCACGG
TCAGAGTTACCGCGGCCATTTAGTTCTAGTTTTACTTCTATTTATAAAAGGTATTAGA
ACCATAGGGCAGGTTGCACCTTTAATTTCATTCTAAGGGCTATGTT
>4.11.16.89
TGAGAGCTGCTGCACCCTCAG
GTTATCGCAATTCAACATCGAGGTCGCAAACCTTATTGTCGATAAGAACTCTTAAATAAGATTAC
GCTGTTATCCCTAAGGTAGCTTTTATTTATTAATCGTTATTTTTCTTATTCAAAATAAACGGGTCAATT
TACCTATTTTAATACCTGTTAAATATATTTATTATACAGTCAAATTAATAATTTTTATCTATCATTGTTTACCT
TCGTTACATTTAGAAGATGGTCGCCCCAACCAAACTACCAACCTTTAATATTGACAGATAAATTA
TCGTCATTTAGTTAAAGGTTATAGTTAAGCTCTATAGGGTCTTCTCGTCTTACAATTATTAAATA
GCATCTTCACTATTATTTTAAATTCATTAAGTTTATCATGGAGACAGTGGAAAATTCGTTT
AACCATTCATACTGGTCGTCAATTAAACGACAATTGATTTCGCTACATTATCACGG
TCAGAGTTACCGCGGCCATTTAGTTCTAGTTTTACTTCTATTTATAAAAGGTATTAGA
ACCATAGGGCAGGTTGCACCTTTAATTTCATTCTAAGGGCTATGTTTTTGGNAAAACA
>4.12.16.15
CATGTAAGATTTTAATGGTCGAACAGACCAACCTTTGAGAGCTGCTGCACCCTCAG
GTTATCGCAATTCAACATCGAGGTCGCAAACCTTATTGTCGATAAGAACTCTTAAATAAGATTAC
GCTGTTATCCCTAAGGTAGCTTTTATTTATTAATCGTTATTTTTCTTATTTAAAATAAACGGGTCAATT
TACCTATTTTAATACCTGTTAAATATATTTATTATACAGTCAAATTAATAATTTTTATCTATCATTGTTTATCT
TCGTTACATTTAGAAGATGGTCGCCCCAACCAAACTACCAACCTTTAATATTGACAGATAAATTA
TCGTCATTTAGTTAAAGGTTATAGTTAAGCTCTATAGGGTCTTCTCGTCTTACAATTATTAAATA
GCATCTTCACTATTATTTTAAATTCATTAAGTTTATCATGGAGACAGTGGAAAATTCGTTT
AACCATTCATACTGGTCGTCAATTAAACGACAATTGATTTCGCTACATTATCACGG
TCAGAGTTACCGCGGCCATTTAGTTCTAGTTTTACTTCTATTTATAAAAGGTATTAGA
ACCATAGGGCAGGTTGCACCTTTAATTTCATTCTAAGGGCTATGTT
>4.11.16.82
CTTTGAGAGCTGCTGCACCCTCAG
GTTATCGCAATTCAACATCGAGGTGCGCAAACCTTATTGTCGATAAGAACTCTTAAATAAGATTAC
GCTGTTATCCCTAAGGTAGCTTTTATTTATTAATCGTTATTTTTCTTATTCAAAATAAACGGGTCAATT
TACCTATTTTAATACCTGTTAAATATATTTATTATACAGTCAAATTAATAATTTTTACCTATCATTGTTTATCT
TCGTTACATTTAGAAGATGGTCGCCCCAACCAAACTACCAACCTTTAATATTGACAGATAAATTA
TCGTCATTTAGTTAAAGGTTATAGTTAAGCTCTATAGGGTCTTCTCGTCTTACAATTATTAAATA
GCATCTTCACTATTATTTTAAATTCATTAAGTTTATCATGGAGACAGTGGAAAATTCGTTT
AACCATTCATACTGGTCGTCAATTAAACGACAATTGATTTCGCTACATTATCACGG
TCAGAGTTACCGCGGCCATTTAGTTCTAGTTTTACTTCTATTTATAAAAGGTATTAGA
ACCATAGGGCAGGTTGCACCTTTAATTTCATTCTAAGGGCTATGTTT
>4.11.16.6
TTTGAGAGCTGCTGCACCCTCAG
GTTATCGCAATTCAACATCGAGGTCGCAAACCTTATTGTCGATAAGAACTCTTAAATAAGATTAC
GCTGTTATCCCTAAGGTAGCTTTTATTTATTAATCGTTATTTTTCTTATTCAAAATAAACGGGTCAATT
TACCTATTTTAATACCTGTTAAATATATTTATTATACAGTCAAATTAATAATTTTTATCTATCATTGTTTATCT
TCGTTACATTTAGAAGATGGTCGCCCCAACCAAACTACCAACCTTTAATATTGACAGATAAATTA
TCGTCATTTAGTTAAAGGTTATAGTTAAGCTCTATAGGGTCTTCTCGTCTTACAATTATTAAATA
GCATCTTCACTATTATTTTAAATTCATTAAGTTTATCATGGAGACAGTGGAAAATTCGTTT
AACCATTCATACTGGTCGTCAATTAAACGACAATTGATTTCGCTACATTATCACGG
TCAGAGTTACCGCGGCCATTTAGTTCTAGTTTTACTTCTATTTATAAAAGGTATTAGA
ACCATAGGGCAGGTTGCACCTTTAATTTCATTCTAAGGGCTATGTTT
>4.11.16.17
TTTGAGAGCTGCTGCATCCTCAG
GTTATCGCAATTCAACATCGAGGTCGCAAACCTTATTGTCGATAAGAACTCTTAAATAAGATTAC
GCTGTTATCCCTAAGGTAGCTTTTATTTATTAATCGTTATTTTTCTTATTCAAAATAAACGGGTCAATT
TACCTATTTTAATACCTGTTAAATATATTTATTATACAGTCAAATTAATAATTTTTATTTATCATTGTTTATCT
TCGTTACATTTAGAAGATGGTCGCCCCAACCAAACTACCAACCTTTAATATTGACAGATAAATTA
TCGTCATTTAGTTAAAGGTTATAGTTAAGCTCTATAGGGTCTTCTCGTCTTACAATCATTAAATA
GCATCTTCACTATTATTTTAAATTCATTAAGTTTATCATGGAGACAGTGGAAAATTCGTTT
AACCATTCATACTGGTCGTCAATTAAACGACAATTGATTTCGCTACATTATCACGG
TCAGAGTTACCGCGGCCATTTAGTTCTAGTTTCACTTCTATTTATAAAAGGTATTAGA
ACCATAGGGCAGGTTGCACCTTTAATTTCATTCTAAGGGCTATGTTTT
>4.11.16.72
TTGAGAGCTGCTGCACCCTCAG
GTTATCGCAATTCAACATCGAGGTGCGCAAACCTTATTGTCGATAAGAACTCTTAAATAAGATTAC
GCTGTTATCCCTAAGGTAGCTTTTATTTATTAATCGTTATTTTTCTTATTCAAAATAAACGGGTCAATT
TACCTATTTTAATACCTGTTAAATATATTTATTATACAGTCAAATTAATAATTTTTATTTATCATTGTTTATCT
TCGTTACATTTAGAAGATGGTCGCCCCAACCAAACTACCAACCTTTAATATTGACAGATAAATTA
TCGTCATTTAGTTAAAGGTTATAGTTAAGCTCTATAGGGTCTTCTCGTCTTACAATCATTAAATA
GCATCTTCACTATTATTTTAAATTCATTAAGTTTATCATGGAGACAGTGGAAAATTCGTTT
AACCATTCATACTGGTCGTCAATTAAACGACAATTGATTTCGCTACATTATCACGG
TCAGAGTTACCGCGGCCATTTAGTTCTAGTTTCACTTCTATTTATAAAAGGTATTAGA
ACCATAGGGCAGGTTGCACCTTTAATTTCATTCTAAGGGCTATGTTT
>4.11.16.05

CCTTATTGTCGATAAGAACTCTTAAATAAGATTAC
GCTGTTATCCCTAAGGTAGCTTTTATTTATTAATCGTTATTTTTCTTATTCAAAATAAACGGGTCAATT
TACCTATTTTAATACCTGTTAAATATATTTATTATACAGTCAAATTAATAATTTTTATTTATCATTGTTTATCT
TCGTTACATTTAGAAGATGGTCGCCCCAACCAAACTACCAACCTTTAATATTGACAGATAAATTA
TCGTCATTTAGTTAAAGGTTATAGTTAAGCTCTATAGGGTCTTCTCGTCTTACAATCATTAAATA
GCATCTTCACTATTATTTTAAATTCATTAAGTTTATCATGGAGACAGTGGAAAATTCGTTT
AACCATTCATACTGGTCGTCAATTAAACGACAATTGATTTCGCTACATTATCACGG
TCAGAGTTACCGCGGCCATTTAGTTCTAGTTTCACTTCTATTTATAAAAGGTATTAGA
ACCATAGGGCAGGTTGCACCTTTAATTTCATTCTAAGGGCTATGTTT
>4.11.16.100
AGCTGCTGCACCCTCAG
GTTATCGCAATTCAACATCGAGGTGCGCAAACCTTATTGTCGATAAGAACTCTTAAATAAGATTAC
GCTGTTATCCCTAAGGTAGCTTTTATTTATTAATCGTTATTTCTCTTATTCAAAATAAACGGGTCAATT
TACCTATTTTAATACCTGTTAAATATATTTATTATACAGTCAAATTAATAATTTTTATTTATCATTGTTTATCT
TCGTTACATTTAGAAGATGGTCGCCCCAACCAAACTACCAACCTTTAATATTGACAGATAAATTA
TCGTCATTTAGTTAAAGGTTATAGTTAAGCTCTATAGGGTCTTCTCGTCTTACAATTATTAAATA
GCATCTTCACTATTATTTTAAATTCATTAAGTTTATCATGGAGACAGTGGAAAATTCGTTT
AACCATTCATACTGGTCGTCAATTAAACGACAATTGATTTCGCTACATTATCACGG
TCAGAGTTACCGCGGCCATTTAGTTCTAGTTTCACTTCTATTTATAAAAGGTATTAGA
ACCATAGGGCAGGTTGCACCTTTAATTTCATTCTAAGGGCTATGTTTTTG
>3.11.16.5
GAATGAACTCAAATCATGTAAGATTTTAATGGTCGAACAGACCAACCTTTGAGAGCTGCTGCACCCTCAG
GTTATCGCAATTCAACATCGAGGTCGCAAACCTTATTGTCGATAAGAACTCTTAAATAAGATTAC
GCTGTTATCCCTAAGGTAGCTTTTATTTATTAATCGTTATTTCTCTTATTCAAAATAAACGGGTCAATT
TACCTATTTTAATACCTGTTAAATATATTTATTATACAGTCAAATTAATAATTTTTATTTATCATTGTTTATCT
TCGTTACATTTAGAAGATGGTCGCCCCAACCAAACTACCAACCTTTAATATTGACAGATAAATTA
TCGTCATTTAGTTAAAGGTTATAGTTAAGCTCTATAGGGTCTTCTCGTCTTACAATTATTAAATA
GCATCTTCACTATTATTTTAAATTCATTAAGTTTATCATGGAGACAGTGGAAAATTCGTTT
AACCATTCATACTGGTCGTCAATTAAACGACAATTGATTTCGCTACATTATCACGG
TCAGAGTTACCGCGGCCATTTAGTTCTAGTTTCACTTCTATTTATAAAAGGTATTAGA
ACC
>4.14.16.1
TCATGTAAGATTTTAATGGTCGAACAGACCAACCTTTGAGAGCTGCTGCACCCTCAG
GTTATCGCAATTCAACATCGAGGTCGCAAACCTTATTGTCGATAAGAACTCTTAAATAAGATTAC
GCTGTTATCCCTAAGGTAGCTTTTATTTATTAATCGTTATTTTTCTTATTCAAAATAAACGGGTCAATT
TACCTATTTTAATACCTGTTAAATATATTTATTATACAGTCAAATTAATAATTTTTATTTATCATTGTTTATCT
TCGTTACATTTAGAAGATGGTCGCCCCAACCAAACTACCAACCTTTAATATTGACAGATAAATTA
TCGTCATTTAGTTAAAGGTTATAGTTAAGCTCTATAGGGTCTTCTCGTCTTACAATTATTAAATA
GCATCTTCACTATTATTTTAAATTCATTAAGTTTATCATGGAGACAGTGGAAAATTCGTTT
AACCATTCATACTGGTCGTCAATTAAACGACAATTGATTTCGCTACATTATCACGG
TCAGAGTTACCGCGGCCATTTAGTTCTAGTTTCACTTCTATTTATAAAAGGTATTAGA
ACCATGGGGCAGGTTGCACCTTTAATTTCATTCTAAGGGCTATGTT
>4.11.16.56
TGAGAGCTGCTGCACCCTCAG
GTTATCGCAATTCAACATCGAGGTGCGCAAACCTTATTGTCGATAAGAACTCTTAAATAAGATTAC
GCTGTTATCCCTAAGGTAGCTTTTATTTATTAATCGTTATTTTTCTTATTCAAAATAAACGGGTCAATT
TACCTATTTTAATACCTGTTAAATATATTTATTATACAGTCAAATTAATAATTTTTATTTATCATTGTTTATCT
TCGTTACATTTAGAAGATGGTCGCCCCAACCAAACTACCAACCTTTAATATTGACAGATAAATTA
TCGTCATTTAGTTAAAGGTTATAGTTAAGCTCTATAGGGTCTTCTCGTCTTACAATTATTAAATA
GCATCTTCACTATTATTTTAAATTCATTAAGTTTATCATGGAGACAGTGGAAAATTCGTTT
AACCATTCATACTGGTCGTCAATTAAACGACAATTGATTTCGCTACATTATCACGG
TCAGAGTTACCGCGGCCATTTAGTTCTAGTTTCACTTCTATTTATAAAAGGTATTAGA
ACCATAGGGCAGGTTGCACCTTTAATTTCATTCTAAGGGCTATGTTTT
>4.12.16.20
TCATGTAAGATTTTAATGGTCGAACAGACCAACCTTTGAGAGCTGCTGCACCCTCAG
GTTATCGCAATTCAACATCGAGGTCGCAAACCTTATTGTCGATAAGAACTCTTAAATAAGATTAC
GCTGTTATCCCTAAGGTAGCTTTTATTTATTAATCGTTATTTTTCTTATTCAAAATAAACGGGTCAATT
TACCTATTTTAATACCTGTTAAATATATTTATTATACAGTCAAATTAATAATTTTTATTTATCATTGTTTATCT
TCGTTACATTTAGAAGATGGTCGCCCCAACCAAACTACCAACCTTTAATATTGACAGATAAATTA
TCGTCATTTAGTTAAAGGTTATAGTTAAGCTCTATAGGGTCTTCTCGTCTTACAATTATTAAATA
GCATCTTCACTATTATTTTAAATTCATTAAGTTTATCATGGAGACAGTGGAAAATTCGTTT
AACCATTCATACTGGTCGTCAATTAAACGACAATTGATTTCGCTACATTATCACGG
TCAGAGTTACCGCGGCCATTTAGTTCTAGTTTCACTTCTATTTATAAAAGGTATTAGA
ACCATAGGGCAGGTTGCACCTTTAATTTCATTCTAAGGGCTATGT
>4.12.16.23
TCATGTAAGATTTTAATGGTCGAACAGACCAACCTTTGAGAGCTGCTGCACCCTCAG
GTTATCGCAATTCAACATCGAGGTCGCAAACCTTATTGTCGATAAGAACTCTTAAATAAGATTAC
GCTGTTATCCCTAAGGTAGCTTTTATTTATTAATCGTTATTTTTCTTATTCAAAATAAACGGGTCAATT
TACCTATTTTAATACCTGTTAAATATATTTATTATACAGTCAAATTAATAATTTTTATTTATCATTGTTTATCT
TCGTTACATTTAGAAGATGGTCGCCCCAACCAAACTACCAACCTTTAATATTGACAGATAAATTA
TCGTCATTTAGTTAAAGGTTATAGTTAAGCTCTATAGGGTCTTCTCGTCTTACAATTATTAAATA
GCATCTTCACTATTATTTTAAATTCATTAAGTTTATCATGGAGACAGTGGAAAATTCGTTT
AACCATTCATACTGGTCGTCAATTAAACGACAATTGATTTCGCTACATTATCACGG
TCAGAGTTACCGCGGCCATTTAGTTCTAGTTTCACTTCTATTTATAAAAGGTATTAGA
ACCATAGGGCAGGTTGCACCTTTAATTTCATTCTAAGGGCTATGTT
>4.11.16.55
TGAGAGCTGCTGCACCCTCAG
GTTATCGCAATTCAACATCGAGGTGCGCAAACCTTATTGTCGATAAGAACTCTTAAATAAGATTAC
GCTGTTATCCCTAAGGTAGCTTTTATTTATTAATCGTTATTTTTCTTATTCAAAATAAACGGGTCAATT
TACCTATTTTAATACCTGTTAAATATATTTATTATACAGTCAAATTAATAATTTTTATCTATCATTGTTTATCT
TCGTTACATTTAGAAGATGGTCGCCCCAACCAAACTACCAACCTTTAATATTGACAGATAAATTA
TCGTCATTTAATTAAAGGTTATAGTTAAGCTCTATAGGGTCTTCTCGTCTTACAATTATTAAATA
GCATCTTCACTATTATTTTAAATTCATTAAGTTTATCATGGAGACAGTGGAAAATTCGTTT
AACCATTCATACTGGTCGTCAATTAAACGACAATTGATTTCGCTACATTATCACGG
TCAGAGTTACCGCGGCCATTTAGTTCTAGTTTCACTTCTATTTATAAAAGGTATTAGA
ACCATAGGGCAGGTTGCACCTCTAATTTCATTCTAAGGGCTATGTTT
>3.31.16.15
TGAGAGCTGCTGCACCCTCAG
GTTATCGCAATTCAACATCGAGGTGCGCAAACCTTATTGTCGATAAGAACTCTTAAATAAGATTAC
GCTGTTATCCCTAAGGTAGCTTTTATTTATTAATCGTTATTTTTCTTATTCAAAATAAACGGGTCAATT
TACCTATTTTAATACCTGTTAAATATATCTATTATACAGTCAAATTAATAATTTTTATCTATCATTGTTTATCT
TCGTTACATTTAGAAGATGGTCGCCCCAACCAAACTACCAACCTTTAATATTGACAGATAAATTA
TCGTCATTTAGTTAAAGGTTATAGTTAAGCTCTATAGGGTCTTCTCGTCTTACAATTATTAAATA
GCATCTTCACTATTATTTTAAATTCATTAAGTTTATCATGGAGACAGTGGAAAATTCGTTT
AACCATTCATACTGGTCGTCAATTAAACGACAATTGATTTCGCTACATTATCACGG
TCAGAGTTACCGCGGCCATTTAGTTCTAGTTTCACTTCTATTTATAAAAGGTATTAGA
ACCATAGGGCAGGTTGCACCTTTAACTTCATTCTAAGGGCTATGTTTT
>4.11.16.98
TGAGAGCTGCTGCACCCTCAG
GTTATCGCAATTCAACATCGAGGTGCGCAAACCTTATTGTCGATAAGAACTCTTAAATAAGATTAC
GCTGTTATCCCTAAGGTAGCTTTTATTTATTAATCGTTATTTTTCTTATTCAAAATAAACGGGTCAATT
TACCTATTTTAATACCTGTTAAATATATTTATTATACAGTCAAATTAATAATTTTTATCTATCATTGTTTATCT
TCGTTACATTTAGAAGATGGTCGCCCCAACCAAACTACCAACCTTTAATATTGACAGATAAATTA
TCGTCATTTAGTTAAAGGTTATAGTTAAGCTCTATAGGGTCTTCTCGTCTTACAATTATTAAATA
GCATCTTCACTATTATTTTAAATTCATTAAGTTTATCATGGAGACAGTGGAAAATTCGTTT
AACCATTCATACTGGTCGTCAATTAAACGACAATTGATTTCGCTACATTATCACGG
TCAGAGTTACCGCGGCCATTTAGTTCTAGTTTCACTTCTATTTATAAAAGATATTAGA
ACCATAGGGCAGGTTGCACCTTTAATTTAATTCTAAGGGCTATGTTT
>4.11.16.53
TGAGAGCTGCTGCACCCTCAG
GTTATCGCAATTCAACATCGAGGTCGCAAACCTTATTGTCGATAAGAACTCTTAAATAAGATTAC
GCTGTTATCCCTAAGGTAGCTTTTATTTATTAATCGTTATTTTTCTTATTCAAAATAAACGGGTCAATT
TACCTATTTTAATACCTGTTAAATATATTTATTATACAGTCAAATTAATAATTTTTATCTGNCATTGTTTATCT
TCGTTACATTTAGAAGATGGTCGCCCCAACCAAACTACCAACCTTTAATATTGACAGATAAATTA
TCGTCATTTAGTTAAAGGTTATAGTTAAGCTCTATAGGGTCTTCTCGTCTTACAATTATTAAATA
GCATCTTCACTATTATTTTAAATTCATTAAGTTTATCATGGAGACAGTGGAAAATTCGTTT
AACCATTCATACTGGTCGTCAATTAAACGACAATTGATTTCGCTACATTATCACGG
TCAGAGTTACCGCGGCCATTTAGTTCTAGTTTCACTTCTATTTATAAAAGGTATTAGA
ACCATAGGGCAGGTTGCACCTTTAATTTCATTCTAAGGGCTATGTTTT
>3.31.16.2
TGAGAGCTGCTGCACCCTCAG
GTTATCGCAATTCAACATCGAGGTCGCAAACCTTATTGTCGATAAGAACTCTTAAATAAGATTAC
GCTGTTATCCCTAAGGTAGCTTTTATTTATTAATCGTTATTTTTCTTATTCAAAATAAACGGGTCAATT
TACCTACTTTAATACCTGTTAAATATATTTATTATACAGTCAAATTAATAATTTTTATCTATCATTGTTTATCT
TCGTTACATTTAGAAGATGGTCGCCCCAACCAAACTACCAACCTTTAATATTGACAGATAAATTA
TCGTCATTTAGTTAAAGGTTATAGTTAAGCTCTATAGGGTCTTCTCGTCTTACAATTATTAAATA
GCATCTTCACTATTATTTTAAATTCATTAAGTTTATCATGGAGACAGTGGAAAATTCGTTT
AACCATTCATACTGGTCGTCAATTAAACGACAATTGATTTCGCTACATTATCACGG
TCAGAGTTACCGCGGCCATTTAGTTCTAGTTTCACTTCTATTTATAAAAGGTATTAGA
ACCATAGGGCAGGTTGCACCTTTAATTTCATTCTAAGGGCTATGTTTTTG
>4.22.16.1
TTTGAGAGCTGCTGCACCCTCAG
GTTATCGCAATTCAACATCGAGGTCGCAAACCTTATTGTCGATAAGAACTCTTAAATAAGATTAC
GCTGTTATCCCTAAGGTAGCTTTTATTTATTAATCGTTATTTTTCTTATTCAAAATAAACGGGTCAATT
TACCTACTTTAATACCTGTTAAATATATTTATTATACAGTCAAATTAATAATTTTTATCTATCATTGTTTATCT
TCGTTACATTTAGAAGATGGTCGCCCCAACCAAACTACCAACCTTTAATATTGACAGATAAATTA
TCGTCATTTAGTTAAAGGTTATAGTTAAGCTCTATAGGGTCTTCTCGTCTTACAATTATTAAATA
GCATCTTCACTATTATTTTAAATTCATTAAGTTTATCATGGAGACAGTGGAAAATTCGTTT
AACCATTCATACTGGTCGTCAATTAAACGACAATTGATTTCGCTACATTATCACGG
TCAGAGTTACCGCGGCCATTTAGTTCTAGTTTCACTTCTATTTATAAAAGGTATTAGA
ACCATAGGGCAGGTTGCACCTTTAATTTCATTCTAAGGGCTATGTTTTTGGTAAAACA
>3.31.16.13
TGAGAGCTGCTGCACCCTCAG
GTTATCGCAATTCAACATCGAGGTCGCAAACCTTATTGTCGATAAGAACTCTTAAATAAGATTAC
GCTGTTATCCCTAAGGTAGCTTTTATTTATTAATCGTTATTTTTCTTATTCAAAATAAACGGGTCAATT
TACCTATTTTAATACCTGTTAAATATATTTATTATACAGTCAAATTAATAATTTTTATCTATCATTGTTTATCT
TCGTTACATTTAGAAGATGGTCGCCCCAACCAAACTACCAACCTTTAATATTGACAGATAAATTA
TCGTCATTTAGTTAAAGGCTATAGTTAAGCTCTATAGGGTCTTCTCGTCTTACAATTATTAAATA
GCATCTTCACTATTATTTTAAATTCATTAAGTTTATCATGGAGACAGTGGAAAATTCGTTT
AACCATTCATACTGGTCGTCAATTAAACGACAATTGATTTCGCTACATTATCACGG
TCAGAGTTACCGCGGCCATTTAGTTCTAGTTTCACTTCTATTTATAAAAGG

>4.21.16.5
TGAGAGCTGCTGCACCCTCAG
GTTATCGCAATTCAACATCGAGGTCGCAAACCTTATTGTCGATAAGAACTCTTAAATAAGATTAC
GCTGTTATCCCTAAGGTAGCTTTTATTTATTAATCGTTATTTTTCTTATTCAAAATAAACGGGTCAATT
TACCTATTTTAATACCTGTTAAATATATTTATTATACAGTCAAATTAATAATTTTTATCTATCATTGTTTATCT
TCGTTACATTTAGAAGATGGTCGCCCCAACCAAACTACCAACCTTTAATATTGACAGATAAATTA
TCGTCATTTAGTTAAAGGCTATAGTTAAGCTCTATAGGGTCTTCTCGTCTTACAATTATTAAATA
GCATCTTCACTATTATTTTAAATTCATTAAGTTTATCATGGAGACAGTGGAAAATTCGTTT
AACCATTCATACTGGTCGTCAATTAAACGACAATTGATTTCGCTACATTATCACGG
TCAGAGTTACCGCGGCCATTTAGTTCTAGTTTCACTTCTATTTATAAAAGGTATTAGA
ACCATAGGGCAGGTTGCACCTTTAATTTCATTCTAAGGGCTATGTTTTTG
>4.11.16.83
AGCTGCTGCACCCTCAG
GTTATCGCAATTCAACATCGAGGTCGCAAACCTTATTGTCGATAAGAACTCTTAAATAAGATTAC
GCTGTTATCCCTAAGGTAGCTTTTATTTATTAATCGTTATTTTTCTTATTCAAAATAAACGGGTCAATT
TACCTATTTTAATACCTGTTAAATATATTTATTATACAGTCAAATTAATAATTTTTATCTATCATTGTTTATCT
TCGTTACATTTAGAAGATGGTCGCCCCAACCAAACTACCAACCTTTAATATTGACAGATAAATTA
TCGTCATTTAGTTAAAGGTTATAGTTAAGCTCTATAGGGTCTTCTCGTCTTACAATTATTAAATA
GCATCTTCACTATTATTTTAAATTCATTAAGTTTATCATGGAGACAGTGGAAAATTCGTTT
AACCATTCATACTGGTCGTCAATTAAACGACAATTGATTTCGCTACATTATCACGG
TCAGAGTTACCGCGGCCATTTAGTTCTAGTTTCACTTCTATTTATAGAAGGTATTAGA
ACCATAGGGCAGGTTGCACCTTTAATTTCATTCTAAGGGCTATGTTTT
>4.11.16.3
TGAGAGCTGCTGCACCCTCAG
GTTATCGCAATTCAACATCGAGGTCGCAAACCTTATTGTCGATAAGAACTCTTAAATAAGATTAC
GCTGTTATCCCTAAGGTAGCTTTTATTTATTAATCGTTATTTCTCTTATTCAAAATAAACGGGTCAATT
TACCTATTTTAATACCTGTTAAATATATTTATTATACAGTCAAATTAATAATTTTTATCTATCATTGTTTATCT
TCGTTACATTTAGAAGATGGTCGCCCCAACCAAACTACCAACCTTTAATATTGACAGATAAATTA
TCGTCATTTAGTTAAAGGTTATAGTTAAGCTCTATAGGGTCTTCTCGTCTTACAATTATTAAATA
GCATCTTCACTATTATTTTAAATTCATTAAGTTTATCATGGAGACAGTGGAAAATTCGTTT
AACCATTCATACTGGTCGTCAATTAAACGACAATTGATTTCGCTACATTATCACGG
TCAGAGTTACCGCGGCCATTTAGTTCTAGTTTCACTTCTATTTATAAAAGGTATTAGA
ACCATAGGGCAGGTTGCACCTTTAATTTCATTCTAAGGGCTATGTT
>4.11.16.50
TGAGAGCTGCTGCACCCTCAG
GTTATCGCAATTCAACATCGAGGTCGCAAACCTTATTGTCGATAAGAACTCTTAAATAAGATTAC
GCTGTTATCCCTAAGGTAGCTTTTATTTATTAATCGTTATTTTTCTTATTCAGAATAAACGGGTCAATT
TACCTATTTTAATACCTGTTAAATATATTTATTATACAGTCAAATTAATAATTTTTATCTATCATTGTTTATCT
TCGTTACATTTAGAAGATGGTCGCCCCAACCAAACTACCAACCTTTAATATTGACAGATAAATTA
TCGTCATTTAGTTAAAGGTTATAGTTAAGCTCTATAGGGTCTTCTCGTCTTACAATTATTAAATA
GCATCTTCACTATTATTTTAAATTCATTAAGTTTATCATGGAGACAGTGGAAAATTCGTTT
AACCATTCATACTGGTCGTCAATTAAACGACAATTGATTTCGCTACATTATCACGG
TCAGAGTTACCGCGGCCATTTAGTTCTAGTTTCACTTCTATTTATAAAAGGTATTAGA
ACCATAGGGCAGGTTGCACCTTTAATTTCATTCTAAGGGCTATGTTT
>4.14.16.18
TTGAGAGCTGCTGCACCCTCAG
GTTATCGCAATTCAACATCGAGGTCGCAAACCTTATTGTCGATAAGAACTCTTAAATAAGATTAC
GCTGTTATCCCTAAGGTAGCTTTTATTTATTAATTGTTATTTTTCTTATTCAAAATAAACGGGTCAATT
TACCTATTTTAATACCTGTTAAATATATTTATTATACAGTCAAATTAATAATTTTTATCTATCATTGTTTATCT
TCGTTACATTTAGAAGATGGTCGCCCCAACCAAACTACCAACCTTTAATATTGACAGATAAATTA
TCGTCATTTAGTTAAAGGTTATAGTTAAGCTCTATAGGGTCTTCTCGTCTTACAATTATTAAATA
GCATCTTCACTATTATTTTAAATTCATTAAGTTTATCATGGAGACAGTGGAAAATTCGTTT
AACCATTCATACTGGTCGTCAATTAAACGACAATTGATTTCGCTACATTATCACGG
TCAGAGTTACCGCGGCCATTTAGTTCTAGTTTCACTTCTATTTATAAAAGGTATTAGA
ACCATAGGGCAGGTTGCACCTTTAATTTTATTCTAAGGGCTATGTTT
>3.31.16.16
AGCTGCTGCACCCTCAG
GTTATCGCAATTCAACATCGAGGTGCGCAAACCTTATTGTCGATAAGAACTCTTAAATAAGATTAC
GCTGTTATCCCTAAGGTAGCTTTTATTTATTAATCGTTATTTTTCTTATTCAAAATAAACGGGTCAATT
TACCTATTTTAATACCTGTTAAATATATTTATTATACAGTCAAATTAATAATTTTTATCTATCATTGTTTATCT
TCGTTACATTTAGAAGATGGTCGCCCCAACCAAACTACCAACCTTTAATATTGACAGATAAATTA
TCGTCATTTAGTTAAAGGTTATAGTTAAGCTCTATAGGGTCTTCTCGTCTTACAATTATTAAATA
GCATCTTCACTATTATTTTAAATTCATTAAGTTTATCATGGAGACAGTGGAAAATTCGTTT
AACCATTCATACTGGTCGTCAATTAAACGACAATTGATTTCGCTACATTATCACGG
TCAGAGTTACCGCGGCCATTTAGTTCTAGTTTCACTTCTATTTATGAAAGGTATTAGA
ACCATAGGGCAGGTTGCACCTTTAATTTCATTCTAAGGGCTATGTTTTTGG
>4.11.16.75
TGAGAGCTGCTGCACCCTCAG
GTTATCGCAATTCAACATCGAGGTCGCAAACCTTATTGTCGATAAGAACTCTTAAATAAGATTAC
GCTGTTATCCCTAAGGTAGCTTTTATTTATTAATCGTTATTTTTCTTATTTAAAATAAACGGGTCAATT
TACCTATTTTAATACCTGTTAAATATATTTATTATACAGTCAAATTAATAATTTTTATCTATCATTGTTTATCT
TCGTTACATTTAGAAGATGGTCGCCCCAACCAAACTACCAACCTTTAATATTGACAGATAAATTA
TCGTCATTTAGTTAAAGGTTATAGTTAAGCTCTATAGGGTCTTCTCGTCTTACAATTATTAAATA
GCATCTTCACTATTATTTTAAATTCATTAAGTTTATCATGGAGACAGTGGAAAATTCGTTT
AACCATTCATACTGGTCGTCAATTAAACGACAATTGATTTCGCTACATTATCACGG
TCAGAGTTACCGCGGCCATTTAGTTCTAGTTTCACTTCTATTTATAAAAGGTATTAGA
ACCATAGGGCAGGTTGCACCTTTAATTTCATTCTAAGGGCTATGTTTT
>4.11.16.29
TTTGAGAGCTGCTGCACCCTCAG
GTTATCGCAATTCAACATCGAGGTCGCAAACCTTATTGTCGATAAGAACTCTTAAATAAGATTAC
GCTGTTATCCCTAAGGTAGCTTTTATTTATTAATCGTTATTTTTCTTATTCAAAATAAACGGGTCAATT
TACCTATTTTAATACCTGTTAAATATATTTATTATACAGTCAAATTAATAATTTTTATCTATCATTGTTTATCT
TCGTTACATTTAGAAGATGGTCGCCCCAACCAAACTACCAACCTTTAACATTGACAGATAAATTA
TCGTCATTTAGTTAAAGGTTATAGTTAAGCTCTATAGGGTCTTCTCGTCTTACAATTATTAAATA
GCATCTTCACTATTATTTTAAATTCATTAAGTTTATCATGGAGACAGTGGAAAATTCGTTT
AACCATTCATACTGGTCGTCAATTAAACGACAATTGATTTCGCTACATTATCACGG
TCAGAGTTACCGCGGCCATTTAGTTCTAGTTTCACTTCTATTTATAAAAGGTATTAGA
ACCATAGGGCAGGTTGCACCTTTAATTTCATTCTAAGGGCTATGTT
>7.28.16.3
AAATCATGTAAGATTTTAATGGTCGAACAGACCAACCTTTGAGAGCTGCTGCACCCTCAG
GTTATCGCAATTCAACATCGAGGTCGCAAACCTTATTGTCGATAAGAACTCTTAAATAAGATTAC
GCTGTTATCCCTAAGGTAGCTTTTATTTATTAATCGTTATTTTTCTTATTCAAAATAAACGGGTCAATT
TACCTATTTTAATACCTGTTAAATATACTTATTATACAGTCAAATTAATAATTTTTATCTATCATTGTTTATCT
TCGTTACATTTAGAAGATGGTCGCCCCAACCAAACTACCAACCTTTAATATTGACAGATAAATTA
TCGTCATTTAGTTAAAGGTTATAGTTAAGCTCTATAGGGTCTTCTCGTCTTACAATTATTAAATA
GCATCTTCACTATTATTTTAAATTCATTAAGTTTATCATGGAGACAGTGGAAAATTCGTTT
AACCATTCATACTGGTCGTCAATTAAACGACAATTGATTTCGCTACATTATCACGG
TCAGAGTTACCGCGGCCATTTAGTTCTAGTTTCACTTCTATTTATAAAAGGTATTAGA
ACCATAGGG
>3.31.16.9
TGAGAGCTGCTGCACCCTCAG
GTTATCGCAATTCAACATCGAGGTGCGCAAACCTTATTGTCGATAAGAACTCTTAAATAAGATTAC
GCTGTTATCCCTAAGGTAGCTTTTATTTATTAATCGTTATTTTTCTTATTCAAAATAAACGGGTCAATT
TACCTATTTTAATACCTGTTAAATATATTTATTATACAGTCAAATTAATAATTTTTATCTATCATTGTTTATCT
TCGTTACATTTAGAAGATGGTCGCCCCAACCAAACTACCAACCTTTAATATTGACAGATAAATTA
TCGTCATTTAGTTAAAGGTTATAGTTAAGCTCTATAGGGTCTTCTCGTCTTACAATTATTAAATA
GCATCTTCACTATTATTTTAAATTCATTAAGTTTATCATGGAGACAGTGGAAAATTCGTTT
AACCATTCATACTGGTCGTCAATTAAACGACAATTGATTTCGCTACATTATCACGG
TCAGAGTTACCGCGGCCATTTAGTTCTAGTTTCACTTCTATTTATAAAAGGTGTTAGA
ACCATAGGGCAGGTTGCACCTTTAATTTCATTCTAAGGGCTATGTTT
>4.11.16.79
TGAGAGCTGCTGCACCCTCAG
GTTATCGCAATTCAACATCGAGGTGCGCAAACCTTATTGTCGATAAGAACTCTTAAATAAGATTAC
GCTGTTATCCCTAAGGTAGCTTTTATTTATTAATCGTTATTTTTCTTATTCAAAATAAACGGGTCAATT
TACCTATTTTAATACCTGTTAAATATATTTACTATACAGTCAAATTAATAATTTTTATCTATCATTGTTTATCT
TCGTTACATTTAGAAGATGGTCGCCCCAACCAAACTACCAACCTTTAATATTGACAGATAAATTA
TCGTCATTTAGTTAAAGGTTATAGTTAAGCTCTATAGGGTCTTCTCGTCTTACAATTATTAAATA
GCATCTTCACTATTATTTTAAATTCATTAAGTTTATCATGGAGACAGTGGAAAATTCGTTT
AACCATTCATACTGGTCGTCAATTAAACGACAATTGATTTCGCTACATTATCACGG
TCAGAGTTACCGCGGCCATTTAGTTCTAGTTTCACTTCTATTTATAAAAGGTATTAGA
ACCATAGGGCAGGTTGCACCTTTAATTTCATTCTAAGGGCTATGTTT
>4.11.16.85
TGAGAGCTGCTGCACCCTCAG
GTTATCGCAATTCAACATCGAGGTGCGCAAACCTTATTGTCGATAAGAACTCTTAAATAAGATTAC
GCTGTTATCCCTAAGGTAGCTTTTATTTATTAATCGTTATTTTTCTTATTCAAAATAAACGGGTCAATT
TACCTATTTTAATACCTGTTAAATATATTTATTATACAGTCAAATTAATAATTTTTATCTATCATTGTTTATCT
TCGTTACATTTAGAAGATGGTCGCCCCAACCAAACTACCAACCTTTAATATTGACAGATAAATTA
TCGTCATTTAGTTAAAGGTTATAGTTAAGCTCTATAGGGTCTTCTCGTCTTACAATTATTAAATA
GCATCTTCACTATTATTTTAAATTCATTAAGTTTATCATGGAGACAGTGGAAAATTCGTTT
AACCATTCATACTGGTCGTCAATTAAACGACAATTGATTTCGCTACATTATCACGG
TCAGAGTTACCGCGGCCATTTAGTTTTAGTTTCACTTCTATTTATAAAAGGTATTAGA
ACCATAGGGCAGGTTGCACCTTTAATTTCATTCTAAGGGCTATGTTT
>4.11.16.27
CTTTGAGAGCTGCTGCACCCTCAG
GTTATCGCAATTCAACATCGAGGTCGCAAACCTTATTGTCGATAAGAACTCTTAAATAAGATTAC
GCTGTTATCCCTAAGGTAGCTTTTATTTATTAATCGTTATTTTTCTTATTAAAAATAAACGGGTCAATT
TACCTATTTTAATACCTGTTAAATATATTTATTATACAGTCAAATTAATAATTTTTATCTATCATTGTTTATCT
TCGTTACATTTAGAAGATGGTCGCCCCAACCAAACTACCAACCTTTAATATTGACAGATAAATTA
TCGTCATTTAGTTAAAGGTTATAGTTAAGCTCTATAGGGTCTTCTCGTCTTACAATTATTAAATA
GCATCTTCACTATTATTTTAAATTCATTAAGTTTATCATGGAGACAGTGGAAAATTCGTTT
AACCATTCATACTGGTCGTCAATTAAACGACAATTGATTTCGCTACATTATCACGG
TCAGAGTTACCGCGGCCATTTAGTTCTAGTTTCACTTCTATTTATAAAAGGTATTAGA
ACCATAGGGCAGGTTGCACCTTTAATTTCATTCTAAGGGCTATGTT
>4.11.16.43
CTTTGAGAGCTGCTGCACCCTCAG
GTTATCGCAATTCAACATCGAGGTCGCAAACCTTATTGTCGATAAGAACTCTTAAATAAGATTAC
GCTGTTATCCCTAAGGTAGCTTTTATTTATTAATCGTTATCTTTCTTATTCAAAATAAACGGGTCAATT
TACCTATTTTAATACCTGTTAAATATATTTATTATACAGTCAAATTAATAATTTTTATCTATCATTGTTTATCT
TCGTTACATTTAGAAGATGGTCGCCCCAACCAAACTACCAACCTTTAATATTGACAGATAAATTA
TCGTCATTTAGTTAAAGGTTATAGTTAAGCTCTATAGGGTCTTCTCGTCTTACAATTATTAAATA
GCATCTTCACTATTATTTTAAATTCATTAAGTTTATCATGGAGACAGTGGAAAATTCGTTT
AACCATTCATACTGGTCGTCAATTAAACGACAATTGATTTCGCTACATTATCACGG
TCAGAGTTACCGCGGCCATTTAGTTCTAGTTTCACTTCTATTTATAAAAGGTATTAGA
ACCATAGGGCAGGTTGCACCTTTAATTTCATTCTAAGGGCTATGTT
>4.11.16.91
TTGAGAGCTGCTGCACCCTCAG
GTTATCGCAATTCAACATCGAGGTNCGCAAACCTTATTGTCGATAAGAACTCTTAAATAAGATTAC
GCTGTTATCCCTAAGGTAGCTTTTATTTATTAATCGTTATTTTTCTTATTCAAAATAAACGGGTCAATT
TACCTATTTTAATACCTGTTAAATATATTTATTATACAGTCAAATTAATAATTTTTATCTATCATTGTTTATCT
TCGTTACATTTAGAAGATGGTCGCCCCAACCAAACTACCAACCTTTAATATTGACAGATAAATTA
TCGTCATTTAGTTAAAGGTTATAGTTAAGCTCTATAGGGTCTTCTCGTCTTACAATTATTAAATA
GCATCTTCACTATTATTTTAAATTCATTAAGTTTATCATGGAGACAGTGGAAAATTCGTTT
AACCATTCATACTGGTCGTCAATTAAACGACAATTGATTTCGCTACATTATCACGG
TCAGAGTTACCGCGGCCATTTAGTTCTAGTTTCACTTCTATCTATAAAAGGTATTAGA
ACCATAGGGCAGGTTGCACCTTTAATTTCATTCTAAGGGCTATGTTTT
>4.15.16.1
TTTGAGAGCTGCTGCACCCTCAG
GTTATCGCAATTCAACATCGAGGTCGCAAACCTTATTGTCGATAAGAACTCTTAAATAAGATTAC
GCTGTTATCCCTAAGGTAGCTTTTATTTATTAATCGTTATTTTTCTTATTCAAAATAAACGGGTCAATT
TACCTATTTTAATACCTGTTAAATATATTTATTATACAGTCAAATTAATAATTTTTATCTATCATTGTTTATCT
TCGTTACATTTAGAAGATGGTCGCCCCAACCAAACTACCAACCTTTAATATTGACAGATAAATTA
TCGTCATTTAGTTAAAGGTTATAGTTAAGCTCTATAGGGTCTTCTCGTCTTACAATTATCAAATA
GCATCTTCACTATTATTTTAAATTCATTAAGTTTATCATGGAGACAGTGGAAAATTCGTTT
AACCATTCATACTGGTCGTCAATTAAACGACAATTGATTTCGCTACATTATCACGG
TCAGAGTTACCGCGGCCATTTAGTTCTAGTTTCACTTCTATTTATAAAAGGTATTAGA
ACCATAGGGCAGGTTGCACCTTTAATTTCATTCTAAGGGCTATGTTTT
>4.11.16.104
CTTTGAGAGCTGCTGCACCCTCAG
GTTATCGCAATTCAACATCGAGGTNCGCAAACCTTATTGTCGATAAGAACTCTTAAATAAGATTAC
GCTGTTATCCCTAAGGTAGCTTTTATTTATTAATCGTTATTTTTCTTATTCAAAATAAACGGGTCAATT
TACCTATTTTAATACCTGTTAAATATATTTATTATACAGTCAAATTAATAATTTTTATCTATCATTGTTTATCT
TCGTTACATTTAGAAGATGGTCGCCCCAACCAAACTACCAACCTTTAATATTGACAGATAAATTA
TCGTCATTTAGTTAAAGGTTATAGTTAAGCTCTATAGGGTCTTCTCGTCTTACAATTATTAAATA
GCATCTTCACTATTATTTTAAATTCATTAAGCTTATCATGGAGACAGTGGAAAATTCGTTT
AACCATTCATACTGGTCGTCAATTAAACGACAATTGATTTCGCTACATTATCACGG
TCAGAGTTACCGCGGCCATTTAGTTCTAGTTTCACTTTTATTTATAAAAGGTATTAGA
ACCATAGGGCAGGTTGCACCTTTAATTTCATTCTAAGGGCTATGTTT
>3.31.16.10
TTTGAGAGCTGCTGCACCCTCAG
GTTATCGCAATTCAACATCGAGGTNCGCAAACCTTATTGTCGATAAGAACTCTTAAATAAGATTAC
GCTGTTATCCCTAAGGTAGCTTTTATTTATTAATCGTTATTTTTCTTATCCAAAATAAACGGGTCAATT
TACCTATTTTAATACCTGTTAAATATATTTATTATACAGTCAAATTAATAATTTTTATCTATCATTGTTTATCT
TCGTTACATTTAGAAGATGGTCGCCCCAACCAAACTACCAACCTTTAATATTGACAGATAAATTA
TCGTCATTTAGTTAAAGGTTATAGTTAAGCTCTATAGGGTCTTCTCGTCTTACAATTATTAAATA
GCATCTTCACTATTATTTTAAATTCATTAAGTTTATCATGGAGACAGTGGAAAATTCGTTT
AACCATTCATACTGGTCGTCAATTAAACGACAATTGATTTCGCTACATTATCACGG
TCAGAGTTACCGCGGCCATTTAGTTCTAGTTTCACTTCTATTTATAAAAGGTATTAGA
ACCATAGGGCAGGTTGCACCTTTAATTTCATTCTAAGGGCTATGTTTT
>3.18.16.3
CTGCTGCACCCTCAG
GTTATCGCAATTCAACATCGAGGTCGCAAACCTTATTGTCGATAAGAACTCTTAAATAAGATTAC
GCTGTTATCCCTAAGGTAGCTTTTATTTATTAATCGTTATTTTTCTTATTCAAAATAAACGGGTCAATT
TACCTATTTTAATACCTGTTAAATATATTTATTATACAGTCAAATTAATAATTTTTATCTATCATTGTTTATCT
TCGTTACATTTAGAAGATGGTCGCCCCAACCAAACTACCAACCTTTAATATTGACAGATAAATTA
TCGTCATTTAGTTAAAGGTTATAGTTAAGCTCTATAGGGTCTTCTCGTCTTACAATTATTAAATA
GCATCTTCACTATTATTTTAAATTCATTAAGTTTATCATGGAGACAGTGGAAAATTCGTTT
AACCATTCATACTGGTCGTCAATTAAACGACNATTGATTTCGCTACATTATCACGG
TCAGAGTTACCGCGGCCATTTAGTTCTAGTTTCACTTCTATTTATAAAAGGTATTAGA
ACCATAGGGCAGGTTGCACCTTTAATTTCATTCTAAGGGCTATGTTTTTGGTAAACAG
>2.16.16.6
GAATGAACTCAAATCATGTAAGATTTTAATGGTCGAACAGACCAACCTTTGAGAGCTGCTGCACCCTCAG
GTTATCGCAATTCAACATCGAGGTCGCAAACCTTATTGTCGATAAGAACTCTTAAATAAGATTAC
GCTGTTATCCCTAAGGTAGCTTTTATTTATTAATCGTTATTTTTCTTATTCAAAATAAACGGGTCAATT
TACCTATTTTAATACCTGTTAAATATATTTATTATACAGTCAAATTAATAATTTTTATCTGTCATTGTTTATCT
TCGTTACATTTAGAAGATGGTCGCCCCAACCAAACTACCAACCTTTAATATTGACAGATAAATTA
TCGTCATTTAGTTAAAGGTTATAGTTAAGCTCTATAGGGTCTTCTCGTCTTACAATTATTAAATA
GCATCTTCACTATTATTTTAAATTCATTAAGTTTATCATGGAGACAGTGGAAAATTCGTTT
AACCATTCATACTGGTCGTCAATTAAACGACAATTGATTTCGCTACATTATCACGG
TCAGAGTTACCGCGGCCATTTAGTTCTAGTTTCACTTCTATTTATAAAAGGTATTAGA
ACCATAGGGCAGGTGC
>4.14.16.3
TGTAAGATTTTAATGGTCGAACAGACCAACCTTTGAGAGCTGCTGCACCCTCAG
GTTATCGCAATTCAACATCGAGGTCGCAAACCTTATTGTCGATAAGAACTCTTAAATAAGATTAC
GCTGTTATCCCTAAGGTAGCTTTTATTTATTAATCGTTATTTTTCTTATTCAAAATAAACGGGTCAATT
TACCTATTTTAATACCTGTTAAATATATTTATTATACAGTCAAATTAATAATTTTTATCTATCATTGTTTATCT
TCGTTACATTTAGAAGATGGTCGCCCCAACCAAACTACCAACCTTCAATATTGACAGATAAATTA
TCGTCATTTAGTTAAAGGTTATAGTTAAGCTCTATAGGGTCTTCTCGTCTTACAATTATTAAATA
GCATCTTCACTATTATTTTAAATTCATTAAGTTTATCATGGAGACAGTGGAAAATTCGTTT
AACCATTCATACTGGTCGTCAATTAAACGACAATTGATTTCGCTACATTATCACGG
TCAGAGTTACCGCGGCCATTTAGTTCTAGTTTCACTTCTATTTATAAAAGGTATTAGA
ACCATAGGGCAGGTTGCACCTTTAATTTCATTCTAAGGGCTATGTT
>4.11.16.99
TGAGAGCTGCTGCACCCTCAG
GTTATCGCAATTCAACATCGAGGTNCGCAAACCTTATTGTCGATAAGAACTCTTAAATAAGATTAC
GCTGTTATCCCTAAGGTAGCTTTTATTTATTAATCGTTATTTTTCTTATTCAAAATAAACGGGTCAATT
TACCTATTTTAATACCTGTTAAATATATTTATTATACAGTCAAATTAATAATTTTTATCTATCATTGTTTATCT
TCGTTACATTTAGAAGATGGTCGCCCCAACCAAACTACCAACCTTTAATATTGACAGATAAATTA
TCGTCATTTAGTTAAAGGTTATAGTTAAGCTCTATAGGGTCTTCTCGTCTTACAATTATTAAATA
GCATCTTCACTATTATTTTAAATTCATTAAGTTTATCATGGAGACAGTGGAAAATTCGTTT
AACCATTCATACTGGTCGTCAATTAAACGACAATTGATTTCGCTACATTATCACGG
TCAGAGTTACCGCGGCCATTTAGTTCTAGTTTCACTTTTATTTATAAAAGGTATTAGA
ACCATAGGGCAGGTTGCACCTTTAATTTCATTCTAAGGGCTATGTTTT
>4.11.16.13
TTTGAGAGCTGCTGCACCCTCAG
GTTATCGCAATTCAACATCGAGGTCGCAAACCTTATTGTCGATAAGAACTCTTAAATAAGATTAC
GCTGTTATCCCTAAGGTAGCTTTTATTTATTAATCGTTATTTTTCTTATTCAAAATAAACGGGTCAATT
TACCTATTTTAATACCTGTTAAATATATTTATTATACAGTCAAATTAATAATTTTTATCTATCATTGTTTATCT
TCGTTACATTTAGAAGATGGTCGCCCCAACCAAACTACCAACCTTTAATATTGACAGATAAATTA
TCGTCATTTAGTTAAAGGTTATAGTTAAGCTCTATAGGGTCTTCTCGTCTTACAATTATTAAATA
GCATCTTCACTATTATTTTAAATTCATTAAGTTTATCATGGAGACAGTGGAAAATTCGTTT
AACCATTCATACTGGTCGTCAATTAAACGACAATTGATTTCGCTACATTATCACGG
TCAGAGTTACCGCGGCCATTTAGTTCTAGTTTCACTTTTATTTATAAAAGGTATTAGA
ACCATAGGGCAGGTTGCACCTTTAATTTCATTCTAAGGGCTATGTTT
>4.12.16.17
TCATGTAAGATTTTAATGGTCGAACAGACCAACCTTTGAGAGCTGCTGCACCCTCAG
GTTATCGCAATTCAACATCGAGGTCGCAAACCTTATTGTCGATAAGAACTCTTAAATAAGATTAC
GCTGTTATCCCTAAGGTAGCTTTTATTTATTAATCGTTATTTTTCTTATTCAAAATAAACGGGTCAATT
TACCTATTTTAATACCTGTTAAATATATTTATTATACAGTCAAATTAATAATTTTTATCTATCATTGTTTATCT
TCGTTACATTTAGAAGATGGTCGCCCCAACCAAACTACCAACCTTTAATATTGACAGATAAATTA
TCGTCATTTAGTTAAAGGTTATAGTTAAGCTCTATAGGGTCTTCTCGTCTTACAATTATTAAATA
GCATCTTCACTATTATTTTAAATTCATTAAGTTTATCATGGAGACAGTGGAAAATTCGTTT
AACCATTCATACTGGTCGTCAATTAAACGACAATTGATTTCGCTACATTATCACGG
TCAGAGTTACCGCGGCCATTTAGTTCTAGTTTCACTTTTATTTATAAAAGGTATTAGA
ACCATAGGGCAGGTTGCACCTTTAATTTCATTCTAAGGGCTATGTTT
>4.12.16.21
ATCATGTAAGATTTTAATGGTCGAACAGACCAACCTTTGAGAGCTGCTGCACCCTCAG
GTTATCGCAATTCAACATCGAGGTCGCAAACCTTATTGTCGATAAGAACTCTTAAATAAGATTAC
GCTGTTATCCCTAAGGTAGCTTTTATTTATTAATCGTTATTTTTCTTATTCAAAATAAACGGGTCAATT
TACCTATTTTAATACCTGTTAAATATATTTATTATACAGTCAAATTAATAATTTTTATCTATCATTGTTTATCT
TCGTTACATTTAGAAGATGGTCGCCCCAACCAAACTACCAACCTTTAATATTGACAGATAAATTA
TCGTCATCTAGTTAAAGGTTATAGTTAAGCTCTATAGGGTCTTCTCGTCTTACAATTATTAAATA
GCATCTTCACTATTATTTTAAATTCATTAAGTTTATCATGGAGACAGTGGAAAATTCGTTT
AACCATTCATACTGGTCGTCAATTAAACGACAATTGATTTCGCTACATTATCACGG
TCAGAGTTACCGCGGCCATTTAGTTCTAGTTTCACTTCTATTTATAAAAGGTATTAGA
ACCATAGGGCAGGTTGCACCTTTAATTTCATTCTAAGGGCTATGTT
>4.14.16.7
TCATGTAAGATTTTAATGGTCGAACAGACCAACCTTTGAGAGCTGCTGCACCCTCAG
GTTATCGCAATTCAACATCGAGGTCGCAAACCTTATTGTCGATAAGAACTCTTAAATAAGATTAC
GCTGTTATCCCTAAGGTAGCTTTTATTTATTAATCGTTATTTTTCTTATTCAAAATAAACGGGTCAATT
TACCTATTTTAATACCTGTTAAATATATTTATTATACAGTCAAATTAATAATTTTTATCTATCATTGTTTATCT
TCGTTACATTTAGAAGATGGTCGCCCCAACCAAACTACCAACCTTTAATATTGACAGATAAATTA
TCGTCATTTAGTTAAAGGTTATAGTTAAGCTCTATAGGGTCTTCTCGTCTTACAATTATTAAATA
GCATCTTCACTATTATTTTAAATTCATTAAGTTTATCATGGAGACAGTGGAAAATTCGTTT
AACCATTCATACTGGTCGTCAATTAAACGACAATTGATTTCGCTACATTATCACGG
TCAGAGTTACCGCGGCCATTTAGTTCTAGTTTCACTTCCATTTATAAAAGGTATTAGA
ACCATAGGGCAGGTTGCACCTTTAATTTCATTCTAAGGGCTATGTTT
>4.12.16.6
TCAAATCATGTAAGATTTTAATGGTCGAACAGACCAACCTTTGAGAGCTGCTGCACCCTCAG
GTTATCGCAATTCAACATCGAGGTCGCAAACCTTATTGTCGATAAGAACTCTTAAATAAGATTAC
GCTGTTATCCCTAAGGTAGCTTTTATTTATTAATCGTTATTTTTCTTATTCAAAATAAACGGGTCAATT
TACCTATTTTAATACCTGTTAAATATATTTATTATACAGTCAAATTAATAATTTTTATCTATCATTGTTTATCT
TCGTTACATTTAGAAGATGGTCGCCCCAACCAAACTACCAACCTTTAATATTGACAGATAAATTA
TCGTCATTTAGTTAAAGGTTATAGTTAAGCTCTATAGGGTCTTCTCGTCTTACAATTATTAAACA
GCATCTTCACTATTATTTTAAATTCATTAAGTTTATCATGGAGACAGTGGAAAATTCGTTT
AACCATTCATACTGGTCGTCAATTAAACGACAATTGATTTCGCTACATTATCACGG
TCAGAGTTACCGCGGCCATTTAGTTCTAGTTTCACTTCTATTTATAAAAGGTATTAGA
ACCATAGGGCAGGTTGCACCTTTAATTTCATTCTAAGGGCTATGTTTTTGGTAAAACA
>4.29.16.7
TCAAATCATGTAAGATTTTAATGGTCGAACAGACCAACCTTTGAGAGCTGCTGCACCCTCAG
GTTATCGCAATTCAACATCGAGGTCGCAAACCTTATTGTCGATAAGAACTCTTAAATAAGATTAC
GCTGTTATCCCTAAGGTAGCTTTTATTTATTAATCGTTATTTTTCTTATTCAAAATAAACGGGTCAATT
TACCTATTTTAATACCTGTTAAATATATTTATTATACAGTCAAATTAATAATTTTTATCTATCATTGTTTATCT
TCGTTACATTTAGAAGATGGTCGCCCCAACCAAACTACCAACCTTTAATATTGACAGATAAATTA
TCGTCATTTAGTTAAAGGTTATAGTTAAGCTCTATAGGGTCTTCTCGTCTTACAACTATTAAATA
GCATCTTCACTATTATTTTAAATTCATTAAGTTTATCATGGAGACAGTGGAAAATTCGTTT
AACCATTCATACTGGTCGTCAATTAAACGACAATTGATTTCGCTACATTATCACGG
TCAGAGTTACCGCGGCCATTTAGTTCTAGTTTCACTTCTATTTATAAAAGGTATTAGA
ACCATAGGGCAGGTTGCACCTTTAATTTCATTCTAAGGGCTATGTTTTTGGTAAACAG
>4.14.16.13
TCATGTAAGATTTTAATGGTCGAACAGACCAACCTTTGAGAGCTGCTGCACCCTCAG
GTTATCGCAATTCAACATCGAGGTCGCAAACCTTATTGTCGATAAGAACTCTTAAATAAGATTAC
GCTGTTATCCCTAAGGTAGCTTTTATTTATTAATCGTTATTTTTCTTATTCAAAATAAACGGGTCAATT
TACCTATTTTAATACCTGTTAAATATATTTATTATACAGTCAAATTAATAATTTTTATCTATCATTGTTTATCT
TCGTTACATTTAGAAGATGGTCGCCCCAACCAAACTACCAACCTTTAATATTGACAGATAAATTA
TCGTCATTTAGTTAAAGGTTATAGTTAAGCTCTATAGGGTCTTCTCGTCTTACAATTATTAAATA
GCATCTTCACTATTATTTTAAATTCATTAAGTTTATCATGGAGACAGTGGAAAATTCGTTT
AACCATTCATACTGGTCGTCAATTAAACGACAATTGATTTCGCTACATTATCACGG
TCAGAGTTACCGCGGCCATTTAGTTCTAGTTTCACTTCTATTTATAAAAGGTATTAGA
ACCATAGGGCAGGTTGCACCTTTAATCTCATTCTAAGGGCTATGTTT
>4.11.16.103
TGAGAGCTGCTGCACCCTCAG
GTTATCGCAATTCAACATCGAGGTCGCAAACCTTATTGTCGATAAGAACTCTTAAATAAGATTAC
GCTGTTATCCCTAAGGTAGCTTTTATTTATTAATCGTTATTTTTCTTATTCAAAATAAACGGGTCAATT
TACCTATTTTAATACCTGTTAAATATATTTATTATACAGTCAAATTAATAATTTTTATCTATCATTGTTTATCT
TCGTTACATTTAGAAGATGGTCGCCCCAACCAAACTACCAACCTTTAATATTGACAGATAAATTA
TCGTCATTTAGTTAAAGGTTATAGTTAAGCTCTATAGGGTCTTCTCGTCTTACAATTATTAAATA
GCATCTTCACTATTATTTTAAATTCATTAAGTTTATCATGGAGACAGTGGAAAATTCGTTT
AACCATTCATACTGGTCGTCAATTAAACGACAATTGATTTCGCTACATTATCACGG
TCAGAGTTACCGCGGCCATTTAGTTCTAGTTTCACTTCTATTTATAAAAGGTATTAGA
ACCATAGGGCAGGTTGCACCTTTAATTTTATTCTAAGGGCTATGTTTTTG
>3.31.16.8
TTTGAGAGCTGCTGCACCCTCAG
GTTATCGCAATTCAACATCGAGGTCGCAAACCTTATTGTCGATAAGAACTCTTAAATAAGATTAC
GCTGTTATCCCTAAGGTAGCTTTTATTTATTAATCGTTATTTTTCTTATTCAAAATAAACGGGTCAATT
TACCTATTTTAATACCTGTTAAATATATTTATTATACAGTCAAATTAATAATTTTTATCTATCATTGTTTATCT
TCGTTACATTTAGAAGATGGTCGCCCCAACCAAACTACCAACCTTTAATATTGACAGATAAATTA
TCGTCATTTAGTTAAAGGTTATAGTTAAGCTCTATAGGGTCTTCTCGTCTTACAATTATTAAATA
GCATCTTCACTATTATTTTAAATTCATTAAGTTTATCATGGAGACAGTGGAAAATTCGTTT
AACCATTCATACTGGTCGTCAATTAAACGACAATTGATTTCGCTACATTATCACGG
TCAGAGTTACCGCGGCCATTTAGTTCTAGTTTCACTTCTATTTATAAAAGGTATTAGA
ACCATAGGGCAGGTTGCACCTTTAATTTCGTTCTAAGGGCTATGTTT
>4.11.16.63
TGAGAGCTGCTGCACCCTCAG
GTTATCGCAATTCAACATCGAGGTGCGCAAACCTTATTGTCGATAAGAACTCTTAAATAAGATTAC
GCTGTTATCCCTAAGGTAGCTTTTATTTATTAATCGTTATTTTTCTTATTCAAAATAAACGGGTCAATT
TACCTATTTTAATACCTGTTAAATATATTTATTATACAGTCAAATTAATAATTTTTATCTATCATTGTTTATCT
TCGTTACATTTAGAAGATGGTCGCCCCAACCAAACTACCAACCTTTAATATTGACAGATAAATTA
TCGTCATTTAGTTAAAGGTTATAGTTAAGCTCTATAGGGTCTTCTCGTCTTACAATTATTAAATA
GCATCTTCACTATTATTTTAAATTCATTAAGTTTATCATGGAGACAGTGGAAAATTCGTTT
AACCATTCATACTGGTCGTCAATTAAACGACAATTGATTTCGCTACATTATCACGG
TCAGAGTTACCGCGGCCATTTAGTTCTAGTTTCACTTCTATTTATAAAAGGTATTAGA
ACCATAGGGCAGGTTGCACCTTTAATTTCATTCTAAGGGCTATGTT
>4.11.16.71
TGAGAGCTGCTGCACCCTCAG
GTTATCGCAATTCAACATCGAGGTGCGCAAACCTTATTGTCGATAAGAACTCTTAAATAAGATTAC
GCTGTTATCCCTAAGGTAGCTTTTATTTATTAATCGTTATTTTTCTTATTCAAAATAAACGGGTCAATT
TACCTATTTTAATACCTGTTAAATATATTTATTATACAGTCAAATTAATAATTTTTATCTATCATTGTTTATCT
TCGTTACATTTAGAAGATGGTCGCCCCAACCAAACTACCAACCTTTAATATTGACAGATAAATTA
TCGTCATTTAGTTAAAGGTTATAGTTAAGCTCTATAGGGTCTTCTCGTCTTACAATTATTAAATA
GCATCTTCACTATTATTTTAAATTCATTAAGTTTATCATGGAGACAGTGGAAAATTCGTTT
AACCATTCATACTGGTCGTCAATTAAACGACAATTGATTTCGCTACATTATCACGG
TCAGAGTTACCGCGGCCATTTAGTTCTAGTTTCACTTCTATTTATAAAAGGTATTAGA
ACCATAGGGCAGGTTGCACCTTTAATTTCATTCTAAGGGCTATGTTTT
>4.29.16.2
GAATGAACTCAAATCATGTAAGATTTTAATGGTCGAACAGACCAACCTTTGAGAGCTGCTGCACCCTCAG
GTTATCGCAATTCAACATCGAGGTCGCAAACCTTATTGTCGATAAGAACTCTTAAATAAGATTAC
GCTGTTATCCCTAAGGTAGCTTTTATTTATTAATCGTTATTTTTCTTATTCAAAATAAACGGGTCAATT
TACCTATTTTAATACCTGTTAAATATATTTATTATACAGTCAAATTAATAATTTTTATCTATCATTGTTTATCT
TCGTTACATTTAGAAGATGGTCGCCCCAACCAAACTACCAACCTTTAATATTGACAGATAAATTA
TCGTCATTTAGTTAAAGGTTATAGTTAAGCTCTATAGGGTCTTCTCGTCTTACAATTATTAAATA
GCATCTTCACTATTATTTTAAATTCATTAAGTTTATCATGGAGACAGTGGAAAATTCGTTT
AACCATTCATACTGGTCGTCAATTAAACGACAATTGATTTCGCTACATTATCACGG
TCAGAGTTACCGCGGCCATTTAGTTCTAGTTTCACTTCTATTTATAAAAGGTATTAGA
ACCATAGGGC
>4.22.16.3
GAATGAACTCAAATCATGTAAGATTTTAATGGTCGAACAGACCAACCTTTGAGAGCTGCTGCACCCTCAG
GTTATCGCAATTCAACATCGAGGTCGCAAACCTTATTGTCGATAAGAACTCTTAAATAAGATTAC
GCTGTTATCCCTAAGGTAGCTTTTATTTATTAATCGTTATTTTTCTTATTCAAAATAAACGGGTCAATT
TACCTATTTTAATACCTGTTAAATATATTTATTATACAGTCAAATTAATAATTTTTATCTATCATTGTTTATCT
TCGTTACATTTAGAAGATGGTCGCCCCAACCAAACTACCAACCTTTAATATTGACAGATAAATTA
TCGTCATTTAGTTAAAGGTTATAGTTAAGCTCTATAGGGTCTTCTCGTCTTACAATTATTAAATA
GCATCTTCACTATTATTTTAAATTCATTAAGTTTATCATGGAGACAGTGGAAAATTCGTTT
AACCATTCATACTGGTCGTCAATTAAACGACAATTGATTTCGCTACATTATCACGG
TCAGAGTTACCGCGGCCATTTAGTTCTAGTTTCACTTCTATTTATAAAAGGTATTAGA
ACCATAGGGCA
>4.14.16.12
ATCATGTAAGATTTTAATGGTCGAACAGACCAACCTTTGAGAGCTGCTGCACCCTCAG
GTTATCGCAATTCAACATCGAGGTCGCAAACCTTATTGTCGATAAGAACTCTTAAATAAGATTAC
GCTGTTATCCCTAAGGTAGCTTTTATTTATTAATCGTTATTTTTCTTATTCAAAATAAACGGGTCAATT
TACCTATTTTAATACCTGTTAAATATATTTATTATACAGTCAAATTAATAATTTTTATCTATCATTGTTTATCT
TCGTTACATTTAGAAGATGGTCGCCCCAACCAAACTACCAACCTTTAATATTGACAGATAAATTA
TCGTCATTTAGTTAAAGGTTATAGTTAAGCTCTATAGGGTCTTCTCGTCTTACAATTATTAAATA
GCATCTTCACTATTATTTTAAATTCATTAAGTTTATCATGGAGACAGTGGAAAATTCGTTT
AACCATTCATACTGGTCGTCAATTAAACGACAATTGATTTCGCTACATTATCACGG
TCAGAGTTACCGCGGCCATTTAGTTCTAGTTTCACTTCTATTTATAAAAGGTATTAGA
ACCATAGGGCAGGTTGCACCTTTAATTTCATTCTAAGGGCTATGTT
>4.14.16.10
CATGTAAGATTTTAATGGTCGAACAGACCAACCTTTGAGAGCTGCTGCACCCTCAG
GTTATCGCAATTCAACATCGAGGTCGCAAACCTTATTGTCGATAAGAACTCTTAAATAAGATTAC
GCTGTTATCCCTAAGGTAGCTTTTATTTATTAATCGTTATTTTTCTTATTCAAAATAAACGGGTCAATT
TACCTATTTTAATACCTGTTAAATATATTTATTATACAGTCAAATTAATAATTTTTATCTATCATTGTTTATCT
TCGTTACATTTAGAAGATGGTCGCCCCAACCAAACTACCAACCTTTAATATTGACAGATAAATTA
TCGTCATTTAGTTAAAGGTTATAGTTAAGCTCTATAGGGTCTTCTCGTCTTACAATTATTAAATA
GCATCTTCACTATTATTTTAAATTCATTAAGTTTATCATGGAGACAGTGGAAAATTCGTTT
AACCATTCATACTGGTCGTCAATTAAACGACAATTGATTTCGCTACATTATCACGG
TCAGAGTTACCGCGGCCATTTAGTTCTAGTTTCACTTCTATTTATAAAAGGTATTAGA
ACCATAGGGCAGGTTGCACCTTTAATTTCATTCTAAGGGCTATGTT
>4.12.16.13
TCATGTAAGATTTTAATGGTCGAACAGACCAACCTTTGAGAGCTGCTGCACCCTCAG
GTTATCGCAATTCAACATCGAGGTCGCAAACCTTATTGTCGATAAGAACTCTTAAATAAGATTAC
GCTGTTATCCCTAAGGTAGCTTTTATTTATTAATCGTTATTTTTCTTATTCAAAATAAACGGGTCAATT
TACCTATTTTAATACCTGTTAAATATATTTATTATACAGTCAAATTAATAATTTTTATCTATCATTGTTTATCT
TCGTTACATTTAGAAGATGGTCGCCCCAACCAAACTACCAACCTTTAATATTGACAGATAAATTA
TCGTCATTTAGTTAAAGGTTATAGTTAAGCTCTATAGGGTCTTCTCGTCTTACAATTATTAAATA
GCATCTTCACTATTATTTTAAATTCATTAAGTTTATCATGGAGACAGTGGAAAATTCGTTT
AACCATTCATACTGGTCGTCAATTAAACGACAATTGATTTCGCTACATTATCACGG
TCAGAGTTACCGCGGCCATTTAGTTCTAGTTTCACTTCTATTTATAAAAGGTATTAGA
ACCATAGGGCAGGTTGCACCTTTAATTTCATTCTAAGGGCTATGTT
>4.12.16.12
CATGTAAGATTTTAATGGTCGAACAGACCAACCTTTGAGAGCTGCTGCACCCTCAG
GTTATCGCAATTCAACATCGAGGTCGCAAACCTTATTGTCGATAAGAACTCTTAAATAAGATTAC
GCTGTTATCCCTAAGGTAGCTTTTATTTATTAATCGTTATTTTTCTTATTCAAAATAAACGGGTCAATT
TACCTATTTTAATACCTGTTAAATATATTTATTATACAGTCAAATTAATAATTTTTATCTATCATTGTTTATCT
TCGTTACATTTAGAAGATGGTCGCCCCAACCAAACTACCAACCTTTAATATTGACAGATAAATTA
TCGTCATTTAGTTAAAGGTTATAGTTAAGCTCTATAGGGTCTTCTCGTCTTACAATTATTAAATA
GCATCTTCACTATTATTTTAAATTCATTAAGTTTATCATGGAGACAGTGGAAAATTCGTTT
AACCATTCATACTGGTCGTCAATTAAACGACAATTGATTTCGCTACATTATCACGG
TCAGAGTTACCGCGGCCATTTAGTTCTAGTTTCACTTCTATTTATAAAAGGTATTAGA
ACCATAGGGCAGGTTGCACCTTTAATTTCATTCTAAGGGCTATG
>4.12.16.9
AATCATGTAAGATTTTAATGGTCGAACAGACCAACCTTTGAGAGCTGCTGCACCCTCAG
GTTATCGCAATTCAACATCGAGGTCGCAAACCTTATTGTCGATAAGAACTCTTAAATAAGATTAC
GCTGTTATCCCTAAGGTAGCTTTTATTTATTAATCGTTATTTTTCTTATTCAAAATAAACGGGTCAATT
TACCTATTTTAATACCTGTTAAATATATTTATTATACAGTCAAATTAATAATTTTTATCTATCATTGTTTATCT
TCGTTACATTTAGAAGATGGTCGCCCCAACCAAACTACCAACCTTTAATATTGACAGATAAATTA
TCGTCATTTAGTTAAAGGTTATAGTTAAGCTCTATAGGGTCTTCTCGTCTTACAATTATTAAATA
GCATCTTCACTATTATTTTAAATTCATTAAGTTTATCATGGAGACAGTGGAAAATTCGTTT
AACCATTCATACTGGTCGTCAATTAAACGACAATTGATTTCGCTACATTATCACGG
TCAGAGTTACCGCGGCCATTTAGTTCTAGTTTCACTTCTATTTATAAAAGGTATTAGA
ACCATAGGGCAG
>4.12.16.5
AACTCAAATCATGTAAGATTTTAATGGTCGAACAGACCAACCTTTGAGAGCTGCTGCACCCTCAG
GTTATCGCAATTCAACATCGAGGTCGCAAACCTTATTGTCGATAAGAACTCTTAAATAAGATTAC
GCTGTTATCCCTAAGGTAGCTTTTATTTATTAATCGTTATTTTTCTTATTCAAAATAAACGGGTCAATT
TACCTATTTTAATACCTGTTAAATATATTTATTATACAGTCAAATTAATAATTTTTATCTATCATTGTTTATCT
TCGTTACATTTAGAAGATGGTCGCCCCAACCAAACTACCAACCTTTAATATTGACAGATAAATTA
TCGTCATTTAGTTAAAGGTTATAGTTAAGCTCTATAGGGTCTTCTCGTCTTACAATTATTAAATA
GCATCTTCACTATTATTTTAAATTCATTAAGTTTATCATGGAGACAGTGGAAAATTCGTTT
AACCATTCATACTGGTCGTCAATTAAACGACAATTGATTTCGCTACATTATCACGG
TCAGAGTTACCGCGGCCATTTAGTTCTAGTTTCACTTCTATTTATAAAAGGTATTAGA
ACCATAGGGCAGGTTGCACCTTTAATTTCATTCTAAGGGCTATGTTTTTG
>4.11.16.04
TGAGAGCTGCTGCACCCTCAG
GTTATCGCAATTCAACATCGAGGTCGCAAACCTTATTGTCGATAAGAACTCTTAAATAAGATTAC
GCTGTTATCCCTAAGGTAGCTTTTATTTATTAATCGTTATTTTTCTTATTCAAAATAAACGGGTCAATT
TACCTATTTTAATACCTGTTAAATATATTTATTATACAGTCAAATTAATAATTTTTATCTATCATTGTTTATCT
TCGTTACATTTAGAAGATGGTCGCCCCAACCAAACTACCAACCTTTAATATTGACAGATAAATTA
TCGTCATTTAGTTAAAGGTTATAGTTAAGCTCTATAGGGTCTTCTCGTCTTACAATTATTAAATA
GCATCTTCACTATTATTTTAAATTCATTAAGTTTATCATGGAGACAGTGGAAAATTCGTTT
AACCATTCATACTGGTCGTCAATTAAACGACAATTGATTTCGCTACATTATCACGG
TCAGAGTTACCGCGGCCATTTAGTTCTAGTTTCACTTCTATTTATAAAAGGTATTAGA
ACCATAGGGCAGGTTGCACCTTTAATTTCATTCTAAGGGCTATGTTT
>4.11.16.7
TGAGAGCTGCTGCACCCTCAG
GTTATCGCAATTCAACATCGAGGTCGCAAACCTTATTGTCGATAAGAACTCTTAAATAAGATTAC
GCTGTTATCCCTAAGGTAGCTTTTATTTATTAATCGTTATTTTTCTTATTCAAAATAAACGGGTCAATT
TACCTATTTTAATACCTGTTAAATATATTTATTATACAGTCAAATTAATAATTTTTATCTATCATTGTTTATCT
TCGTTACATTTAGAAGATGGTCGCCCCAACCAAACTACCAACCTTTAATATTGACAGATAAATTA
TCGTCATTTAGTTAAAGGTTATAGTTAAGCTCTATAGGGTCTTCTCGTCTTACAATTATTAAATA
GCATCTTCACTATTATTTTAAATTCATTAAGTTTATCATGGAGACAGTGGAAAATTCGTTT
AACCATTCATACTGGTCGTCAATTAAACGACAATTGATTTCGCTACATTATCACGG
TCAGAGTTACCGCGGCCATTTAGTTCTAGTTTCACTTCTATTTATAAAAGGTATTAGA
ACCATAGGGCAGGTTGCACCTTTAATTTCATTCTAAGGGCTATGTTT
>4.11.16.9
TTGAGAGCTGCTGCACCCTCAG
GTTATCGCAATTCAACATCGAGGTCGCAAACCTTATTGTCGATAAGAACTCTTAAATAAGATTAC
GCTGTTATCCCTAAGGTAGCTTTTATTTATTAATCGTTATTTTTCTTATTCAAAATAAACGGGTCAATT
TACCTATTTTAATACCTGTTAAATATATTTATTATACAGTCAAATTAATAATTTTTATCTATCATTGTTTATCT
TCGTTACATTTAGAAGATGGTCGCCCCAACCAAACTACCAACCTTTAATATTGACAGATAAATTA
TCGTCATTTAGTTAAAGGTTATAGTTAAGCTCTATAGGGTCTTCTCGTCTTACAATTATTAAATA
GCATCTTCACTATTATTTTAAATTCATTAAGTTTATCATGGAGACAGTGGAAAATTCGTTT
AACCATTCATACTGGTCGTCAATTAAACGACAATTGATTTCGCTACATTATCACGG
TCAGAGTTACCGCGGCCATTTAGTTCTAGTTTCACTTCTATTTATAAAAGGTATTAGA
ACCATAGGGCAGGTTGCACCTTTAATTTCATTCTAAGGGCTATGTTT
>4.11.16.33
TTTGAGAGCTGCTGCACCCTCAG
GTTATCGCAATTCAACATCGAGGTCGCAAACCTTATTGTCGATAAGAACTCTTAAATAAGATTAC
GCTGTTATCCCTAAGGTAGCTTTTATTTATTAATCGTTATTTTTCTTATTCAAAATAAACGGGTCAATT
TACCTATTTTAATACCTGTTAAATATATTTATTATACAGTCAAATTAATAATTTTTATCTATCATTGTTTATCT
TCGTTACATTTAGAAGATGGTCGCCCCAACCAAACTACCAACCTTTAATATTGACAGATAAATTA
TCGTCATTTAGTTAAAGGTTATAGTTAAGCTCTATAGGGTCTTCTCGTCTTACAATTATTAAATA
GCATCTTCACTATTATTTTAAATTCATTAAGTTTATCATGGAGACAGTGGAAAATTCGTTT
AACCATTCATACTGGTCGTCAATTAAACGACAATTGATTTCGCTACATTATCACGG
TCAGAGTTACCGCGGCCATTTAGTTCTAGTTTCACTTCTATTTATAAAAGGTATTAGA
ACCATAGGGCAGGTTGCACCTTTAATTTCATTCTAAGGGCTATGTTT
>4.12.16.2
GAATGAACTCAAATCATGTAAGATTTTAATGGTCGAACAGACCAACCTTTGAGAGCTGCTGCACCCTCAG
GTTATCGCAATTCAACATCGAGGTCGCAAACCTTATTGTCGATAAGAACTCTTAAATAAGATTAC
GCTGTTATCCCTAAGGTAGCTTTTATTTATTAATCGTTATTTTTCTTATTCAAAATAAACGGGTCAATT
TACCTATTTTAATACCTGTTAAATATATTTATTATACAGTCAAATTAATAATTTTTATCTATCATTGTTTATCT
TCGTTACATTTAGAAGATGGTCGCCCCAACCAAACTACCAACCTTTAATATTGACAGATAAATTA
TCGTCATTTAGTTAAAGGTTATAGTTAAGCTCTATAGGGTCTTCTCGTCTTACAATTATTAAATA
GCATCTTCACTATTATTTTAAATTCATTAAGTTTATCATGGAGACAGTGGAAAATTCGTTT
AACCATTCATACTGGTCGTCAATTAAACGACAATTGATTTCGCTACATTATCACGG
TCAGAGTTACCGCGGCCATTTAGTTCTAGTTTCACTTCTATTTATAAAAGGTATTAGA
ACCATAGGGCAGGTTGCACCTTTAATTTCATTCTAAGGGCTATGTTTTTGGTAAACAG
>4.12.16.7
GAATGAACTCAAATCATGTAAGATTTTAATGGTCGAACAGACCAACCTTTGAGAGCTGCTGCACCCTCAG
GTTATCGCAATTCAACATCGAGGTCGCAAACCTTATTGTCGATAAGAACTCTTAAATAAGATTAC
GCTGTTATCCCTAAGGTAGCTTTTATTTATTAATCGTTATTTTTCTTATTCAAAATAAACGGGTCAATT
TACCTATTTTAATACCTGTTAAATATATTTATTATACAGTCAAATTAATAATTTTTATCTATCATTGTTTATCT
TCGTTACATTTAGAAGATGGTCGCCCCAACCAAACTACCAACCTTTAATATTGACAGATAAATTA
TCGTCATTTAGTTAAAGGTTATAGTTAAGCTCTATAGGGTCTTCTCGTCTTACAATTATTAAATA
GCATCTTCACTATTATTTTAAATTCATTAAGTTTATCATGGAGACAGTGGAAAATTCGTTT
AACCATTCATACTGGTCGTCAATTAAACGACAATTGATTTCGCTACATTATCACGG
TCAGAGTTACCGCGGCCATTTAGTTCTAGTTTCACTTCTATTTATAAAAGGTATTAGA
ACCATAGGGCAGGTTGCACCTTTAATTTCATTCTAAGGGCTATGTTTTTGGTAAACAG
>4.12.16.4
TCAAATCATGTAAGATTTTAATGGTCGAACAGACCAACCTTTGAGAGCTGCTGCACCCTCAG
GTTATCGCAATTCAACATCGAGGTCGCAAACCTTATTGTCGATAAGAACTCTTAAATAAGATTAC
GCTGTTATCCCTAAGGTAGCTTTTATTTATTAATCGTTATTTTTCTTATTCAAAATAAACGGGTCAATT
TACCTATTTTAATACCTGTTAAATATATTTATTATACAGTCAAATTAATAATTTTTATCTATCATTGTTTATCT
TCGTTACATTTAGAAGATGGTCGCCCCAACCAAACTACCAACCTTTAATATTGACAGATAAATTA
TCGTCATTTAGTTAAAGGTTATAGTTAAGCTCTATAGGGTCTTCTCGTCTTACAATTATTAAATA
GCATCTTCACTATTATTTTAAATTCATTAAGTTTATCATGGAGACAGTGGAAAATTCGTTT
AACCATTCATACTGGTCGTCAATTAAACGACAATTGATTTCGCTACATTATCACGG
TCAGAGTTACCGCGGCCATTTAGTTCTAGTTTCACTTCTATTTATAAAAGGTATTAGA
ACCATAGGGCAGGTTGCACCTTTAATTTCATTCTAAGGGCTATGTTTTTGGTAAACAG
>4.12.16.8
AAATCATGTAAGATTTTAATGGTCGAACAGACCAACCTTTGAGAGCTGCTGCACCCTCAG
GTTATCGCAATTCAACATCGAGGTCGCAAACCTTATTGTCGATAAGAACTCTTAAATAAGATTAC
GCTGTTATCCCTAAGGTAGCTTTTATTTATTAATCGTTATTTTTCTTATTCAAAATAAACGGGTCAATT
TACCTATTTTAATACCTGTTAAATATATTTATTATACAGTCAAATTAATAATTTTTATCTATCATTGTTTATCT
TCGTTACATTTAGAAGATGGTCGCCCCAACCAAACTACCAACCTTTAATATTGACAGATAAATTA
TCGTCATTTAGTTAAAGGTTATAGTTAAGCTCTATAGGGTCTTCTCGTCTTACAATTATTAAATA
GCATCTTCACTATTATTTTAAATTCATTAAGTTTATCATGGAGACAGTGGAAAATTCGTTT
AACCATTCATACTGGTCGTCAATTAAACGACAATTGATTTCGCTACATTATCACGG
TCAGAGTTACCGCGGCCATTTAGTTCTAGTTTCACTTCTATTTATAAAAGGTATTAGA
ACCATAGGGCAGGTTGCACCTTTAATTTCATTCTAAGGGCTATGTTTT
>4.14.16.5
ATCATGTAAGATTTTAATGGTCGAACAGACCAACCTTTGAGAGCTGCTGCACCCTCAG
GTTATCGCAATTCAACATCGAGGTCGCAAACCTTATTGTCGATAAGAACTCTTAAATAAGATTAC
GCTGTTATCCCTAAGGTAGCTTTTATTTATTAATCGTTATTTTTCTTATTCAAAATAAACGGGTCAATT
TACCTATTTTAATACCTGTTAAATATATTTATTATACAGTCAAATTAATAATTTTTATCTATCATTGTTTATCT
TCGTTACATTTAGAAGATGGTCGCCCCAACCAAACTACCAACCTTTAATATTGACAGATAAATTA
TCGTCATTTAGTTAAAGGTTATAGTTAAGCTCTATAGGGTCTTCTCGTCTTACAATTATTAAATA
GCATCTTCACTATTATTTTAAATTCATTAAGTTTATCATGGAGACAGTGGAAAATTCGTTT
AACCATTCATACTGGTCGTCAATTAAACGACAATTGATTTCGCTACATTATCACGG
TCAGAGTTACCGCGGCCATTTAGTTCTAGTTTCACTTCTATTTATAAAAGGTATTAGA
ACCATAGGGCAGGTTGCACCTTTAATTTCATTCTAAGGGCTATGTTT
>4.14.16.8
ATCATGTAAGATTTTAATGGTCGAACAGACCAACCTTTGAGAGCTGCTGCACCCTCAG
GTTATCGCAATTCAACATCGAGGTCGCAAACCTTATTGTCGATAAGAACTCTTAAATAAGATTAC
GCTGTTATCCCTAAGGTAGCTTTTATTTATTAATCGTTATTTTTCTTATTCAAAATAAACGGGTCAATT
TACCTATTTTAATACCTGTTAAATATATTTATTATACAGTCAAATTAATAATTTTTATCTATCATTGTTTATCT
TCGTTACATTTAGAAGATGGTCGCCCCAACCAAACTACCAACCTTTAATATTGACAGATAAATTA
TCGTCATTTAGTTAAAGGTTATAGTTAAGCTCTATAGGGTCTTCTCGTCTTACAATTATTAAATA
GCATCTTCACTATTATTTTAAATTCATTAAGTTTATCATGGAGACAGTGGAAAATTCGTTT
AACCATTCATACTGGTCGTCAATTAAACGACAATTGATTTCGCTACATTATCACGG
TCAGAGTTACCGCGGCCATTTAGTTCTAGTTTCACTTCTATTTATAAAAGGTATTAGA
ACCATAGGGCAGGTTGCACCTTTAATTTCATTCTAAGGGCTATGTTT
>4.14.16.2
CATGTAAGATTTTAATGGTCGAACAGACCAACCTTTGAGAGCTGCTGCACCCTCAG
GTTATCGTAATTCAACATCGAGGTCGCAAACCTTATTGTCGATAAGAACTCTTAAATAAGATTAC
GCTGTTATCCCTAAGGTAGCTTTTATTTATTAATCGTTATTTTTCTTATTCAAAATAAACGGGTCAATT
TACCTATTTTAATACCTGTTAAATATATTTATTATACAGTCAAATTAATAATTTTTATCTATCATTGTTTATCT
TCGTTACATTTAGAAGATGGTCGCCCCAACCAAACTACCAACCTTTAATATTGACAGATAAATTA
TCGTCATTTAGTTAAAGGTTATAGTTAAGCTCTATAGGGTCTTCTCGTCTTACAATTATTAAATA
GCATCTTCACTATTATTTTAAATTCATTAAGTTTATCATGGAGACAGTGGAAAATTCGTTT
AACCATTCATACTGGTCGTCAATTAAACGACAATTGATTTCGCTACATTATCACGG
TCAGAGTTACCGCGGCCATTTAGTTCTAGTTTCACTTCTATTTATAAAAGGTATTAGA
ACCATAGGGCAGGTTGCACCTTTAATTTCATTCTAAGGGCTATGTTT
>7.28.16.2
AAATCATGTAAGATTTTAATGGTCGAACAGACCAACCTTTGAGAGCTGCTGCACCCTCAG
GTTATCGCAATCCAACATCGAGGTCGCAAACCTTATTGTCGATAAGAACTCTTAAATAAGATTAC
GCTGTTATCCCTAAGGTAGCTTTTATTTATTAATCGTTATTTTTCTTATTCAAAATAAACGGGTCAATT
TACCTATTTTAATACCTGTTAAATATATTTATTATACAGTCAAATTAATAATTTTTATCTATCATTGTTTATCT
TCGTTACATTTAGAAGATGGTCGCCCCAACCAAACTACCAACCTTTAATATTGACAGATAAATTA
TCGTCATTTAGTTAAAGGTTATAGTTAAGCTCTATAGGGTCTTCTCGTCTTACAATTATTAAATA
GCATCTTCACTATTATTTTAAATTCATTAAGTTTATCATGGAGACAGTGGAAAATTCGTTT
AACCATTCATACTGGTCGTCAATTAAACGACAATTGATTTCGCTACATTATCACGG
TCAGAGTTACCGCGGCCATTTAGTTCTAGTTTCACTTCTATTTATAAAAGGTATTAGA
ACC
>4.11.16.68
TGANAGCTGCTGCACCCTCAG
GTTATCGCAATTCAACATCGAGGTGCGCAAACCTTATTGTCGATAAGAACTCTTAAATAAGATTAC
GCTGTTATCCCTAAGGTAGCTTTTATTTATTAATCGTTATTTTTCTTATTCAAAATAAACGGGTCAATT
TACCTATTTTAATACCTGTTAAATATATTTATTATACAGTCAAATTAATAATTTTTATCTATCATTGTTTATCT
TCGTTACATTTAGAAGATGGTCGCCCCAACCAAACTACCAACCTTTAATATTGACAGATAAATTA
TCGTCATTTAGTTAAAGGTTATAGTTAAGCTCTATAGGGTCTTCTCGTCTTACAATTATTAAATA
GCATCTTCACTATTATTTTAAATTCATTAAGTTTATCATGGAGACAGTGGAAAATTCGTTT
AACCATTCATACTGGTCGTCAATTAAACGACAATTGATTTCGCTACATTATCACGG
TCAGAGTTACCGCGGCCATTTAGTTCTAGTTTCACTTCTATTTATAAAAGGTATTAGA
ACCATAGGGCAGGTTGCACCTTTAATTTCATTCTAAGGGCTATGTTTT
>4.11.16.18

CATCGAGGTCGCAAACCTTATTGTCGATAAGAACTCTTAAATAAGATTAC
GCTGTTATCCCTAAGGTAGCTTTTATTTATTAATCGTTATTTTTCTTATTCAAAATAAACGGGTCAATT
TACCTATTTTAATACCTGTTAAATATATTTATTATACAGTCAAATTAATAATTTTTATCTATCATTGTTTATCT
TCGTTACATTTAGAAGATGGTCGCCCCAACCAAACTACCAACCTTTAATATTGACAGATAAATTA
TCGTCATTTAGTTAAAGGTTATAGTTAAGCTCTATAGGGTCTTCTCGTCTTACAATTATTAAATA
GCATCTTCACTATTATTTTAAATTCATTAAGTTTATCATGGAGACAGTGGAAAATTCGTTT
AACCATTCATACTGGTCGTCAATTAAACGACAATTGATTTCGCTACATTATCACGG
TCAGAGTTACCGCGGCCATTTAGTTCTAGTTTCACTTCTATTTATAAAAGGTATTAGA
ACCATAGGGCAGGTTGCACCTTTAATTTCATTCTAAGGGCTATGTTTT
>4.11.16.46
G
GTTATCGCAATTCAACATCGAGGTCGCAAACCTTATTGTCGATAAGAACTCTTAAATAAGATTAC
GCTGTTATCCCTAAGGTAGCTTTTATTTATTAATCGTTATTTTTCTTATTCAAAATAAACGGGTCAATT
TACCTATTTTAATACCTGTTAAATATATTTATTATACAGTCAAATTAATAATTTTTATCTATCATTGTTTATCT
TCGTTACATTTAGAAGATGGTCGCCCCAACCAAACTACCAACCTTTAATATTGACAGATAAATTA
TCGTCATTTAGTTAAAGGTTATAGTTAAGCTCTATAGGGTCTTCTCGTCTTACAATTATTAAATA
GCATCTTCACTATTATTTTAAATTCATTAAGTTTATCATGGAGACAGTGGAAAATTCGTTT
AACCATTCATACTGGTCGTCAATTAAACGACAATTGATTTCGCTACATTATCACGG
TCAGAGTTACCGCGGCCATTTAGTTCTAGTTTCACTTCTATTTATAAAAGGTATTAGA
ACCATAGGGCAGGTTGCACCTTTAATTTCATTCTAAGGGCTATGTTT
>6.14.16.3
TGCATTATCAG
GATATCTCAATTCAACATAGAGGTGACAAACTTTGTCTTCGATATGATCTCTAAGACAAAATTAT
CCTGTTATCCCTAAGGTAGCTTTTATTTTTTAATCATTGATTTACTTTCTTAAATTCAATGGGTCATTAT
AGCCTACTTTTGTAATTGTTAAATAAATTTATTAAACAATAAGTTATTTTTATTAACTTTGCTAGTCT
TCGTTCTTTTTAGAAGACAGTCGCCCCAACTAAACTACCTAACTTTCTTTTATAATCAT
TTTTTGATGATCTTTATCAAAAAAGTTTATAGTTAAGCTCTATAGGGTCTTTTCGTCTTACAGTTTGAAATA
GCGTCTTAACTATTATCTTAATTTCATAAAATTTTTACTTGAGACAGTGTAATATTCGTTT
AACCATTCATACTATCCATCAATTA


>3.8.16.5
CTACCTTTGATAACTTCTGCACTATCAG
GATATCTTAATTCAACATAGAGGTGACAAACTTTGTCTTCGATTAGATCTCTAAAACAAAATTAT
CCTGTTATCCCTAAGGNAGCTTTTATTTATTAATCATTAGTTTTGGTATTAAAATCTAATGGGTCATTAT
AGCCTATTTTTATAATTGNTAAATTTATATATTATACAATAAGTTTATTATTAACATTGCTTGNCT
TTGTTTATTTTAAAAGACAGTCGCCCCAACTAAACTACCAAGATGTGTATTTTTTTAAGTTTA
TATTTAATTTTTTAAAACACATAATGTAGTTAAGCTCTATAGGGTCTTTTCGTCTTACAGCTTTAAATA
GCATCTTTACTATTATTTTAATTTCATGGGATTTCTTTTAGAGACAGTGTAATATTCGTTT
AACCATTCATACTATCCACCAATTAAGTGGCGAGTGATTATGCTACATTACCACAG
TCAAGATACTGCGTCCTTTAAGCTTTTTTAGAAAAGTTTTATTTTTCTTAAATTGAAG
GCCATTGGGCAGGTCACACCTTTGATTATTTCAAGGGCTATGTT
>3.21.16.3
TTGATAGCTTCTGCACTATCAG
GATATCTTAATTCAACATAGAGGTGACAAACTTTGTCTTCGATTAGATCTCTAAAACAAAATTAT
CCTGGTATCCCTAAGGTAGCTTTTATTTATTAATCATTAGTTTTGGTATTAAAATCTAATGGGTCATTAT
AGCCTATTTTTATAATTGTTAAATTTATATATTATACAATAAGTTTATTATTAACATTGCTTGTCT
TTGTTTATTTTAAAAGACAGTCGCCCCAACTAAACTACCAAGATGTGTATTTTTTTAAGTTTA
TATTTAATTTTTTAAAACACATAATGTAGTTAAGCTCTATAGGGTCTTTTCGTCTTACAGCTTTAAATA
GCATCTTTACTATTATTTTAATTTCATGGGATTTCTTTTAGAGACAGTGTAATATTCGTTT
AACCATTCATACTATCCACCAATTAAGTGGCGAGTGATTATGCTACATTATCACAG
TCAAGATACTGCGTCCTTTAAGCTTTTTTAGAAAAGTTTTATTTTTCTTAAATTGAAG
GCCATTGGGCAGGTCACACCTTTGATTATTTCAAGGGCTATGTT
>3.3.16.9
CATGTAAGATTTTATAGGTCGAACAGACCTACCTTTGATAGCTTCTGCACTATCAG
GATATCTTAATTCAACATAGAGGTGACAAACTTTGTCTTCGATTAGATCTCTAAAACAAAATTAT
CCTGTTATCCCTAAGGTAGCTTTTATTTATTAATCATTAGTTTTGTTATTAAAATCTAATGGGTCATTAT
AGCCTATTTTTATAATTGTTAAATTTATATATTATACAATAAGTTTATTATTAACATTGCTTGTCT
TTGTTTATTTTAAAAGACAGTCGCCCCAACTAAACTACCAAGATGTGTATTTTTTTAAGTTTA
TATTTAATTTTTTAAAACACATAATGTAGTTAAGCTCTATAGGGTCTTTTCGTCTTATAGCTTTAAATA
GCATCTTTACTATTATTTTAATTTCATGGGATTTCTTTTAGAGACGAGTGTAATATTCGTTT
AACCATTCATACTATCCACCGAATTAAGTGGCGAGTGATTATGCTACATTATCACAG
TCAAGATACTGCGTCCTTTAAGCTTTTTTAG

>2.4.16.18
CTTCTGCACTATCAG
GATATCTTAATTCAACATAGAGGTGACAAACTTTGTCTTCGATTAGATCTCTAAAACAAAATTAT
CCTGTTATCCCTAAGGTAGCTTTTATTTATTAATCATTAGTTTTTTTATTAAAATCTAATGGGTCATTAT
AGCCTATTTTTATAATTGTTAAATTTATATATTATACAATAAGTTTATTATTAACATTGCTTGTCT
TTGTTTATTTTAAAAGACAGTCGCCCCAACTAAACTACCAAGATGTGTGTTTTTTTAAGTTTA
TATTTAATTTTTTAAAACACATAATGTAGTTAAGCTCTATAGGGTCTTTTCGTCTTACAGCTTTAAATA
GCATCTTTACTATTATTTTAATTTCATGGGATTTCTTTTAGAGACAGTGTAATATTCGTTT
AACCATTCATACTATCCACCAATTAAGTGGCGAGTGATTATGCTACATTACCACAG
TCAAGATACTGCGTCCTTTAAGCTTTTTTAGAAAAGTTTTATTTTTCTTAAATTGAAG
GCCATTGGGCAGGTCACACCTTTGATTATTTCAAGGGCTATGTTTTTGGTAAA
>3.8.16.2
TTGATAGCTTCTGCACTATCAG
GATATCTTAATTCAACATAGAGGTGACAAACTTTGTCTTCGATTAGATCTCTAAAACAAAATTAT
CCTGTTATCCCTAAGGTAGCTTTTATTTATTAATCATTAGTTTTGGTATTAAAATCTAATGGGTCATTAT
AGCCTATTTTTATAACTGTTAAATTTATATATTATACAATAAGTTTATTATTAACATTGCTTGTCT
TTGTTTATTTTAAAAGACAGTCGCCCCAACTAAACTACCAAGATGTGTATTTTTTTAAGTTTA
TATTTAATTTTTTAAAACACATAATGTAGTTAAGCTCTATAGGGTCTTTTCGTCTTACAGCTTTAAATA
GCATCTTTACTATTATTTTAATTTCATGGGATTTCTTTTAGAGACAGTGTAATATTCGTTT
AACCATTCATACTATCCACCAATTAAGTGGCGAGTGATTATGCTACATTACCACAG
TCAAGATACTGCGTCCTTTAAGCTTTTTTAGAAAAGTTTTATTTTTCTTAAATTGAAG
GCCATTGGGCAGGTCACACCTTTGATTATTTCAAGGGCTATGTTT
>3.21.16.5
CTTCTGCACTATCAG
GATATCTTAATTCAACATAGAGGTGACAAACTTTGTCTTCGATTAGATCTCTAAAACAAAATTAT
CCTGTTATCCCTAAGGTAGCTTTTATTTATTAATCATTAGTTTTGTTATTAAAACCTAATGGGTCATTAT
AGCCTATTTTTATAATTGTTAAATTTATATATTATACAATAAGTTTATTATTAACATTGCTTGTCT
TTGTTTATTTTAAAAGACAGTCGCCCCAACTAAACTACCAAGATGTGTATTTTTTTAAGTTTA
TATTTAATTTTTTAAAACACATAATGTAGTTAAGCTCTATAGGGTCTTTTCGTCTTACAGCTTTAAATA
GCATCTTTACTATTATTTTAATTTCATGGGATTTCTTTTAGAGACAGTGTAATATTCGTTT
AACCATTCATACTATCCACCAATTAAGTGGCGAGTGATTATGCTACATTACCACAG
TCAAGATACTGCGTCCTTTAAGCTTTTTTAGAAAAGTTTTATTTTTCTTAAATTGAAG
GCCATTGGGCAGGTCACACCTTTGATTATTTCAAGGGCTATGTTTTTGGTAAACAGTC
>2.29.16.2
ATCATGTAAGATTTTATAGGTCGAACAGACCTACCTTTGATAGCTTTTGCACTATCAG
GATATCTTAATTCAACATAGAGGTGACAAACTTTGTCTTCGATTAGATCTCTAAAACAAAATTAT
CCTGTTATCCCTAAGGTAGCTTTTATTTATTAATCATTAGTTTTGTTATTAAAATCTAATGGGTCATTAT
AGCCTATTTTTATAATTGTTAAATCTATATATTATACAATAAGTTTATTATTAACATTGCTTGTCT
TTGTTTATTTTAAAAGACAGTCGCCCCAACTAAACTACCAAGATGTGTATTTTTTTAAGTTTA
TATTTAATTTTTTAAAACACATAATGTAGTTAAGCTCTATAGGGTCTTTTCGTCTTACAGCTTTAAATA
GCATCTTTACTATTATTTTAATTTCATGGGATTTCTTTTAGAGACAGTGTAATATTCGTTT
AACCATTCATACTATCCACCAATTAAGTGGCGAGTGATTATGCTACATTACCACAG
TCAAGATACTGCGTCCTTTAAGCTTTTTTAGAAAAGTTTTATTTTTCTTAAATTGAAG
GCCATNGGGCAG
>3.3.16.8
ATCATGTAAGATTTTATAGGTCGAACAGACCTACCTTTGATAGCTTCTGCACTATCAG
GATATCTTAATTCAACATAGAGGTGACAAACTTTGTCTTCGATTAGATCTCTAAAACAAAATTAT
CCTGTTATCCCTAAGGTAGCTTTTATTTATTAATCATTAGTTTTGTTATTAAAATCTAATGGGTCATTAT
AGCCTATTTTTATAACTGTTAAATTTATATATTATACAATAAGTTTATTATTAACATTGCTTGTCT
TTGTTTATTTTAAAAGACAGTCGCCCCAACTAAACTACCAAGATGTGTATTTTTTTAAGTTTA
TATTTAATTTTTTAAAACACATAATGTAGTTAAGCTCTATAGGGTCTTTTCGTCTTACAGCTTTAAATA
GCATCTTTACTATTATTTTAATTTCATGGGATTTCTTTTAGAGACAGTGTAATATTCGTTT
AACCATTCATACTATCCACCAATTAAGTGGCGAGTGATTATGCTACATTACCACAG
TCAAGATACTGCGTCCTTTAAGCTTTTTTAGAAAAGTTTTATTTTTCTTAAATTGAAG
GCCA
>3.3.16.22
AATCATGTAAGATTTTATAGGTCGAACAGACCTACCTTTGATAGCTTCTGCACTATCAG
GATATCTTAATTCAACATAGAGGTGACAAACTTTGTCTTCGATTAGATCTCTAAAACAAAATTAT
CCTGTTATCCCTAAGGTAGCTTTTATTTATTAATCATTAGTTTCGTTATTAAAATCTAATGGGTCATTAT
AGCCTATTTTTATAATTGTTAAATCTATATATTATACAATAAGTTTATTATTAACATTGCTTGTCT
TTGTTTATTTTAAAAGACAGTCGCCCCAACTAAACTACCAAGATGTGTATTTTTTTAAGTTTA
TATTTAATTTTTTAAAACACATAATGTAGTTAAGCTCTATAGGGTCTTTTCGTCTTACAGCTTTAAATA
GCATCTTTACTATTATTTTAATTTCATGGGATTTCTTTTAGAGACAGTGTAATATTCGTTT
AACCATTCATACTATCCACCAATTAAGTGGCGAGTGATTATGCTACATTACCACAG
TCAAGATACTGCGTCCTTTAAGCTTTTTTAGAAAAGTTTTATTTTTCTTAAATTGAAG
GCCA
>2.2.16.7
TGATAGCTTCTGCACTATCAG
GATATCTTAATTCAACATAGAGGTGACAAACTTTGTCTTCGATTAGATCTCTAAAACAAAATTAT
CCTGTTATCCCTAAGGTAGCTTTTATTTATTAATCATTAGTTTTGTTATTAAAATCTAATGGGTCATTAT
AGCCTATTTTTATAATTGTTAAATCTATATATTATACAATAAGTTTATTATTAACATTGCTTGTCT
TTGTTTATTTTAAAAGACAGTCGCCCCAACTAAACTACCAAGATGTGTATTTTTTTAAGTTTA
TATTTAATTTTTTAAAACACATAATGTAGTTAAGCTCTATAGGGTCTTTTCGTCTTACAGCTTTAAATA
GCATCTTTACTATTATTTTAATTTCATGGGATTTCTTTTAGAGACAGTGTAATATTCGTTT
AACCATTCATACTATCCACCAATTAAGTGGCGAGTGATTATGCTACATTACCACAG
TCAAGATACTGCGTCCTTTAAGCTTTTTTAGAAAAGTTTTATTTTTCTTAAATTGAAG
GCCATTGGGCAGGTCACACCTTTGATTATTTCAAGGGCTATGTTTTTG
>2.1.16.15
AAATCATGTAAGATTTTATAGGTCGAACAGACCTACCTTTGATAGCTTCTGCACTATCAG
GATATCTTAATTCAACATAGAGGTGACAAACTTTGTCTTCGATTAGATCTCTAAAACAAAATTAT
CCTGTTATCCCTAAGGTAGCTTTTATTTATTAATCATTAGTTTTGTTATTAAAATCTAATGGGTCATTAT
AGCCTATTTTTATAATTGTTAAATCTATATATTATACAATAAGTTTATTATTAACATTGCTTGTCT
TTGTTTATTTTAAAAGACAGTCGCCCCAACTAAACTACCAAGATGTGTATTTTTTTAAGTTTA
TATTTAATTTTTTAAAACACATAATGTAGTTAAGCTCTATAGGGTCTTTTCGTCTTACAGCTTTAAATA
GCATCTTTACTATTATTTTAATTTCATGGGATTTCTTTTAGAGACAGTGTAATATTCGTTT
AACCATTCATACTATCCACCAATTAAGTGGCGAGTGATTATGCTACATTACCACAG
TCAAGATACTGCGTCCTTTAAGCTTTTTTAGAAAAGTTTTATTTTTCTTAAATGAAG

>3.3.16.20
ATCATGTAAGATTTTATAGGTCGAACAGACCTACCTTTGATAGCTTCTGCACTATCAG
GATATCTTAATTCAACATAGAGGTGACAAACTTTGTCTTCGATTAGATCTCTAAAACAAAATTAT
CCTGTTATCCCTAAGGTAGCTTTTATTTATTAATCATTAGTTTTGTTATTAAAATCTAATGGGTCATTAT
AGCCTATTTTTATAATTGTTAAATCTATATATTATACAATAAGTTTATTATTAACATTGCTTGTCT
TTGTTTATTTTAAAAGACAGTCGCCCCAACTAAACTACCAAGATGTGTATTTTTTTAAGTTTA
TATTTAATTTTTTAAAACACATAATGTAGTTAAGCTCTATAGGGTCTTTTCGTCTTACAGCTTTAAATA
GCATCTTTACTATTATTTTAATTTCATGGGATTTCTTTTAGAGACAGTGTAATATTCGTTT
AACCATTCATACTATCCACCAATTAAGTGGCGAGTGATTATGCTACATTACCACAG
TCAAGATACTGCGTCCTTTAAGCTTTTTTAGAAAAGTTTTATTTTTCTTAAATTGAAG
GCCA
>2.2.16.1
TTGATAGCTTCTGCACTATCAG
GATATCTTAATTCAACATAGAGGTGACAAACTTTGTCTTCGATTAGATCTCTAAAACAAAATTAT
CCTGTTATCCCTAAGGTAGCTTTTATTTATTAATCATTAGTTTTGTTATTAAAATCTAATGGGTCATTAT
AGCCTATTTTTATAATTGTTAAATCTATATATTATACAATAAGTTTATTATTAACATTGCTTGTCT
TTGTTTATTTTAAAAGACAGTCGCCCCAACTAAACTACCAAGATGTATATTTTTTTAAGTTTA
TATTTAATTTTTTAAAACACATAATGTAGTTAAGCTCTATAGGGTCTTTTCGTCTTACAGCTTTAAATA
GCATCTTTACTATTATTTTAATTTCATGGGATTTCTTTTAGAGACAGTGTAATATTCGTTT
AACCATTCATACTATCCACCAATTAAGTGGCGAGTGATTATGCTACATTACCACAG
TCAAGATACTGCGTCCTTTAAGCTTTTTTAGAAAAGTTTTATTTTTCTTAAATTGAAG
GCCATTGGGCAGGTCACACCTTTGATTATTTCAAGGGCTATGTTTT
>2.4.16.24
TTGATAGCTTCTGCACTATCAG
GATATCTTAATTCAACATAGAGGTGACAAACTTTGTCTTCGATTAGATCTCTAAAACAAAATTAT
CCTGTTATCCCTAAGGTAGCTTTTATTTATTAATCATTAGTTTTGTTATTAAAATCTAATGGGTCATTAT
AGCCTATTTTTATAATTGTTAAATTTATATATTATACAATAAGTTTATTATTAACATTGCTTGTCT
TTGTTTATTTTAAAAGACAGTCGCCCCAACTAAACTACCAAGATGTGTATTTTTTTAAGTTTA
TATTTAATTTTTTAAAACACATAATGTAGTTAAGCTCTATAGGGTCTTTTCGTCTTACAGCTTTAAATA
GCATCTTTACTATTATTTTAATTTCATGGGATTTCTTTTAGAGACAGTGTAATATTCGTTT
AACCATTCATACTATCCACTAATTAAGTGGCGAGTGATTATGCTACATTACCACAG
TCAAGATACTGCGTCCTTTAAGCTTTTTTAGAAAAGTTTTATTTTTCTTAAATTGAAG
GCCATTGGGCAGGTCACACCTTTGATTATTTCAAGGGCTATGTTTTTG
>2.2.16.16)
TACGGGAATGAACTCAAATCATGTAAGATTTTATAGGTCGAACAGACCTACCTTTGATAGCTTCTGCACTATCAG
GATATCTTAATTCAACATAGAGGTGACAAACTTTGTCTTCGATTAGATCTNTAAAACAAAATTAT
CCTGTTATCCCTAAGGTAGCTTTTATTTATTAATCATTAGTTTTGTTATTAAAATCTAATGGGTCATTAT
AGCCTATTTTTATAATTGTTAAATTTATATATTATACAATAAGTTTATTATTAACATTGCTTGTCT
TTGTTTATTTTAAAAGACAGTCGCCCCAACTAAACTACCAAGATGTGTATTTTTTTAAGTTTA
TATTTAATTTTTTAAAACACATAATGTAGTTAAGCTCTATAGGGTCTTTTCGTCTTACAGCTTTAAATA
GCATCTTTACTATTATTTTAATTTCATGGGATTTCTTTTAGAGACAGTGTAATATTCGTTT
AACCATTCATACTATCCACCAATTAAGTGGCGAGTGATTATGCTACATTACCACAG
TCAAGATACTGCGTCCTTTAAGCTTTTTTAGAAAAGTTTTATTTTTCTTAAATTGAAG
GCCA
>2.2.16.12
GAATGAACTCAAATCATGTAAGATTTTATAGGTCGAACAGACCTACCTTTGATAGCTTCTGCACTATCAG
GATATCTTAATTCAACATAGAGGTGACAAACTTTGTCTTCGATTAGATCTCTAAAACAAAATTAT
CCTGTTATCCCTAAGGTAGCTTTTATTTATTAATCATTAGTTTTGTTATTAAAATCTAATGGGTCATTAT
AGCCTATTTTTATAATTGTTAAATTTATATATTATACAATAAGTTTATTATTAACATTGCTTGTCT
TTGTTTATTTTAAAAGACAGTCGCCCCAACTAAACTACCAAGATGTGTGTTTTTTTAAGTTTA
TATTTAATTTTTTAAAACACATAATGTAGTTAAGCTCTATAGGGTCTTTTCGTCTTACAGCTTTAAATA
GCATCTTTACTATTATTTTAATTTCATGGGATTTCTTTTAGAGACAGTGTAATATTCGTTT
AACCATTCATACTATCCACCAATTAAGTGGCGAGTGATTATGCTACATTACCACAG
TCAAGATACTGCGTCCTTTAAGCTTTTTTAGAAAAGTTTTATTTTTCTTAAATTGAAG
GC
>3.3.16.21
CATGTAAGATTTTATAGGTCGAACAGACCTACCTTTGATAGCTTCTGCACTATCAG
GATATCTTAATTCAACATAGAGGTGACAAACTTTGTCTTCGATTAGATCTCTAAAACAAAATTAT
CCTGTTATCCCTAAGGTAGCTTTTATTTATTAATCATTAGTTTTGTTATTAAAATCTAATGGGTCATTAT
AGCCTATTTTTATAATTGTTAAATTTATATATTATACAATAAGTTTATTATTAACATTGCTTGTCT
TTGTTTATTTTAAAAGACAGTCGCCCCAACTAAACTACCAAGATGTATATTTTTTTAAGTTTA
TATTTAATTTTTTAAAACACATAATGTAGTTAAGCTCTATAGGGTCTTTTCGTCTTACAGCTTTAAATA
GCATCTTTACTATTATTTTAATTTCATGGGATTTCTTTTAGAGACGAGTGTAATATTCGTTT
AACCATTCATACTATCCACCGAATTAAGTGGCGAGTGATTATGCTACATTACCACAG
TCNAAGATACTGCGTCCTTTAAGCTTTTTTAGAAAAGTTTTATTTTTCTTAAATTGAAG
GCCAT
>3.25.16.4
GACCTACCTTTGATAGCTTCTGCACTATCAG
GATATCTTAATTCAACATAGAGGTGACAAACTTTGTCTTCGATTAGATCTCTAAAACAAAATTAT
CCTGTTATCCCTAAGGTAGCTTTTATTTATTAATCATTAGTTTTGTTATTAAAATCTAATGGGTCATTAT
AGCCTATTTTTATAATTGTTAAATTTATATATTATACAATAAGTTTATTATTAACATTGCTTGTCT
TTGTTTATTTTAAAAGACAGTCGCCCCAACTAAACTACCAAGATGTATATTTTTTTAAGTTTA
TATTTAATTTTTTAAAACACATAATGTAGTTAAGCTCTATAGGGTCTTTTCGTCTTACAGCTTTAAATA
GCATCTTTACTATTATTTTAATTTCATGGGATTTCTTTTAGAGACAGTGTAATATTCGTTT
AACCATTCATACTATCCACCAATTAAGTGGCGAGTGATTATGCTACATTACCACAG
TCAAGATACTGCGTCCTTTAAGCTTTTTTAGAAAAGTTTTATTTTTCTTAAATTGAAG
GCCATTGGGCAGGTCACACCTTTGATTATTTCAAGGGCTATGTTTT
>2.4.16.15
GAATGAACTCAANTCATGTAAGATTTTATAGGTCGAACAGACCTACCTTTGATAGCTTCTGCACTATCAG
GATATCTTAATTCAACATAGAGGTGACAAACTTTGTCTTCGATTAGATCTCTAAAACAAAATTAT
CCTGTTATCCCTAAGGTAGCTTTTATTTATTAATCATTAGTTTTGTTATTAAAATCTAATGGGTCATTAT
AGCCTATTTTTATAATTGTTAAATTTATATATTATACAATAAGTTTATTATTAACATTGCTTGTCT
TTGTTTATTTTAAAAGACAGTCGCCCCAACTAAACTACCAAGATGTGTATTTTTTTAAGTTTA
TATTTAATTTTTTAAAACACATAATGTAGTTAAGCTCTATAGGGTCTTTTCGTCTTACAGCTTTAAATA
GCATCTTTACTATTATTTTAATTTCATGGGATTTCTTTTAGAGACAGTGTAATATTCGTTT
AACCATTCATACTATCCACCAATTAAGTGGCGAGTGATTATGCTACATTACCACAG
TCAAGATACTGCGTCCTTTAAGCTTTTTTAGAAAAGTTTTATTTTTCTTAAATTGAAG
GCCA
>2.1.16.4
AATGAACTCAAATCATGTAAGATTTTATAGGTCGAACAGACCTACCTTTGATAGCTTCTGCACTATCAG
GATATCTTAATTCAACATAGAGGTGACAAACTTTGTCTTCGATTAGATCTCTAAAACAAAATTAT
CCTGTTATCCCTAAGGTAGCTTTTATTTATTAATCATTAGTTTTGTTATTAAAATCTAATGGGTCATTAT
AGCCTATTTTTATAATTGTTAAATTTATATATTATACAATAAGTTTATTATTAACATTGCTTGTCT
TTGTTTATTTTAAAAGACAGTCGCCCCAACTAAACTACCAAGATGTGTATTTTTTTAAGTTTA
TATTTAATTTTTTAAAACACATAATGTAGTTAAGCTCTATAGGGTCTTTTCGTCTTACAGCTTTAAATA
GCATCTTTACTATTATTTTAATTTCATGGGATTTCTTTTAGAGACAGTGTAATATTCGTTT
AACCATTCATACTATCCACCAATTAAGTGGCGAGTGATTATGCTACATTACCACAG
TCAAGATACTGCGTCCTTTAAGCTTTTTTAGAAAAGTTTTATTTTTCTTAAATTGAAG

>2.2.16.18
ACGGAATGAACTCAAATCATGTAAGATTTTATAGGTCGAACAGACCTACCTTTGATAGCTTCTGCACTATCAG
GATATCTTAATTCAACATAGAGGTGACAAACTTTGTCTTCGATTAGATCTCTAAAACAAAATTAT
CCTGTTATCCCTAAGGTAGCTTTTATTTATTAATCATTAGTTTTGTTATTAAAATCTAATGGGTCATTAT
AGCCTATTTTTATAATTGTTAAATTTATATATTATACAATAAGTTTATTATTAACATTGCTTGTCT
TTGTTTATTTTAAAAGACAGTCGCCCCAACTAAACTACCAAGATGTGTATTTTTTTAAGTTTA
TATTTAATTTTTTAAAACACATAATGTAGTTAAGCTCTATAGGGTCTTTTCGTCTTACAGCTTTAAATA
GCATCTTTACTATTATTTTAATTTCATGGGATTTCTTTTAGAGACAGTGTAATATTCGTTT
AACCATTCATACTATCCACCAATTAAGTGGCGAGTGATTATGCTACATTACCACAG
TCAAGATACTGCGTCCTTTAAGCTTTTTTAGAAAAGTTTTATTTTTCTTAAATTGAAG

>3.18.16.1
TCATGTAAGATTTTATAGGTCGAACAGACCTACCTTTGATAGCTTCTGCACTATCAG
GATATCTTAATTCAACATAGAGGTGACAAACTTTGTCTTCGATTAGATCTCTAAAACAAAATTAT
CCTGTTATCCCTAAGGTAGCTTTTATTTATTAATCATTAGTTTTGTTATTAAAATCTAATGGGTCATTAT
AGCCTATTTTTATAATTGTTAAATTTATATATTATACAATAAGTTTATTATTAACATTGCTTGTCT
TTGTTTATTTTAAAAGACAGTCGCCCCAACTAAACTACCAAGATGTGTATTTTTTTTAAGTTTA
TATTTAATTTTTTAAAACACATAATGTAGTTAAGCTCTATAGGGTCTTTTCGTCTTACAGCTTTAAATA
GCATCTTTACTATTATTTTAATTTCATGGGATTTCTTTTAGAGACAGTGTAATATTCGTTT
AACCATTCATACTATCCACCAATTAAGTGGCGAGTGATTATGCTACATTACCACAG
TCAAGATACTGCGTCCTTTAAGCTTTTTTAGAAAAGTTTTATTTTTCTTAAATTGAAG
GCTTGGGCAGGTCACACCTTTGATTATTTCAAGGGCTATGTT
>3.25.16.1
CTACCTTTGATAGCTTCTGCACTATCAG
GATATCTTAATTCAACATAGAGGTGACAAACTTTGTCTTCGATTAGATCTCTAAAACAAAATTAT
CCTGTTATCCCTAAGGTAGCTTTTATTTATTAATCATTAGTTTTGTTATTAAAATCTAATGGGTCATTAT
AGCCTATTTTTATAATTGTTAAATTTATATATTATACAATAAGTTTATTATTAACATTGCTTGTCT
TTGTTTATTTTAAAAGACAGTCGCCCCAACTAAACTACCAAGATGTGTATTTTTTTTAAGTTTA
TATTTAATTTTTTAAAACACATAATGTAGTTAAGCTCTATAGGGTCTTTTCGTCTTACAGCTTTAAATA
GCATCTTTACTATTATTTTAATTTCATGGGATTTCTTTTAGAGACAGTGTAATATTCGTTT
AACCATTCATACTATCCACCAATTAAGTGGCGAGTGATTATGCTACATTACCACAG
TCAAGATACTGCGTCCTTTAAGCTTTTTTAGAAAAGTTTTATTTTTCTTAAATTGAAG
GCCATTGGGCAGGTCACACCTTTGATTATTTCAAGGGCTATGTTTT
>3.3.16.24
AATCATGTAAGATTTTATAGGTCGAACAGACCTACCTTTGATAGCTTCTGCACTATCAG
GATATCTTAATTCAACATAGAGGTGACAAACTTTGTCTTCGATTAGATCTCTAAAACAAAATTAT
CCTGTTATCCCTAAGGTAGCTTTTATTTATTAATCATTAGTTTTGTTATTAAAATCTAATGGGTCATTAT
AGCCTATTTTTATAATTGTTAAATTTATATATTATACAATAAGTTTATTATTAACATTGCTTGTCT
TTGTTTATTTTAAAAGACAGTCGCCCCAACTAAACTACCAAGATGTGTATTTTTTTAAGTTTA
TATTTAATTTTTTAAAACACATAATGTAGTTAAGCTCTATAGGGTCTTTTCGTCTTACAGCTTTAAATA
GCATCTTTACTATTATTTTAATTTCATGGGATTTCTTTTAGAGACAGTGTAATATTCGTTT
AACCATTCATACTATCCACCAATTAAGTGGCGAGTGATTATGCTACATTACCACAG
TCAAGATACTGCGTCCTTTAAGCTTTTTTAGAAAAGTTTTATTTTTCTTAAATTGAAG
GCCA
>3.3.16.25)
AATCATGTAAGATTTTATAGGTCGAACAGACCTACCTTTGATAGCTTCTGCACTATCAG
GATATCTTAATTCAACATAGAGGTGACAAACTTTGTCTTCGATTAGATCTCTAAAACAAAATTAT
CCTGTTATCCCTAAGGTAGCTTTTATTTATTAATCATTAGTTTTGTTATTAAAATCTAATGGGTCATTAT
AGCCTATTTTTATAATTGTTAAATTTATATATTATACAATAAGTTTATTATTAACATTGCTTGTCT
TTGTTTATTTTAAAAGACAGTCGCCCCAACTAAACTACCAAGATGTGTATTTTTTTAAGTTTA
TATTTAATTTTTTAAAACACATAATGTAGTTAAGCTCTATAGGGTCTTTTCGTCTTACAGCTTTAAATA
GCATCTTTACTATTATTTTAATTTCATGGGATTTCTTTTAGAGACAGTGTAATATTCGTTT
AACCATTCATACTATCCACCAATTAAGTGGCGAGTGATTATGCTACATTACCACAG
TCAAGATACTGCGTCCTTTAAGCTTTTTTAGAAAAGTTTTATTTTTCTTAAATTGAAG
GCCA
>2.4.16.22
CTACCTTTGATAGCTTCTGCACTATCAG
GATATCTTAATTCAACATAGAGGTGACAAACTTTGTCTTCGATTAGATCTCTAAAACAAAATTAT
CCTGTTATCCCTAAGGTAGCTTTTATTTATTAATCATTAGTTTTGTTATTAAAATCTAATGGGTCATTAT
AGCCTATTTTTATAATTGTTAAATTTATATATTATACAATAAGTTTATTATTAACATTGCTTGTCT
TTGTTTATTTTAAAAGACAGTCGCCCCAACTAAACTACCAAGATGTGTATTTTTTTAAGTTTA
TATTTAATTTTTTAAAACACATAATGTAGTTAAGCTCTATAGGGTCTTTTCGTCTTACAGCTTTAAATA
GCATCTTTACTATTATTTTAATTTCATGGGATTTCTTTTAGAGACAGTGTAATATTCGTTT
AACCATTCATACTATCCACCAATTAAGTGGCGAGTGATTATGCTACATTACCACAG
TCAAGATACTGCGTCCTTTAAGCTTTTTTAGAAAAGTTTTATTTTTCTTAAATTGAAG
GCCATTGGGCAGGTCACACCTTTGATTATTTCAAGGGCTATGTTTT
>3.3.16.7

TCTTAATTCAACATAGAGGTGACAAACTTTGTCTTCGATTAGATCTCTAAAACAAAATTAT
CCTGTTATCCCTAAGGTAGCTTTTATTTATTAATCATTAGTTTTGTTATTAAAATCTAATGGGTCATTAT
AGCCTATTTTTATAATTGTTAAATTTATATATTATACAATAAGTTTATTATTAACATTGCTTGTCT
TTGTTTATTTTAAAAGACAGTCGCCCCAACTAAACTACCAAGATGTGTATTTTTTTAAGTTTA
TATTTAATTTTTTAAAACACATAATGTAGTTAAGCTCTATAGGGTCTTTTCGTCTTACAGCTTTAAATA
GCATCTTTACTATTATTTTAATTTCATGGGATTTCTTTTAGAGACAGTGTAATATTCGTTT
AACCATTCATACTATCCACCAATTAAGTGGCGAGTGATTATGCTACATTACCACAG
TCAAGATACTGCGTCCTTTAAGCTTTTTTAGAAAAGTTTTATTTTTCTTAAATTGAAG
GCCA
>2.2.16.8
TTGATAGCTTCTGCACTATCAG
GATATCTTAATTCAACATAGAGGTGACAAACTTTGTCTTCGATTAGATCTCTAAAACAAAATTAT
CCTGTTATCCCTAAGGTAGCTTTTATTTATTAATCATTAGTTTTGTTATTAAAATCTAATGGGTCATTAT
AGCCTATTTTTATAATTGTTAAATTTATATATTATACAATAAGTTTATTATTAACATTGCTTGTCT
TTGTTTATTTTAAAAGACAGTCGCCCCAACTAAACTACCAAGATGTGTATTTTTTTAAGTTTA
TATTTAATTTTTTAAAACACATAATGTAGTTAAGCTCTATAGGGTCTTTTCGTCTTACAGCTTTAAATA
GCATCTTTACTATTATTTTAATTTCATGGGATTTCTTTTAGAGACAGTGTAATATTCGTTT
AACCATTCATACTATCCACCAATTAAGTGGCGAGTGATTATGCTACATTACCACAG
TCAAGATACTGCGTCCTTNANNCTTTTTTAGAAAAGTTTT

>9.10.15.5
AGCTTCTGCACTATCAG
GATATCTTAATTCAACATAGAGGTGACAAACTTTGTCTTCGATTAGATCTCTAAAACAAAATTAT
CCTGTTATCCCTAAGGTAGCTTTTATTTATTAATCATTAGTTTTGTTATTAAAATCTAATGGGTCATTAT
AGCCTATTTTTATAATTGGTAAATTTATATATTATACAATAAGTTTATTATTAACATTGCTTGTCT
TTGTTTATTTTAAAAGACAGTCGCCCCAACTAAACTACCAAGATGTGTATTTTTTTAAGTTTA
TATTTAATTTTTTAAAACACATAATGTAGTTAAGCTCTATAGGGTCTTTTCGTCTTACAGCTTTAAATA
GCATCTTTACTATTATTTTAATTTCATGGGATTTCTTTTAGAGACAGTGTAATATTCGTTT
AACCATTCATACTATCCACCAATTAAGTGGCGAGTGATTATGCTACATTACCACAG
TCAAGATACTGCGTCC

>4.11.16.25
GCTTCTGCACTATCTG
GATATCTTAATTCNACATAGAGGTGACAAACTTTATCTTCGATNAGANCNCTAAGATAAAATTAT
CNNGNNATCCCTAAGGTAGCTTTTATTTATTAATCATTAGTTTNGTTATATAATACTAATGGGTCATTAT
AGCCTATTTTTATAATTGTTAAATGTATATATTATACAATAAGTTTTCTATTAACATTGCTTATCT
TTGTTATTTTTAAAAGATAGTCGCCCCAACTAAACTACCAATCTATATATTGTTTTAAAGTTT
TTTTTAATTATTTTTAAATATAGATTATAGTCAAGCTCTATAGGGTCTTTTCGTCTTACAGTCTTAAATA
GCATCTTTACTATTATTTTAATTTCATGAATTTTCTTTAAAAGACAGTGTAATATTCGTTC
AACCATTCATACTATCCACTAATTAAGTGGCGAGTGATTATGCTACATTACCACAG
TCAAGATACTGCGTCCTTTAAGCTATTTTAGAAAATTTTTAATTTTCTTAATTATATA
GCCATTGGGCAGGTTACACCTTTGATTATTTCAAGGGCTATGTTTNNN
>4.11.16.54
AGCTTCTGCACTATCTG
GATATCTTAATTCAACATAGAGGTGACAAACTTTATCTTCGATTAGATCTCTAAGATAAAATTAT
CCTGTTATCCCTAAGGTAGCTTTTATTTATTAATCATTAGTTTNGGTATATAATACTAATGGGTCATTAT
AGCCTATTTTTATAATTGTTAAATGTATATATTATACAATAAGTTTTCTATTAACATTGCTTATCT
TTGTTATTTTTAAAAGATAGTCGCCCCAACTAAACTACCAATCTATATATTGTTTTAAAGTTT
TTTTTAATTATTTTTAAATATAGATTATAGTCAAGCTCTATAGGGTCTTTTCGTCTTACAGTCTTAAATA
GCATCTTTACTATTATTTTAATTTCATGAATTTTCTTTAAAAGACAGTGTAATATTCGTTC
AACCATTCATACTATCCACTAATTAAGTGGCGAGNGGTTATGCTACATTACCACAG
TCAAGATACTGCGTCCTTTAAGCTATTTTAGAAAATTTTTAATTTTCTTAATTATACA
GCCATTGGGCAGGTTACACCTTTGATTATTTCAAGGGCTATGTTT
>3.1.16.15
CTCAAATCATGTAAGATTTTATAGGTCGAACAGACCTNCCTTTGATAGCTTCTGCACTATCTG
GATATCTTAATTCAACATAGAGGTGACAAACTTTATCTTCGATTAGATCTCTAAGATAAAANTAT
CCTGTTATCCCTAAGGTAGCTTTTATTTATTAATCATTAGTTTTGTTATATAATNCTAATGGGTCATTAT
AGCCTATTTTTATAATTGTTAAATGTATATATTATACAATAAGTTTTCTATTACCATTGCTTATCT
TTGTTATTTTTAAAAGATAGTCGCCCCAACTAAACTACCAATCTATATATTGTTTTAAAGTTT
TTTTTAATTATTTTTAAATATAGATTATAGTCAAGCTCTATAGGGTCTTTTCGTCTTACAGTCTTAAATA
GCATCTTTACTATTATTTTAATTTCATGAATTTTCTTTAAAAGACAGTGTAATATTCGTTC
AACCATTCATACTATCCACTAATTAAGTGGCGAGTGATTATGCTACATTACCACAG
TCAAGATACTGCGTCCTTTAAGCTATTTTAGAAAATTTTTAATTTTCTTAATTATATA
GC
>4.11.16.80
AGCTTCTGCACTATCTG
GATATCTTAATTCAACATAGAGGTGACAAACTTTATCTTCGATTAGATCTCTAAGATAAAATTAT
CCTGGTATCCCTAAGGTAGCTTTTATTTATTAATCATTAGTTTTGGTATATAATACTAATGGGTCATTAT
AGCCTATTTTTATAATTGTTAAATGTATATATTATACAATAAGTTTTCTATTAACATTGCTTATCT
TTGNTATTTTTAAAAGATAGTCGCCCCAACTAAACTACCAATCTATATATTGTTTTAAAGTTT
TTTTTAATTATTTTTAAATATAGATTATAGTCAAGCTCTATAGGGTCTTTTCGTCTTACAGTCTTAAATA
GCATCTTTACTATTATTTTAATTTCATGAATTTTCTTTAAAAGACAGTGTAATATTCGTTC
AACCATTCATACTATCCACTAATTAAGTGGCGAGTGATTATGCTACATTACCACAG
TCAAGATACTGCGTCCTTTAAGCTATTTTAGAAAATTTTTAATTTTCTTAATTATATA
GCCATTGGGCAGGTTACACCTTTGATTATTTCAAGGGCTATGTTT
>4.11.16.86
TACCTTTGATAGCTTCTGCAGTATCTG
GATATCTTAATTCAACATAGAGGTGACAAACTTTATCTTCGATTAGATCTCTAAGATAAAATTAT
CCTGGTATCCCTAAGGTAGCTTTTATTTATTAATCATTAGTTTTGGTATATAATACTAATGGGTCATTAT
AGCCTATTTTTATAATTGTTAAATGNATATATTATACAATAAGTTTTCTATTAACATTGCTTATCT
TTGNTATTTTTAAAAGATAGTCGCCCCAACTAAACTACCAATCTATATATTGTTTTAAAGTTT
TTTTTAATTATTTTTAAATATAGATTATAGTCAAGCTCTATAGGGTCTTTTCGTCTTACAGTCTTAAATA
GCATCTTTACTATTATTTTAATTTCATGAATTTTCTTTAAAAGACAGTGTAATATTCGTTC
AACCATTCATACTATCCACTAATTAAGTGGCGAGTGATTATGCTACATTACCACAG
TCAAGATACTGCGTCCTTTAAGCTATTTTAGAAAATTTTTAATTTTCTTAATTATATA
GCCATTGGGCAGGTTACACCTTTGATTATTTCAAGGGCTATGTTT
>4.11.16.76

CTTAATTCAACATAGAGGTGACAAACTTTATCTTCGATTAGATCTCTAAGATAAAATTAT
CCTGTTATCCCTAAGGTAGCTTTTATTTATTAATCATTAGTTTTGGTATATAACACTAATGGGTCATTAT
AGCCTATTTTTATAATTGNTAAATGGATATATTATACAATAAGTTTTCTATTAACATTGCTTATCT
TTGTTATTTTTAAAAGATAGTCGCCCCAACTAAACTACCAATCTATATATTGTTTTAAAGTTTT
TTTTTAATTATTTTTAAATATAGATTATAGTCAAGCTCTATAGGGTCTTTTCGTCTTACAGTCTTAAATA
GCATCTTTACTATTATTTTAATTTCATGAATTTTCTTTAAAAGACAGTGTAATATTCGTTC
AACCATTCATACTATCCACTAATTAAGTGGCGAGTGATTATGCTACATTACCACAG
TCAAGATACTGCGTCCTTTAAGCTATTTTAGAAAATTTTTAATTTTCTTAATTATATA
GCCATTGGGCAGGTTACACCTTTGATTATTTCA
>2.1.16.13
GAATGAACTCAAATCATGTAAGATTTTATAGGTCGAACAGACCTACCTTTGATAGCTTCTGCACTATCTG
GGTATCTTAATTCAACATAGAGGTGACAAACTTTATCTTCGATTAGATCTCTAAGATAAAATTAT
CCTGTTATCCCTAAGGTAGCTTTTATTTATTAATCATTAGTTTTGTTATATAATACTAATGGGTCATTAT
AGCCTATTTTTATAATTGTTAAATGTATATATTATACAATAAGTTTTCTATTAACATTGCTTATCT
TTGTTATTTTTAAAAGATAGTCGCCCCAACTAAACTACCAATCTATATATTGTTTTAAAGTTTT
TTTTTAATTATTTTTAAATATAGATTATAGTCAAGCTCTATAGGGTCTTTTCGTCTTACAGTCTTAAATA
GCATCTTTACTATTATTTTAATTTCATGAATTTTCTTTAAAAGACAGTGTAATATTCGTTC
AACCATTCATACTATCCACTAATTAAGTGGCGAGTGATTATGCTACATTACCACAG
TCAAGATANTGNGTCCTTTAAGCTATTTTAGAAAATTTTTAATTTTCTTAATTATATA

>3.31.16.3
TACCTTTGATAGCTTCTGCACTATCTG
GATATCTTAATTCAACATAGAGGTGACAAACTTTATCTTCGATTAGATCTCTAAGATAAAATTAT
CCTGTTATCCCTAAGGTAGCTTTTATTTATTAATCATTAGTTTTGTTATATAATACTAATGGGTCATTAT
AGCCTATTTTTATAATTGTTAAATGGATATATTATACAATAAGTTTTCTATTAACATTGNTTATCT
TTGTTATTTTTAAAAGATAGTCGCCCCAACTAAACTACCAATCTATATATTGTTTTAAAGTTT
TTTTTAATTATTTTTAAATATAGATTATAGTCAAGCTCTATAGGGTCTTTTCGTCTTACAGTCTTAAATA
GCATCTTTACTATTATTTTAATTTCATGAATTTTCTTTAAAAGACAGTGTAATATTCGTTC
AACCATTCATACTATCCACTAATTAAGTGGCGAGTGATTATGCTACATTACCACAG
TCAAGATACTGCGTCCTTTAAGCTATTTTAGAAAATTTTTAATTTTCTTAATTATACA
GCCATTGGGCAGGTTACACCTTTGATTATTTCAAGGGCTATGTTT
>4.11.16.32
TACCTTTGATAGCTTCTGCACTATCTG
GATATCTTAATTCAACATAGAGGTGACAAACTTTATCTTCGATTAGATCTCTAAGATAAAATTAT
CCTGTTATCCCTAAGGTAGCTTTTATTTATTAATCATTAGTTTTGTTATATAATACTAATGGGTCATTAT
AGCCTATTTTTATAATTGTTAAATGTATATATTATACAATAAGTTTTCTATTAACATTGCTTATCT
TTGTTATTTTTAAAAGATAGTCGCCCCAACTAAACTACCAATCTATATATTGTTTTAAAGTTTT
TTTTTAATTATTTCTAAATATAGATTATAGTCAAGCTCTATAGGGTCTTTTCGTCTTACAGTCTTAAATA
GCATCTTTACTATTATTTTAATTTCATGAATTTTCTTTAAAAGACAGTGTAATATTCGTTC
AACCATTCATACTATCCACTAATTAAGTGGCGAGTGATTATGCTACATTACCACAG
TCAAGATACTGCGTCCTTTAAGCTATTTTAGAAAATTTTTAATTTTCTTAATTGTACA
GCCATTGGGCAGGTTACACCTTTGATTATTTCAAGGGCTATGTTT
>4.11.16.66
CTACCTTTGATAGCTTCTGCACTATCTG
GGTATCTTAATTCAACATAGAGGTGACAAACTTTATCTTCGATTAGATCTCTAAGATAAAATTAT
CCTGTTATCCCTAAGGTAGCTTTTATTTATTAATCATTAGTTTTGTTATATAATACTAATGGGTCATTAT
AGCCTATTTTTATAATTGNTAAATGTATATATTATACAATAAGTTTTCTATTAACATTGCTTATCT
TTGTTATTTTTAAAAGATAGTCGCCCCAACTAAACTACCAATCTATATATTGTTTTAAAGTTTT
TTTTTAATTATTTTTAAATATAGATTATAGTCAAGCTCTATAGGGTCTTTTCGTCTTACAGTCTTAAATA
GCATCTTTACTATTATTTTAATTTCATGAATTTTCTTTAAAAGACAGTGTAATATTCGTTC
AACCATTCATACTATCCACTAATTAAGTGGCGAGTGATTATGCTACATTACCACAG
TCAAGATACTGCGTCCTTTAAGCTATTTTAGAAAATTTTTAATTTTCTTAATTATACA
GCCATTGGGCAGGTTACACCTTTGATTATTTCAAGGGCTATGTTT
>4.11.16.39
CTACCTTTGATAGCTTCTGCACTATCTG
GATATCTTAATTCAACATAGAGGTGACAAACTTTATCTTCGATTAGATCTCTAAGATAAAATTAT
CCTGTTATCCCTAAGGTAGCTTTTATTTATTAATCATTAGTTTTGTTATATAATACTAATGGGTCATTAT
AGCCTATTTTTATAATTGTTAAATGTATATATTATACAATAAGTTTTTTATTAACATTGCTTATCT
TTGTTATTTTTAAAAGATAGTCGCCCCAACTAAACTACCAATCTATATATTGTTTTAAAGTTTT
TTTTTAATTATTTTTAAATATAGATTATAGTCAAGCTCTATAGGGTCTTTTCGTCTTACAGTCTTAAATA
GCATCTTTACTATTATTTTAATTTCATGAATTTTCTTTAAAAGACAGTGTAATATTCGTTC
AACCATTCATACTATCCACTAATTAAGTGGCGAGTGATTATGCTACATTACCACAG
TCAAGATACTGCGTCCTTTAAGCTATTTTAGAAAATTTTTAATTTTCTTAATTATATA
GCCNTTGGGCAGGTTACACCTTTGATTATTTCAAGGGCTATGTTT
>4.11.16.96
AGCTTCTGCACTATCTG
GATATCTTAATTCAACATAGAGGTGACAAACTTTATCTTCGATTAGATCTCTAAGATAAAATTAT
CCTGTTATCCCTAAGGTAGCTTTTATTTATTAATCATTAGTTTTGTTATATAATACTAATGGGTCATTAT
AGCCTATTTTTATAATTGTTAAATGTATATATTATACAATAAGTTTTCTATTAACATTGCTTATCT
TTGTTATTTTTAAAAGATAGTCGCCCCAACTAAACTACCAATCTATATATTGTTTTAAAGTTTT
TTTTTAATTATTTTTAAATATAGATTATAGTCAAGCTCTATAGGGTCTTTTCGTCTTACAGTCTTAAATA
GCATCTTTACTATTATTTTAATTTCATGAATTTTCTCTAAAAGACAGTGTAATATTCGTTC
AACCATTCATACTATCCACTAATTAAGTGGCGAGTGATTATGCTACATTACCACAG
TCAAGATACTGCGTCCTTTAAGCTATTTTAGAAAATTTTTAATTTTCTTAATTATATA
GCCATTGGGCAGGTTACACCTTTGATTATTTCAAGGGCTATGTT
>4.11.16.73
GCTTCTGCACTATCTG
GATATCTTAATTCAACATAGAGGTGACAAACTTTATCTTCGATTAGATCTCTAAGATAAAATTAT
CCTGTTATCCCTAAGGTAGCTTTTATTTATTAATCATTAGTTTTGTTATATAATACTAATGGGNCATTAT
AGCCTATTTTTATAATTGTTAAATGTATATATTATACAATAAGTTTTCTATTAACATTGCTTATCT
TTGTTATTTTTAAAAGATAGTCGCCCCAACTAAACTACCAATCTATATATTGTTTTAAAGTTTT
TTTTTAATTATTTTTAAATATAGATTATAGTCAAGCTCTATAGGGTCTTTTCGTCTTACAGTCTTAAATA
GCATCTTTACTATTATTTTAATTTCATGAATTTTCTTTAAAAGACAGTGTAATATTCGTTC
AACCATTCATACTATCCACTAATTAAGTGGCGAGTGATTATGCTACATTACCACAG
TCAAGATACTGCGTCCTTTAAGCTATTTTAGAAAATTTTTAATTTTCTTAATTATACA
GCCATTGGGCAGGTTACACCTTTGATTATTTCAAGGGCTATGTTTT
>4.11.16.93
AGCTTCTGCACTATCTG
GATATCTTAATTCAACATAGAGGTGACAAACTTTATCTTCGATTAGATCTCTAAGATAAAATTAT
CCTGTTATCCCTAAGGTAGCTTTTATTTATTAATCATTAGTTTTGTTATATAATACTAATGGGTCATTAT
AGCCTATTTTTATAATTGTTAAATGTATATATTATACAATAAGTTTTCTATTAACATTGCTTATCT
TTGTTATTTTTAAAAGATAGTCGCCCCAACTAAACTACCAATCTATATATTGTTTTAAAGTTTT
TTTTTAATTATTTTTAAATATAGATTATAGTCAAGCTCTATAGGGTCTTTTCGTCTTACAGTCTTAAATA
GCATCTTTACTATTATTTTAATTTCATGAATTTTCTTTAAAAGACAGTGTAATATTCGTTC
AACCATTCATACTATCCACTAATTAAGTGGCGAGTGATTATGCTACATTACCACAG
TCAAGATACTGCGTCCTTTAAGCTATTTTAGAAAATTTTTAATTTTTTTAATTATATA
GCCATTGGGCAGGTTACACCTTTGATTATTTCAAGGGCTATGTTTTTGG
>11.11.15.1
AGCTTCTGCACTATCTG
GATATCTTAATTCAACATAGAGGTGACAAACTTTATCTTCGATTAGATCTCTAAGATAAAATTAT
CCTGTTATCCCTAAGGTAGCTTTTATTTATTAATCATTAGTTTTGTTATATAATACTAATGGGTCATTAT
AGCCTATTTTTATAATTGTTAAATGTATATATTATACAATAAGTTTTCTATTAACATTGCTTATCT
TTGTTATTTTTAAAAGATAGTCGCCCCAACTAAACTACCAATCTATATATTGTTTTAAAGTTTCT
TTTTTAATTATTTTTAAATATAGATTATAGTCAAGCTCTATAGGGTCTTTTCGTCTTACAGTCTTAAATA
GCATCTTTACTATTATTTTAATTTCATGAATTTTCTTTAAAAGACAGTGTAATATTCGTTC
AACCATTCATACTATCCACTAATTAAGTGGCGAGTGATTATGCTACATTATCACAG
TCAAGATACTGCGTCCTTTAAGCTATTTTAGAAAATTTTTAATTTTCTTAATTATACA
GCCATTGGGCAGGTTACACCTTTGATTATTTCAAGGGCTATGTTTTTGGT
>10.22.15.3
TGATAGCTTCTGCACTATCTG
GATATCTTAATTCAACATAGAGGTGACAAACTTTATCTTCGATTAGATCTCTAAGATAAAATTAT
CCTGTTATCCCTAAGGTAGCTTTTATTTATTAATCATTAGTTTTGGTATATAATACTAATGGGTCATTAT
AGCCTATTTTTATAATTGTTAAATGTATATATTATACAATAAGTTTTCTATTAACATTGCTTATCT
TTGTTATTTTTAAAAGATAGTCGCCCCAACTAAACTACCAATCTATATATTGTTTTAAAGTTTT
TTTTTAATTATTTTTAAATATAGATTATAGTCAAGCTCTATAGGGTCTTTTCGTCTTACAGTCTTAAATA
GCATCTTTACTATTATTTTAATTTCATGAATTTTCTTTAAAAGACAGTGTAATATTCGTTC
AACCATTCATACTATCCACTAATTAAGTGGCGAGTGATTATGCTACATTACCACAG
TCAAGATACTGCGTCCTTTAAGCTATTTTAGAAAATTTTTAATTTTCTTAATTATATA
GCCATTGGGCAGGTTACACCTTTGATTATTTCAAGGGCTATGTTTT
>4.11.16.40
TACCTTTGATAGCTTCTGCACTATCTG
GATATCTTAATTCAACATAGAGGTGACAAACTTTATCTTCGATTAGATCTCTAAGATAAAATTAT
CCTGTTATCCCTAAGGTAGCTTTTATTTATTAATCATTAGTTTTGTTATATAATACTAATGGGTCATTAT
AGCCTATTTTTATAATTGTTAAATGTATATATTATACAATAAGTTTTCTATTAACATTGCTTATCT
TTGTTATTTTTAAAAGATAGTCGCCCCAACTAAACTACCAATCTATATATTGTTTTAAAGTT
TTTTTAATTATTTTTAAATATAGATTATAGTCAAGCTCTATAGGGTCTTTTCGTCTTACAGTCTTAAATA
GCATCTTTACTATTATTTTAATTTCATGAATTTTCTTTAAAAGACAGTGTAATATTCGTTC
AACCATTCATACTATCCACTAATTAAGTGGCGAGTGATTATGCTACATTACCACAG
TCAAGATACTGCGTCCTTTAAGCTATTTTAGAAAATCTTTAATTTTCTTAATTATATA
GCCATTGGGCAGGTTACACCTTTGATTATTTCAAGGGCTATGTT
>2.1.16.20
TACCTTTGATAGCTTCTGCACTATCTG
GATATCTTAATTCAACATAGAGGTGACAAACTTTATCTTCGATTAGATCTCTAAGATAAAATTAT
CCTGTTATCCCTAAGGTAGCTTTTATTTATTAATCATTAGTTTTGTTATATAATACTAATGGGTCATTAT
AGCCTATTTTTATAATTGTTAAATGTATATATTATACAATAAGTTTTCTATTAACATTGCTTATCT
TTGTTATTTTTAAAAGATAGTCGCCCCAACTAAACTACCAATCTATATATTGTTTTAAAGTTTT
TTTTTAATTATTTTTAAATATAGATTATAGTCAAGCTCTATAGGGTCTTTTCGTCTTACAGTCTTAAATA
GCATCTTTACTATTATTTTAATTTCATGAATTTTCTTTAAAAGACAGTGTAATATTCGTTC
AACCATTCATACTATCCACTAATTAAGTGGCGAGTGATTATGCTACATTACCACAG
TCAAGATACTGCGTCCTTTAAGCTATTTTAGAAAATTTTTAATTTTCTTAATTATACA
GCCATTGGGCAGGTTACACCTTTGATTATTTCAAGGGCTATGTTTTTGG
>10.22.15.4
TATCTG
GATATCTTAATTCAACATAGAGGTGACAAACTTTATCTTCGATTAGATCTCTAAGATAAAATTAT
CCTGTTATCCCTAAGGTAGCTTTTATTTATTAATCATTAGTTTTGTTATATAATACTAATGGGTCATTAT
AGCCTATTTTTATAATTGTTAAATGTATATATTATACAATAAGTTTTCTATTAACATTGCTTATCT
TTGTTATTTTTAAAAGATAGTCGCCCCAACTAAACTACCAATCTATATATTGTTTTAAAGTTTT
TTTTTAATTATTTTTAAATATAGATTATAGTCAAGCTCTATAGGGTCTTTTCGTCTTACAGTCTTAAATA
GCATCTTTACTATTATTTTAATTTCATGAATTTTCTTTAAAAGACAGTGTAATATTCGTTC
AACCATTCATACTATCCACTAATTAAGTGGCGAGTGATTATGCTACATTACCACAG
TCAAGATACTGCGTCCTTTAAGCTATTTTAGAAAATTTTTAATTTTCTTAATTATATA
GCCATTGGGCAGGTTACACCTTTGATTATTTCAAGGGCTATGTTTTTGG
>3.22.16.8
ATCATGTAAGATTTTATAGGTCGAACAGACCTACCTTTGATAGCTTCTGCACTATCTG
GATATCTTAATTCAACATAGAGGTGACAAACTTTATCTTCGATTAGATCTCTAAGATAAAATTAT
CCTGTTATCCCTAAGGTAGCTTTTATTTATTAATCATTAGTTTTGTTATATAATACTAATGGGTCATTAT
AGCCTATTTTTATAATTGTTAAATGTATATATTATACAATAAGTTTTTCTATTAACATTGCTTATCT
TTGTTATTTTTAAAAGATAGTCGCCCCAACTAAACTACCAATCTATATATTGTTTTAAAGTTTT
TTTTTAATTATTTTTAAATATAGATTATAGTCAAGCTCTATAGGGTCTTTTCGTCTTACAGTCTTAAATA
GCATCTTTACTATTATTTTAATTTCATGAATTTTCTTTAAAAGACAGTGTAATATTCGTTC
AACCATTCATACTATCCACTAATTAAGTGGCGAGTGATTATGCTACATTACCACAG
TCAAGATACTGCGTCCTTTAAGCTATTTTAGAAAATTTTTAATTTTCTTAATTATATA
GCCATTGGGCAGGTTACACCTTTGATTATTTCAAGGGCTATGTT
>5.2.16.1
CATGTAAGATTTTATAGGTCGAACAGACCTACCTTTGATAGCTTCTGCACTATCTG
GATATCTTAATTCAACATAGAGGTGACAAACTTTATCTTCGATTAGATCTCTAAGATAAAATTAT
CCTGTTATCCCTAAGGTAGCTTTTATTTATTAATCATTAGTTTTGTTATATAATACTAATGGGTCATTAT
AGCCTATTTTTATAATTGTTAAATGTATATATTATACAATAAGTTTTCTATTAACATTGCTTATCT
TTGTTATTTTTAAAAGATAGTCGCCCCAACTAAACTACCAATCTATATATTGTTTTAAAGTTTT
TTTTTAATTATTTTTAAATATAGATTATAGTCAAGCTCTATAGGGTCTTTTCGTCTTACAGTCTTAAATA
GCATCTTTACTATTATTTTAATTTCATGAATTTTCTTTAAAAGACAGTGTAATATTCGTTC
AACCATTCATACTATCCACTAATTAAGTGGCGAGTGATTATGCTACATTACCACAG
TCAAGATACTGCGTCCTTTAAGCTATTTTAGAAAATTTTTAATTTTCTTAATTATATA
GCCATTGGGCAGGTTACACCTTTGATTATTTCAAGGGCTATG
>4.12.16.22
TCATGTAAGATTTTATAGGTCGAACAGACCTACCTTTGATAGCTTCTGCACTATCTG
GATATCTTAATTCAACATAGAGGTGACAAACTTTATCTTCGATTAGATCTCTAAGATAAAATTAT
CCTGTTATCCCTAAGGTAGCTTTTATTTATTAATCATTAGTTTTGTTATATAATACTAATGGGTCATTAT
AGCCTATTTTTATAATTGTTAAATGTATATATTATACAATAAGTTTTCTATTAACATTGCTTATCT
TTGTTATTTTTAAAAGATAGTCGCCCCAACTAAACTACCAATCTATATATTGTTTTAAAGTTTT
TTTTTAATTATTTTTAAATATAGATTATAGTCAAGCTCTATAGGGTCTTTTCGTCTTACAGTCTTAAATA
GCATCTTTACTATTATTTTAATTTCATGAATTTTCTTTAAAAGACAGTGTAATATTCGTTC
AACCATTCATACTATCCACTAATTAAGTGGCGAGTGATTATGCTACATTACCACAG
TCAAGATACTGCGTCCTTTAAGCTATTTTAGAAAATTTTTAATTTTCTTAATTATATA
GCCATTGGGCAGGTTACACCTTTGATTATTTCAAGGGCTATG
>3.1.16.17
AATCATGTAAGATTTTATAGGTCGAACAGACCTACCTTTGATAGCTTCTGCACTATCTG
GATATCTTAATTCAACATAGAGGTGACAAACTTTATCTTCGATTAGATCTCTAAGATAAAATTAT
CCTGTTATCCCTAAGGTAGCTTTTATTTATTAATCATTAGTTTTGTTATATAATACTAATGGGTCATTAT
AGCCTATTTTTATAATTGTTAAATGTATATATTATACAATAAGTTTTCTATTAACATTGCTTATCT
TTGTTATTTTTAAAAGATAGTCGCCCCAACTAAACTACCAATCTATATATTGTTTTAAAGTTTT
TTTTTAATTATTTTTAAATATAGATTATAGTCAAGCTCTATAGGGTCTTTTCGTCTTACAGTCTTAAATA
GCATCTTTACTATTATTTTAATTTCATGAATTTTCTTTAAAAGACAGTGTAATATTCGTTC
AACCATTCATACTATCCACTAATTAAGTGGCGAGTGATTATGCTACATTACCACAG
TCAAGATACTGCGTCCTTTAAGCTATTTTAGAAAATTTTTAATTTTCTTAATTATATA
GCCA
>2.1.16.18
CTACCTTTGATAGCTTCTGCACTATCTG
GATATCTTAATTCAACATAGAGGTGACAAACTTTATCTTCGATTAGATCTCTAAGATAAAATTAT
CCTGTTATCCCTAAGGTAGCTTTTATTTATTAATCATTAGTTTTGTTATATAATACTAATGGGTCATTAT
AGCCTATTTTTATAATTGTTAAATGTATATATTATACAATAAGTTTTCTATTAACATTGCTTATCT
TTGTTATTTTTAAAAGATAGTCGCCCCAACTAAACTACCAATCTATATATTGTTTTAAAGTTTT
TTTTTAATTATTTTTAAATATAGATTATAGTCAAGCTCTATAGGGTCTTTTCGTCTTACAGTCTTAAATA
GCATCTTTACTATTATTTTAATTTCATGAATTTTCTTTAAAAGACAGTGTAATATTCGTTC
AACCATTCATACTATCCACTAATTAAGTGGCGAGTGATTATGCTACATTACCACAG
TCAAGATACTGCGTCCTTTAAGCTATTTTAGAAAATTTTTAATTTTCTTAATTATATA
GCCATTGGGCAGGTTACACCTTTGATTATTTCAAGGGCTATGTTTT
>4.11.16.92
TGATAGCTTCTGCACTATCTG
GATATCTTAATTCAACATAGAGGTGACAAACTTTATCTTCGATTAGATCTCTAAGATAAAATTAT
CCTGTTATCCCTAAGGTAGCTTTTATTTATTAATCATTAGTTTTGTTATATAATACTAATGGGTCATTAT
AGCCTATTTTTATAATTGTTAAATGTATATATTATACAATAAGTTTTCTATTAACATTGCTTATCT
TTGTTATTTTTAAAAGATAGTCGCCCCAACTAAACTACCAATCTATATATTGTTTTAAAGTTTT
TTTTTAATTATTTTTAAATATAGATTATAGTCAAGCTCTATAGGGTCTTTTCGTCTTACAGTCTTAAATA
GCATCTTTACTATTATTTTAATTTCATGAATTTTCTTTAAAAGACAGTGTAATATTCGTTC
AACCATTCATACTATCCACTAATTAAGTGGCGAGTGATTATGCTACATTACCACAG
TCAAGATACTGCGTCCTTTAAGCTATTTTAGAAAATTTTTAATTTTCTTAATTATATA
GCCATTGGGCAGGTTACACCTTTGATTATTTCAAGGGCTATGTTTT
>4.11.16.94
TGATAGCTTCTGCACTATCTG
GATATCTTAATTCAACATAGAGGTGACAAACTTTATCTTCGATTAGATCTCTAAGATAAAATTAT
CCTGTTATCCCTAAGGTAGCTTTTATTTATTAATCATTAGTTTTGTTATATAATACTAATGGGTCATTAT
AGCCTATTTTTATAATTGTTAAATGTATATATTATACAATAAGTTTTCTATTAACATTGCTTATCT
TTGTTATTTTTAAAAGATAGTCGCCCCAACTAAACTACCAATCTATATATTGTTTTAAAGTT
TTTTTAATTATTTTTAAATATAGATTATAGTCAAGCTCTATAGGGTCTTTTCGTCTTACAGTCTTAAATA
GCATCTTTACTATTATTTTAATTTCATGAATTTTCTTTAAAAGACAGTGTAATATTCGTTC
AACCATTCATACTATCCACTAATTAAGTGGCGAGTGATTATGCTACATTACCACAG
TCAAGATACTGCGTCCTTTAAGCTATTTTAGAAAATTTTTAATTTTCTTAATTATATA
GCCATTGGGCAGGTTACACCTTTGATTATTTCAAGGGCTATGTTT
>4.12.16.19
AAATCATGTAAGATTTTATAGGTCGAACAGACCTACCTTTGATAGCTTCTGCACTATCTG
GATATCTTAATTCAACATAGAGGTGACAAACTTTATCTTCGATTAGATCTCTAAGATAAAATTAT
CCTGTTATCCCTAAGGTAGCTTTTATTTATTAATCATTAGTTTTGTTATATAATACTAATGGGTCATTAT
AGCCTATTTTTATAATTGTTAAATGTATATATTATACAATAAGTTTTCTATTAACATTGCTTATCT
TTGTTATTTTTAAAAGATAGTCGCCCCAACTAAACTACCAATCTATATATTGTTTTAAAGTTTT
TTTTTAATTATTTTTAAATATAGATTATAGTCAAGCTCTATAGGGTCTTTTCGTCTTACAGTCTTAAATA
GCATCTTTACTATTATTTTAATTTCATGAATTTTCTTTAAAAGACAGTGTAATATTCGTTC
AACCATTCATACTATCCACTAATTAAGTGGCGAGTGATTATGCTACATTACCACAG
TCAAGATACTGCGTCCTTTAAGCTATTTTAGAAAATTTTTAATTTTCTTAATTATATA
GCCATTGGGCAGGTTACACCTTTGATTATTTCAAGGGCTATGTTTT
>10.21.15.1
TTGATAGCTTCTGCACTATCTG
GATATCTTAATTCAACATAGAGGTGACAAACTTTATCTTCGATTAGATCTCTAAGATAAAATTAT
CCTGTTATCCCTAAGGTAGCTTTTATTTATTAATCATTAGTTTTGTTATATAATACTAATGGGTCATTAT
AGCCTATTTTTATAATTGTTAAATGTATATATTATACAATAAGTTTTCTATTAACATTGCTTATCT
TTGTTATTTTTAAAAGATAGTCGCCCCAACTAAACTACCAATCTATATATTGTTTTAAAGTTTT
TTTTTAATTATTTTTAAATATAGATTATAGTCAAGCTCTATAGGGTCTTTTCGTCTTACAGTCTTAAATA
GCATCTTTACTATTATTTTAATTTCATGAATTTTCTTTAAAAGACAGTGTAATATTCGTTC
AACCATTCATACTATCCACTAATTAAGTGGCGAGTGATTATGCTACATTACCACAG
TCAAGATACTGCGTCCTTTAAGCTATTTTAGAAAATTTTTAATTTTCTTAATTATATA
GCCATTGGGCAGGTTACACCTTTGATTATTTCAAGGGCTATGTTTT
>9.25.15.8
ATCAG
GATATCTCAATTCAACATAGAGGTGACAAACTTCATTTTCGATCCGAACTCTAAAATAAAATTAT
CCTGTTATCCCTAAGGTAGCTTTTATTAATTGATCGTTATCCCTTTTTTTCGGATTTAACGGGTCACTAT
AGCCTACTTTTGTAATTGTTAAATATTTTTATTATACAATAAGTTCTTTATTAACTTTGCTTGNCT
CTGTTATATTTAAGAGACAGTCGCCCCAACTAAACTACCAACCTTTCCAGCTGNGAAAAATTCT
TTTTTATTTAAATGGAAAGGCTATAGTCAAGCTCTATAGGGTCTTTTCGTCTTACAGTTTGAAATA
GCATCTTAACTATTACTTCAATTTTCTGTGATTTTATCTAAGACAGTGGGATATTCGTTC
AACCATTCATACTATCCACTAATTAAGTGGCGAGTGATTACGCTACATTATCACGG
TCAAGGTTACCGCGTCCTTTAAGTTTTATTTCGAATTCTCTACAACTCTGATTAAAA
ACCATTGGGCAGGTTACACCTCAGATTTTTTCTGGGGCTATGTTTT
>9.22.15.1
ATCAG
GATATCTCAATTCAACATAGAGGTGACAAACTTCNTTTTCGATCCGAACTCTAAAATAAAATTAT
CCTGTTATCCCTAAGGTAGCTTTTATTAATTGATCGTTATCCCTTTTTTTCGGATTTAACGGGTCACTAT
AGCCTACTTTTGTAATTGTTAAATATTTTTATTATACAATAAGTTCTTTATTAACTTTGCTTGNCT
CTGTTATATTTAAGAGACAGTCGCCCCAACTAAACTACCAACCTTTCCAGCTGTGAAAAATTCT
TTTTTATTTAAATGGAAAGGCTATAGTCAAGCTCTATAGGGTCTTTTCGTCTTACAGTTTGAAATA
GCATCTTAACTATTACTTCAATTTTCTGTGATTTTATCTAAGACAGTGGGATATTCGTTC
AACCATTCATACTATCCACTAATTAAGTGGCGAGTGATTACGCTACATTATCACGG
TCAAGGTTACCGCGTCCTTTAAGTTTTATTTCGAATTCTCTACAACTCTGATTAAAA
ACCATTGGGCAGGTTACACCTCAGATTTTTTCTGGGGCTATGTTTTTG
>9.17.15.5
ATCAG
GATATCTCAATTCAACATAGAGGTGACAAACTTCATTTTCGATCCGAACTCTAAAATAAAATTAT
CCTGTTATCCCTAAGGTAGCTTTTATTAATTGATCGTTATCCCTTTTTTTCGGATTTAACGGGTCACTAT
AGCCTACTTTTGTAATTGTTAAATATTTTTATTATACAATAAGTTCTTTATTAACTTTGCTTGNCT
CTGTTATATTTAAGAGACAGTCGCCCCAACTAAACTACCAACCTTTCCAGCTGTGAAAAATTCT
TTTTTATTTAAATGGAAAGGCTATAGTCAAGCTCTATAGGGTCTTTTCGTCTTACAGTTTGAAATA
GCATCTTAACTATTACTTCAATTTTCTGTGATTTTATCTAAGACAGTGGGATATTCGTTC
AACCATTCATACTATCCACTAATTAAGTGGCGAGTGATTACGCTACATTATCACGG
TCAAGGTTACCGCGTCCTTTAAGTTTTATTTCGAATTCTCTACAACTCTGATTAAAA
ACCATTGGGCAGGTTACACCTCAGATTTTTTCTGGGGCTATGTTTTTG
>9.22.15.12
ATCAG
GATATCTCAATTCAACATAGAGGTGACAAACTTCATTTTCGATCCGAACTCTAAAATAAAATTAT
CCTGTTATCCCTAAGGTAGCTTTTATTAATTGATCGTTATCCCTTTTTTTCGGATTTAACGGGTCACTAT
AGCCTACTTTTGTAATTGTTAAATATTTTTATTATACAATAAGTTCTTTATTAACTTTGCTTGNCT
CTGTTATATTTAAGAGACAGTCGCCCCAACTAAACTACCAACCTTTCCAGCTGTGAAAAATTCT
TTTTTATTTAAATGGAAAGGCTATAGTCAAGCTCTATAGGGTCTTTTCGTCTTACAGTTTGAAATA
GCATCTTAACTATTACTTCAATTTTCTGTGATTTTATCTAAGACAGTGGGATATTCGTTC
AACCATTCATACTATCCACTAATTAAGTGGCGAGTGATTACGCTACATTATCACGG
TCAAGGTTACCGCGTCCTTTAAGTTTTATTTCGAATTCTCTACAACTCTGATTAAAA
ACCATTGGGCAGGTTACACCTCAGATTTTTTCTGGGGCTATGTTTTTG
>9.24.15.4
ATCAG
GATATCTCAATTCAACATAGAGGTGACAAACTTCATTTTCGATCCGAACTCTAAAATAAAATTAT
CCTGTTATCCCTAAGGTAGCTTTTATTAATTGATCGTTATCCCTTTTTTTCGGATTTAACGGGTCACTAT
AGCCTACTTTTGTAATTGTTAAATATTTTTATTATACAATAAGTTCTTTATTAACTTTGCTTGTCT
CTGTTATATTTAAGAGACAGTCGCCCCAACTAAACTACCAACCTTTCCAGCTGTGAAAAATTCT
TTTTTATTTAAATGGAAAGGCTATAGTCAAGCTCTATAGGGTCTTTTCGTCTTACAGTTTGAAATA
GCATCTTAACTATTACTTCAATTTTCTGTGATTTTATCTAAGACAGTGGGATATTCGTTC
AACCATTCATACTATCCACTAATTAAGTGGCGAGTGATTACGCTACATTATCACGG
TCAAGGTTACCGCGTCCTTTAAGTTTTATTTCGAATTCTCTACAACTCTGATTAAAA
ACCATTGGGCAGGTTACACCTCA
>9.25.15.5
ATCAG
GATATCTCAATTCAACATAGAGGTGACAAACTTCATTTTCGATCCGAACTCTAAAATAAAATTAT
CCTGTTATCCCTAAGGTAGCTTTTATTAATTGATCGTTATCCCTTTTTTTCGGATTTAACGGGTCACTAT
AGCCTACTTTTGTAATTGTTAAATATTTTTATTATACAATAAGTTCTTTATTAACTTTGCTTGTCT
CTGTTATATTTAAGAGACAGTCGCCCCAACTAAACTACCAACCTTTCCAGCTGTGAAAAATTCT
TTTTTATTTAAATGGAAAGGCTATAGTCAAGCTCTATAGGGTCTTTTCGTCTTACAGTTTGAAATA
GCATCTTAACTATTACTTCAATTTTCTGTGATTTTATCTAAGACAGTGGGATATTCGTTC
AACCATTCATACTATCCACTAATTAAGTGGCGAGTGATTACGCTACATTATCACGG
TCAAGGTTACCGCGTCCTTTAAGTTTTATTTCGAATTCTCTACAACTCTGATTAAAA
ACCATTGGGCAGGTTACACCTCAGATTTTTTCTGGGGCTATGTTTTTG
>9.25.15.6
ATCAG
GATATCTCAATTCAACATAGAGGTGACAAACTTCATTTTCGATCCGAACTCTAAAATAAAATTAT
CCTGTTATCCCTAAGGTAGCTTTTATTAATTGATCGTTATCCCTTTTTTTCGGATTTAACGGGTCACTAT
AGCCTACTTTTGTAATTGTTAAATATTTTTATTATACAATAAGTTCTTTATTAACTTTGCTTGTCT
CTGTTATATTTAAGAGACAGTCGCCCCAACTAAACTACCAACCTTTCCAGCTGTGAAAAATTCT
TTTTTATTTAAATGGAAAGGCTATAGTCAAGCTCTATAGGGTCTTTTCGTCTTACAGTTTGAAATA
GCATCTTAACTATTACTTCAATTTTCTGTGATTTTATCTAAGACAGTGGGATATTCGTTC
AACCATTCATACTATCCACTAATTAAGTGGCGAGTGATTACGCTACATTATCACGG
TCAAGGTTACCGCGTCCTTTAAGTTTTATTTCGAATTCTCTACAACTCTGATTAAAA
ACCATTGGGCAGGTTACACCTCAGATTTTTTCTGGGGCTATGTTTTTG
>9.22.15.6
ATCAG
GATATCTCAATTCAACATAGAGGTGACAAACTTCATTTTCGATCCGAACTCTAAAATAAAATTAT
CCTGTTATCCCTAAGGTAGCTTTTATTAATTGATCGTTATCCCTTTTTTTCGGATTTAACGGGTCACTAT
AGCCTACTTTTGTAATTGTTAAATATTTTTATTATACAATAAGTTCTTTATTAACTTTGCTTGTCT
CTGNTATATTTAAGAGACAGTCGCCCCAACTAAACTACCAACCTTTCCAGCTGNGAAAAATTCT
TTTTTATTTAAATGGAAAGGCTATAGTCAAGCTCTATAGGGTCTTTTCGTCTTACAGTTTGAAATA
GCATCTTAACTATTACTTCAATTTTCTGTGATTTTATCTAAGACAGTGGGATATTCGTTC
AACCATTCATACTATCCACTAATTAAGTGGCGAGTGATTACGCTACATTATCACGG
TCAAGGTTACCGCGTCCTTTAAGTTTTATTTCGAATTCTCTACAACTCTGATTAAAA
ACCATTGGGCAGGTTACACCTCAGATTTTTTCTGGGGCTATGTTTT
>9.24.15.10
ATCAG
GATATCTCAATTCAACATAGAGGTGACAAACTTCATTTTCGATCCGAACTCTAAAATAAAATTAT
CCTGTTATCCCTAAGGTAGCTTTTATTAATTGATCGTTATCCCTTTTTTTCGGATTTAACGGGTCACTAT
AGCCTACTTTTGTAATTGTTAAATATTTTTATTATACAATAAGTTCTTTATTAACTTTGCTTGTCT
CTGTTATATTTAAGAGACAGTCGCCCCAACTAAACTACCAACCTTTCCAGCTGNGAAAAATTCT
TTTTTATTTAAATGGAAAGGCTATAGTCAAGCTCTATAGGGTCTTTTCGTCTTACAGTTTGAAATA
GCATCTTAACTATTACTTCAATTTTCTGTGATTTTATCTAAGACAGTGGGATATTCGTTC
AACCATTCATACTATCCACTAATTAAGTGGCGAGTGATTACGCTACATTATCACGG
TCAAGGTTACCGCGTCCTTTAAGTTTTATTTCGAATTCTCTACAACTCTGATTAAAA
ACCATTGGGCAGGTTACACCTCAGATTTTTTCTGGGGCTATGTTT
>3.7.16.4
TTTGATAGCTTCTGCACTATCAG
GATATCTTAATTCAACATAGAGGTGAGCAAACTTTGTCTTCGATAGGATCTCTAAAACAAAATTAT
CCTGTTATCCCTAAGGTAGCTTTTATTTATTAATCGTTATATTAATTATAAAATTATAACGGGTCATTAT
AGCCTACTTTTGTAATTGTTAAATTTATTAATTTTACAATAAATTAATTATTAATATTGCCTGTCT
TCGTTAGTTTTAGAAGATAGTCGCCCCAACTAAACTACCTAACTTTCTATTTTAGAAATTTT
TTGGTTTGATTTTATTAGAAAGTTTATAGTTAAGCTCTATAGGGTCTTTTCGTCTTACAATAATAAATA
GCATCTTAACTATTATTTTAATTTCATGATTTCTCTTTTTTAAGACAGTGAAGAATTCGTTT
AACCATTCATACTATCCATCAATTAAATGGCGAATGATTATGCTACATTACCACAG
TCAGGTTACTGCGTCCTTTAAATTCTATTATAAAAGTTTATTTTTATTGATTTAAGA
ATCATTGGGCAGGTTTCACCTTTGATTAATTCAAGGGCTATGTT
>4.11.16.64
CTTCTGCATTACCAG
GATATCTTAATTCAACATAGAGGTGACAAACTTCATTTTCGATAGGGACTCTAAAATGAAATTAT
CCTGTTATCCCTAAGGTAGCTTTTATTAATTAATCGTTAAGAGGTTTTCTTCAGCTTAACGGGTCATTAT
AGCCTACGGTTGTAATTGTTAAACTTTTTAGTTATACAATAAATTTATTATTAACATTGCTTGTCT
TCGTTTGATTTAGAAGACAGTCGCCCCAACTAAACTACCAATCTCTATAAAGATATAATT
TATTTTATTTGTGAAAATAGAGACTATAGTTAAGCTCTATAGGGTCTTTTCGTCTTACAGTTGTAAATA
GCATCTTGACTATTATTTCAATTTTTGATATTTCTTTCTAAGACAGTGGAATATTCGTTC
AACCATTCATACTATCCATCAATTAAATGGCGAGTGATTATGCTACATTATCACGG
TCAAGGTTACCGCGTCCTTTTAGCCTT

>3.1.16.19
ACGGAATGAACTCAAATCATGTAAGATTTTAAAGGTCGAACAGACCTACCTTTGATAACTTCTGCATTATCAG
GATATCTTAATTCAACATAGAGGTGACAAACTTCATTTTCGATTGGGACTCTAAAATGAAANNAT
CCTGTTATCCCTAAGGTAGCTTTTATTAATTGATCGTTAGGCCTATTTCAAGGGTCTAACGGGTCATTAT
AGCCTACTTTTGTAATTGTTAAACTATTTAGTTATACAATAAATTAAATATTAATATTGCTTGTCT
TCGTTTTATTTAGAAGACAGTCGCCCCAACTAAACTACCAATCTCTATAAATTTTAAAATACTA
TTTTGATTGTTATATAGAAATTATAGTTAAGCTCTATAGGGTCTTTTCGTCTTACAGTTTTAAATA
GCATCTTGACTATTATTTCAATTTCTTTTAATTATTTCTAAGACAGTGGAATATTCGTTC
AACCATTCATACTATCCATCAATTAAATGGCGAGTGATTATGCTACATTATCACGG
TCAAGGTTACGGCGCGTCCTTTTAGCTCTTNTCGAAGATGTTATCTTAG

>4.11.16.60
AACTTCTGCATTATCAG
GATATCTTAATTCAACATAGAGGTGACAAACTTCNTTCTTCGATTGGGACTCTAAAATGAAATTAT
CCTGTTATCCCTAAGGTAGCTTTTATTAATTGATCGTTAGGCCTATTTCAAGGGTCTAACGGGTCATTAT
AGCCTACTTTTGTAATTGTTAAACTATTTAGTTATACAATAAATTAAATATTAATATTGCTTGTCT
TCGTTTTATTTAGAAGACAGTCGCCCCAACTAAACTACCAATCTCTATAAATTTTAAAATAC
TATTTTGATTATTATATAGAAATTATAGTTAAGCTCTATAGGGTCTTTTCGTCTTACAGTTTTAAATA
GCATCTTGACTATTATTTCAATTTCTTTTAATTATTTCTAAGACAGTGGAATATTCGTTC
AACCATTCATACTATCCATCAATTAAATGGCGAGTGATTATGCTACATTATCACGG
TCAAGGTTACCGCGTCCTTTTAGCTCTTTTTCGAAGATGTTATCTTAATAATTGAGA
GCCACTGGGCAGGTTACACCTTAGATTATTTCTAGGGCTATGTTTT
>9.25.15.3
CTGCTGCATATCAG
GATATCTTAATTCAACATAGAGGTGACAAACTTTATTTTCGATGGGAACTCTAAAATAAAATTAT
CCTGTTATCCCTAAGGTAGCTTTTATTAATTGATCGTTAGAAATTTTTTAATATTCTAACGGGTCATTAT
AGCCTATTATTATAATTGTTAAACTTTTTCGTTATACAATAAGTTTTTTATTAACATTGCTTGTCT
TCGTTTCATTTAGAAGACAGTCGCCCCAACTAAACTACCAACCTCTATAACTTTAGAATTAA
TTTTCTTTTATAAATATAGAGGCTATAGTTAAGCTCTATAGGGTCTTTTCGTCTTACAGTTTAAAATA
GCATCTTAACTATTATTTCATTTTCGTTTAATTCTTTCTAAGACAGTGGAATATTCGTTC
AACCATTCATACTATCCACCAATTAAATGGCGAGTGATTATGCTACATTATCACGG
TCAAGGTTACCGCGTCCTTTTAATCTTGTTTTAGGACTTTTTTTCCATTAATTAAAG
ATCACTGGGCAGGTTACACTTTAGATTTTTTACTAGAGCTATGTTTT
>9.12.16.2
CTGCTGCATTATCAG
GATATCTTAATTCAACATAGAGGTGACAAACTTTATTTTCGATGGGAACTCTAAAATAAAATTAT
CCTGTTATCCCTAAGGTAGCTTTTATTAATTGATCGTTAGAAATTTTTTAATATTCTAACGGGTCATTAT
AGCCTATTATTATAATTGTTAAACTTTTTCGTTATACAATAAGTTTTTTATTAACATTGCTTGTCT
TCGTTTCATTTAGAAGACAGTCGCCCCAACTAAACTACCAACCTCTATAACTTTAGAATTAA
TTTTCTTTTATAAATATAGAGGCTATAGTTAAGCTCTATAGGGTCTTTTCGTCTTACAGTTTAAAATA
GCATCTTAACTATTATTTCATTTTCGTTTAATTCTTTCTAAGACAGTGGAATATTCGTTC
AACCATTCATACTATCCACCAATTAAATGGCGAGTGATTATGCTACATTATCACGG
TCAAGGTTACCGCGTCCTTTTAATCTTGTTTTAGGACTTTTTTTCCATTAATTAAAG
ATCACTGGGCAGGTTACACTTTAGATTTTTTACTAGAGCTATGTTTT
>9.15.15.20
ATTGATAACTGCTGCATTATCAG
GATATCTTAATTCAACATAGAGGTGACAAACTTTATTTTCGATGGGAACTCTAAAATAAAATTAT
CCTGTTATCCCTAAGGTAGCTTTTATTAATTGATCGTTAGAAATTTTTTAATATTCTAACGGGTCATTAT
AGCCTATTATTATAATTGTTAAACTTTTTCGTTATACAATAAGTTTTTTATTAACATTGCTTGTCT
TCGTTTCATTTAGAAGACAGTCGCCCCAACTAAACTACCAACCTCTATAACTTTAGAATTAA
TTTTCTTTTATAAATATAGAGGCTATAGTTAAGCTCTATAGGGTCTTTTCGTCTTACAGTTTAAAATA
GCATCTTAACTATTATTTCATTTTCGTTTAATTCTTTCTAAGACAGTGGAATATTCGTTC
AACCATTCATACTATCCACCAATTAAATGGCGAGTGATTATGCTACATTATCACGG
TCAAGGTTACCGCGTCCTTTTAATCTTGTTTTAGGACTTTTTTTCCATTAATTAAAG
ATCACTGGGCAGGTTACACTTTAGATTTTTTACTAGAGCTATGTTTT
>9.28.16.5

TCTTAATTCAACATAGAGGTGACAAACTTTATTTTCGATGGGAACTCTAAAATAAAATTAT
CCTGTTATCCCTAAGGTAGCTTTTATTAATTGATCGTTAGAAATTTTTTAATATTCTAACGGGTCATTAT
AGCCTATTATTATAATTGTTAAACTTTTTCGTTATACAATAAGTTTTTTATTAACATTGCTTGTCT
TCGTTTCATTTAGAAGACAGTCGCCCCAACTAAACTACCAACCTCTATAACTTTAGAATTAA
TTTTCTTTTATAAATATAGAGGCTATAGTTAAGCTCTATAGGGTCTTTTCGTCTTACAGTTTAAAATA
GCATCTTAACTATTATTTCATTTTCGTTTAATTCTTTCTAAGACAGTGGAATATTCGTTC
AACCATTCATACTATCCACCAATTAAATGGCGAGTGATTATGCTACATTATCACGG
TCAAGGTTACCGCGTCCTTTTAATCTTGTTTTAGGACTTTTTTTCCATTAATTAAAG
ATCACTGGGCAGGTTACACTTTAGATTTTTTACTAGAGCTATGTTTTT
>9.28.16.20
AACTGCTGCATTATCAG
GATATCTTAATTCAACATAGAGGTGACAAACTTTATTTTCGATGGGAACTCTAAAATAAAATTAT
CCTGTTATCCCTAAGGTAGCTTTTATTAATTGATCGTTAGAAATTTTTTAATATTCTAACGGGTCATTAT
AGCCTATTATTATAATTGTTAAACTTTTTCGTTATACAATAAGTTTTTTATTAACATTGCTTGTCT
TCGTTTCATTTAGAAGACAGTCGCCCCAACTAAACTACCAACCTCTATAACTTTAGAATTAA
TTTTCTTTTATAAATATAGAGGCTATAGTTAAGCTCTATAGGGTCTTTTCGTCTTACAGTTTAAAATA
GCATCTTAACTATTATTTCATTTTCGTTTAATTCTTTCTAAGACAGTGGAATATTCGTTC
AACCATTCATACTATCCACCAATTAAATGGCGAGTGATTATGCTACATTATCACGG
TCAAGGTTACCGCGTCCTTTTAATCTTGTTTTAGGACTTTTTTTCCATTAATTAAAG
ATCACTGGGCAGGTTACACTTTAGATTTTTTACTAGAGCTATGTTTTT
>9.28.16.21
TGATAACTGCTGCATTATCAG
GATATCTTAATTCAACATAGAGGTGACAAACTTTATTTTCGATGGGAACTCTAAAATAAAATTAT
CCTGTTATCCCTAAGGTAGCTTTTATTAATTGATCGTTAGAAATTTTTTAATATTCTAACGGGTCATTAT
AGCCTATTATTATAATTGTTAAACTTTTTCGTTATACAATAAGTTTTTTATTAACATTGCTTGTCT
TCGTTTCATTTAGAAGACAGTCGCCCCAACTAAACTACCAACCTCTATAACTTTAGAATTAA
TTTTCTTTTATAAATATAGAGGCTATAGTTAAGCTCTATAGGGTCTTTTCGTCTTACAGTTTAAAATA
GCATCTTAACTATTATTTCATTTTCGTTTAATTCTTTCTAAGACAGTGGAATATTCGTTC
AACCATTCATACTATCCACCAATTAAATGGCGAGTGATTATGCTACATTATCACGG
TCAAGGTTACCGCGTCCTTTTAATCTTGTTTTAGGACTTTTTTTCCATTAATTAAAG
ATCACTGGGCAGGTTACACTTTAGATTTTTTACTAGAGCTATGTTTTT
>9.30.16.19
GCTGCATTATCAG
GATATCTTAATTCAACATAGAGGTGACAAACTTTATTTTCGATGGGAACTCTAAAATAAAATTAT
CCTGTTATCCCTAAGGTAGCTTTTATTAATTGATCGTTAGAAATTTTTTAATATTCTAACGGGTCATTAT
AGCCTATTATTATAATTGTTAAACTTTTTCGTTATACAATAAGTTTTTTATTAACATTGCTTGTCT
TCGTTTCATTTAGAAGACAGTCGCCCCAACTAAACTACCAACCTCTATAACTTTAGAATTAA
TTTTCTTTTATAAATATAGAGGCTATAGTTAAGCTCTATAGGGTCTTTTCGTCTTACAGTTTAAAATA
GCATCTTAACTATTATTTCATTTTCGTTTAATTCTTTCTAAGACAGTGGAATATTCGTTC
AACCATTCATACTATCCACCAATTAAATGGCGAGTGATTATGCTACATTATCACGG
TCAAGGTTACCGCGTCCTTTTAATCTTGTTTTAGGACTTTTTTTCCATTAATTAAAG
ATCACTGGGCAGGTTACACTTTAGATTTTTTACTAGAGCTATGTTTTT
>9.8.16.2
ACTGCTGCATTACCAG
GATATCTTAATTCAACATAGAGGTGACAAACTTTATCTTCGATGGGAACTCTAAGATAAAATTAT
CCTGTTATCCCTAAGGTAGCTTTTATCAATTGATCGTTAACCATTTTATTGTGAGTCAACGGGTCATTAT
AGCCTACTTTAGTAATTGTTAAATGATTGCATTATACAATAAGCATATTTATTACATTGCTTGTCT
TCGTTTAATTTAGAAGACAGTCGCCCCAACTAAACTACCAATCTTTATGAGTTTAGAAATAA
TATTCTTAAATAACATAAAGACTATAGTTAAGCTCTATAGGGTCTTTTCGTCTTACAGTTAAAAATA
GCATCTTAACTATTATTTCAATTTTATTTAATTCTTTCTAAGACAGTGGAATATTCGTTC
AACCATTCATACTATCCATCAATTAAATGGCGAGTGATTATGCTACATTACCACGG
TCAAGGTTACCGCGTCCTTTTAGCCTTTTTTCAAGCATTTCAACTTTAAACTGAGAG
GCCACTGGGCAGGTTACACCTTAGATTATTTCTAGGGCTATGTTTT
>9.12.16.8
ACTGCTGCATTACCAG
GATATCTTAATTCAACATAGAGGTGACAAACTTTATCTTCGATGGGAACTCTAAGATAAAATTAT
CCTGTTATCCCTAAGGTAGCTTTTATCAATTGATCGTTAACCATTTTATTGTGAGTCAACGGGTCATTAT
AGCCTACTTTAGTAATTGTTAAATGATTGCATTATACAATAAGCATATTTATTACATTGCTTGTCT
TCGTTTAATTTAGAAGACAGTCGCCCCAACTAAACTACCAATCTTTATGAGTTTAGAAATAA
TATTCTTAAATAACATAAAGACTATAGTTAAGCTCTATAGGGTCTTTTCGTCTTACAGTTAAAAATA
GCATCTTAACTATTATTTCAATTTTATTTAATTCTTTCTAAGACAGTGGAATATTCGTTC
AACCATTCATACTATCCATCAATTAAATGGCGAGTGATTATGCTACATTACCACGG
TCAAGGTTACCGCGTCCTTTTAGCCTTTTTTCAAGCATTTCAACTTTAAACTGAGAG
GCCACTGGGCAGGTTACACCTTAGATTATTTCTAGGGCTATGTTTT
>7.21.16.7
TCTGCATTACCAG
GATATCTTAATTCAACATAGAGGTGACAAACTTTATCTTCGATAAGAACTCTAAGATAAAATTAT
CCTGTTATCCCTAAGGTAGCTTTTATTAATTAATCGTTAAATAATTTTCAATACTTTAACGGGTCATTAT
AGCCTACTTTAATAATTGTTAAATTTTTTTATTATACAATAAGTTAATTATTACATTGCTTGTCT
TCGTTAAATTTAGAAGACAGTCGCCCCAACTAAACTACCAATCTTTATGGTTGTAAGATTA
TTTTCTTTGAGATACATAAAGATTATAGTTAAGCTCTATAGGGTCTTTTCGTCTTACAGTTTGAAATA
GCATCTTAACTATTATTTCAATTTTATTTAGTTCTTTCTAAGACAGTGGAATATTCGTTC
AACCATTCATACTATCCACCAATTAAATGGCGAGTGATTATGCTACATTACCACGG
TCAAGGTTACCGCGTCCTTTTAATCTTTTTACAGGCGTTTAGTCCTTTAACTTAAAG
ATCACTGGGCAGGTTACACCTTAGATTATGTCTAGGGCTATGTTTTT
>9.2.15.26
ATTGGTAACTTCTGCATTACCAG
GATATCTTAATTCAACATAGAGGTGACAAACTTTATCTTCGATAAGAACTCTAAGATAAAATTAT
CCTGTTATCCCTAAGGTAGCTTTTATTAATTAATCGTTAAATAATTTTCAATACTTTAACGGGTCATTAT
AGCCTACTTTAATAATTGTTAAATTTTTTTATTATACAATAAGTTAATTATTACATTGCTTGTCT
TCGTTAAATTTAGAAGACAGTCGCCCCAACTAAACTACCAATCTTTATGGTTGTAAGATTA
TTTTCTTTGAGATACATAAAGATTATAGTTAAGCTCTATAGGGTCTTTTCGTCTTACAGCTTGAAATA
GCATCTTAACTATTATTTCAATTTCATTTAGTTCTTTCTAAGACAGTGGAATATTCGTTC
AACCATTCATACTATCCACCAATTAAATGGCGAGTGATTATGCTACATTACCACGG
TCAAGGTTACCGCGTCCTTTTAATCTTTTTACAGGCGTTTAGTCCTTTAACTTAAAG
ATCACTGGGCAGGTTACACCTTAGATTATGTCTAGGGCTATG
>9.26.16.6
GGAATGAACTCAAATCATGTAAGATTTTAAAGGTCGAACAGACCCACCTTTGGTAACTGCTGCATTACCGG
GATATCTTAATTCAACATAGAGGTGACAAACTTTATCTTCGATAGGAACTCTAAGATAAAATTAT
CCTGTTATCCCTAAGGTAGCTTTTATCAATTGATCGTTAAACTTTTTATGAAGATTTAACGGGTCATTAT
AGCCTACTATAGTAATTGTTAAATATTTGTATTATACAATAAGTATTATTATTACATTGCTTATCT
TCGTTATATTTAGAAGATAGTCGCCCCAACTAAACTACCAATCTTTATAAAAATAAGAC
TATTTTCTTTGAGAGATATAAAGATTATAGTTAAGCTCTATAGGGTCTTTTCGTCTTACAGTTTAAAATA
GCATCTTAACTATTATTTCAATTTAATTTAATTCTTCCTAAGACAGTGGAATATTCGTTC
GACCATTCATACTATCCACCAATTAAATGGCGAGTGATTATGCTACATTATCACGG
TCAAGGTTACCGCGTCCTTTTAACCTGATTTCAAGTATTTCTACTTTAAA
CTAAAG
>9.9.16.1
GGTACTGCTGCATTACCGG
GATATCTTAATTCAACATAGAGGTGACAAACTTTATCTTCGATAGGAACTCTAAGATAAAATTAT
CCTGTTATCCCTAAGGTAGCTTTTATCAATTGATCGTTAAACTTTTTATGAAGATTTAACGGGTCATTAT
AGCCTACTATAGTAATTGTTAAATATTTGTATTATACAATAAGTATTATTATTACATTGCTTATCT
TCGTTATATTTAGAAGATAGTCGCCCCAACTAAACTACCAATCTTTATAAAAATAAGACTAT
TTTCTTTGAGAGATATAAAGATTATAGTTAAGCTCTATAGGGTCTTTTCGTCTTACAGTTTAAAATA
GCATCTTAACTATTATTTCAATTTAATTTAATTCTTCCTAAGACAGTGGAATATTCGTTC
GACCATTCATACTATCCACCAATTAAATGGCGAGTGATTATGCTACATTATCACGG
TCAAGGTTACCGCGTCCTTTTAACCTGATTTCAAGTATTTCTACTTTAAACTTAAAG
GTCACTGGGCAGGTCACACCTTAGATTATTTCTAGGGCTATGTTTTTG
>9.26.16.11
AACTGCTGCATTACCGG
GATATCTTAATTCAACATAGAGGTGACAAACTTTATCTTCGATAGGAACTCTAAGATAAAATTAT
CCTGTTATCCCTAAGGTAGCTTTTATCAATTGATCGTTAAACTTTTTATGAAGATTTAACGGGTCATTAT
AGCCTACTATAGTAATTGTTAAATATTTGTATTATACAATAAGTATTATTATTACATTGCTTATCT
TCGTTATATTTAGAAGATAGTCGCCCCAACTAAACTACCAATCTTTATAAAAATAAGACTAT
TTTCTTTGAGAGATATAAAGATTATAGTTAAGCTCTATAGGGTCTTTTCGTCTTACAGTTTAAAATA
GCATCTTAACTATTATTTCAATTTAATTTAATTCTTCCTAAGACAGTGGAATATTCGTTC
GACCATTCATACTATCCACCAATTAAATGGCGAGTGATTATGCTACATTATCACGG
TCAAGGTTACCGCGTCCTTTTAACCTGATTTCAAGTATTTCTACTTTAAACTTAAAG
GTCACTGGGCAGGTCACACCTTAGATTATTTCTAGGGCTATGTTTTTGGTA
>9.3.15.2
GGAATGAACTCAAATCATGTAAGATTTTAAAGGTCGAACAGACCTACCTTTGGTAACTTCTGCATTACCAG
GATATCTTAATTCAACATAGAGGTGACAAACTTCATTTTCGATAAGAACTCTAAAATGAAATTAT
CCTGTTATCCCTAAGGTAGCTTTTATTTATTGATCGTTATCCCTTTTTCAAGGTGGTAACGGGTCATTAT
AGCCTACTATTGTAATTGTTAAATAAATTTATTATACAATAAATTACATATTAATATTGCTTATCT
TTGTTATTTTTAAAAGATAGTCGCCCCAACTAAACTACCAATCTCTATAATAAATAAAT
TTATATTTAAGATAAAAATAGAGATTATAGTTAAGCTCTATAGGGTCTTTTCGTCTTACAGTCAAAAATA
GCATCTTAACTATTATTTCAATTTTTATTAATTTTCTTTAAGACAGTGGGATATTCGTTC
AACCATTCATACTATCCACCAATTAAATGGCGAGTGATTATGCTACATTATCACGG
TCAAGGTTACCGCGTCCTTTTAATCTTATTTGAACTTTTTTCTAGTTTTAATTAAAG
ATCACTGGGCAGGTTACACCTTAGATTATATCTAGGGCTATGTTT
>9.2.15.31
AATGAACTCAAATCATGTAAGATTTTAAAGGTCGAACAGACCTACCTTTGGTAACTTCTGCATTACCAG
GATATCTTAATTCAACATAGAGGTGACAAACTTCATTTTCGATAGGAACTCTAAAATGAAATTAT
CCTGTTATCCCTAAGGTAGCTTTTATTTATTGATCGTTATCCCTTTTTTAAGGTGGTAACGGGTCATTAT
AGCCTACTATTGTAATTGTTAAATAAATTTATTATACAATAAATCACATATTAATATTGCTTATCT
TTGTTATTTTTAAAAGATAGTCGCCCCAACTAAACTACCAATCTCTATAATAAATAAAT
TTATATTTAAGATAAAAATAGAGATTATAGTTAAGCTCTATAGGGTCTTTTCGTCTTACAGTCAAAAATA
GCATCTTAACTATTATTTCAATTTTTATTAATTTTCTTTAAGACAGTGGGATATTCGTTC
AACCATTCATACTATCCATCAATTAAATGGCGAGTGATTATGCTACATTATCACGG
TCAAGGTTACCGCGTCCTTTTAATCTTATTTGAACTTTTTTCTAGTTTTAATTAAAG
ATCATTGGGCAGGTTACACCTTAGATTATATCTAGGGCTATGTTTT
>9.26.16.7
TTCTGCATTACCAG
GATATCTTAATTCAACATAGAGGTGACAAACTTCATTTTCGATAGGAACTCTAAAATGAAATTAT
CCTGTTATCCCTAAGGTAGCTTTTATTTATTGATCGTTATCCCTTTTTTAAGGTGGTAACGGGTCATTAT
AGCCTACTATTGTAATTGTTAAATAAATTTATTATACAATAAATCACATATTAATATTGCTTATCT
TTGTTATTTTTAAAAGATAGTCGCCCCAACTAAACTACCAATCTCTATAATAAATAAAT
TTATATTTAAGATAAAAATAGAGATTATAGTTAAGCTCTATAGGGTCTTTTCGTCTTACAGTCAAAAATA
GCATCTTAACTATTATTTCAATTTTTATTAATTTTCTTTAAGACAGTGGGATATTCGTTC
AACCATTCATACTATCCATCAATTAAATGGCGAGTGATTATGCTACATTATCACGG
TCAAGGTTACCGCGTCCTTTTAATCTTATTTGAACTTTTTTTAGTTTTAATTAAAG
ATCATTGGGCAGGTTACACCTTAGATTATATCTAGGGCTATGTTTTTGGTAA
>9.12.16.6
ACTTCTGCATTACCAG
GATATCTTAATTCAACATAGAGGTGACAAACTTCATTTTCGATAAGAACTCTAAAATGAAATTAT
CCTGTTATCCCTAAGGTAGCTTTTATCAATTGATCGTTAATCTTTTTATAAAGTATTAACGGGTCATTAT
AGCCTATTATTATAATTGTTAAATAAATTAATTATACAATAAATTAGTTATTAATTTTGCTTATCT
TTGTTATATTTAAAAGATAGTCGCCCCAACTAAACTACCAATCTCTATAATTTATAAATTAT
TGTTTAATATGTTATATAGAGATTATAGTTAAGCTCTATAGGGTCTTTTCGTCTTACAGTTAAAAATA
GCATCTTAACTATTATTTCAATTTCTTTTAGTTTTCTTTAAGACAGTGGGATATTCGTTC
AACCATTCATACTATCCACCAATTAAATGGCGAGTGATTATGCTACATTATCACGG
TCAAGGTTACCGCGTCCTTTTAATTCTATTTTAACTTTTTTATAGTTATAATTAAGA
ATCACTGGGCAGGTTACACCTTAGATTTTATCTAGGGCTATGTTTT
>5.12.16.02
TGGTACTTCTGCATTACCAG
GATATCTTAATTCAACATAGAGGTGACAAACTTCATTTTCGATAGGGACTCTAAAATGAAATTAT
CCTGTTATCCCTAAGGTAGCTTTTATCAATTGATCGTTAGTCTTTTTATAAAGTATTAACGGGTCATTAT
AGCCTATTATCATAATTGTTAAATAAATTAATTATACAATAAATTAGTTATTAATTTTGCTTATCT
TTGTTATATTTAAAAGATAGTCGCCCCAACTAAACTACCAATCTCTATAATTTATAAATTAT
TATTTAATATATTATATAGAGATTATAGTTAAGCTCTATAGGGTCTTTTCGTCTTACAGTTAAAAATA
GCATCTTAACTATTATTTCAATTTCTTTTAGTTTTCTTTAAGACAGTGGGATATTCGTTC
AACCATTCATACTATCCACCAATTAAATGGCGAGTGATTATGCTACATTATCACGG
TCAAGGTTACCGCGTCCTTTTAATTCTATTTTAACTTTTTTATGGTTATGATTAAGA
ATCACTGGGCAGGTTACACCTTAGATTTTATCTAGGGCTATGTTTT
>9.2.16.4
TGGTACTTCTGCATTACCAG
GATATCTTAATTCAACATAGAGGTGACAAACTTCATTTTCGATAGGGACTCTAAAATGAAATTAT
CCTGTTATCCCTAAGGTAGCTTTTATCAATTGATCGTTAGTCTTTTTATAAAGTATTAACGGGTCATTAT
AGCCTATTATCATAATTGTTAAATAAATTAATTATACAATAAATTAGTTATTAATTTTGCTTATCT
TTGTTATATTTAAAAGATAGTCGCCCCAACTAAACTACCAATCTCTATAATTTATAAATTAT
TATTTAATATATTATATAGAGATTATAGTTAAGCTCTATAGGGTCTTTTCGTCTTACAGTTAAAAATA
GCATCTTAACTATTATTTCAATTTCTTTTAGTTTTCTTTAAGACAGTGGGATATTCGTTC
AACCATTCATACTATCCACCAATTAAATGGCGAGTGATTATGCTACATTATCACGG
TCAAGGTTACCGCGTCCTTTTAATTCTATTTTAACTTTTTTATGGTTATGATTAAGA
ATCACTGGGCAGGTTACACCTTAGATTTTATCTAGGGCTATGTTTTT
>5.10.16.6
GAACTCAAATCATGTAAGATTTTAAAGGTCGAACAGACCTACCTTTGGTAACTTCTGCATTACCAG
GATATCTTAATTCAACATAGAGGTGACAAACTTCATTTTCGATAGGGACTCTAAAATGAAATTAT
CCTGTTATCCCTAAGGTAGCTTTTATCAATTGATCGTTAGTCTTTTTATAAAGTATTAACGGGTCATTAT
AGCCTATTATCATAATTGTTAAATAAATTAATTATACAATAAATTAGTTATTAATTTTGCTTATCT
TTGTTATATTTAAAAGATAGTCGCCCCAACTAAACTACCAATCTCTATAATTTATAAATTAT
TATTTAATATATTATATAGAGATTATAGTTAAGCTCTATAGGGTCTTTTCGTCTTACAGTTAAAAATA
GCATCTTAACTATTATTTCAATTTCTTTTAGTTTTCTTTAAGACAGTGGGATATTCGTTC
AACCATTCATACTATCCACCAATTAAATGGCGAGTGATTATGCTACATTATCACGG
TCAAGGTTACCGCGTCCTTTTAATTCTATTTTAACTTTTTTATGGTTATGATTAAGA

>5.10.16.5
AAATCATGTAAGATTTTAAAGGTCGAACAGACCTACCTTTGGTAACTTCTGCATTACCAG
GATATCTTAATTCAACATAGAGGTGACAAACTTCATTTTCGATAGGAGCTCTAAAATGAAATTAT
CCTGTTATCCCTAAGGTAGCTTTTATCAATTGATCGTTAACTTGTTTACAAAATATTAACGGGTCATTAT
AGCCTATTTTAATAATTGTTAAATAAATTAATTATACAATAAATCTTTTATTAATATTGCTTATCT
TTGTTTAATTTAAAAGATAGTCGCCCCAACTAAACTACCAGTCTCTATAATTTGCGAATTTAT
AATTCGGTTTAATAATAGAGAGTATAGTTAAGCTCTATAGGGTCTTTTCGTCTTACAGTTTAAAATA
GCATCTTAACTATTATTTCAATTTCTCTTAATTTTCTTTAAGACAGTGGGATATTCGTTC
AACCATTCATACTATCCACCAATTAAATGGCGAGTGATTATGCTACATTATCACGG
TCAAGGTTACCGCGTCCTTTTAGTTCTATTATATTCTTTGTATGAATTTACTTTAGA

>3.8.16.4
TGGTACTTCTGCATTACCAG
GATATCTTAATTCAACATAGAGGTGACAAACTTCATTTTCGATAGGAGCTCTAAAATGAAATTAT
CCTGTTATCCCTAAGGTAGCTTTTATCAATTGATCGTTAACTTGTTTACAAAATATTAACGGGTCATTAT
AGCCTATTTTAATAATTGTTAAATAAATTAATTATACAATAAATCTTTTATTAATATTGCTTATCT
TTGTTTAATTTAAAAGATAGTCGCCCCAACTAAACTACCAGTCTCTATAATTTGCGAATTTAT
AATTCGGTTTAATAATAGAGAGTATAGTTAAGCTCTATAGGGTCTTTTCGTCTTACAGTTTAAAATA
GCATCTTAACTATTATTTCAATTTCTCTTAATTTTCTTTAAGACAGTGGGATATTCGTTC
AACCATTCATACTATCCACCAATTAAATGGCGAGTGATTATGCTACATTATCACGG
TCAAGGTTACCGCGTCCTTTTAGTTCTATTATATTCTTTGTATGAATTTACTTTAGA
ACCACTGGGCAGGTTACACCTTAGATTATTTCTAGGGCTATGTTTT
>5.4.16.9
ATCATGTAAGATTTTAAAGGTCGAACAGACCTACCTTTGGTAACTTCTGCATTACCAG
GATATCTTAATTCAACATAGAGGTGACAAACTTCATTTTCGATAGGAGCTCTAAAATGAAATTAT
CCTGTTATCCCTAAGGTAGCTTTTATCAATTGATCGTTAACTTGTTTACAAAATATTAACGGGTCATTAT
AGCCTATTTTAATAATTGTTAAATAAATTAATTATACAATAAATCTTTTATTAATATTGCTTATCT
TTGTTTAATTTAAAAGATAGTCGCCCCAACTAAACTACCAGTCTCTATAATTTGCGAATTTAT
AATTCGGTTTAATAATAGAGAGTATAGTTAAGCTCTATAGGGTCTTTTCGTCTTACAGTTTAAAATA
GCATCTTAACTATTATTTCAATTTCTCTTAATTTTCTTTAAGACAGTGGGATATTCGTTC
AACCATTCATACTATCCACCAATTAAATGGCGAGTGATTATGCTACATTATCACGG
TCAAGGTTACCGCGTCCTTTTAGTTCTATTATATTCTTTGTATGAATTTACTTTAGA
ACCACTGGGCAGGTTACACCTTAGATTATTTCTAGGGCTATGTT
>4.14.16.4
TCATGTAAGATTTTAAAGGTCGAACAGACCTACCTTTGGTAACTTCTGCATTACCAG
GATATCTTAATTCAACATAGAGGTGACAAACTTCATTTTCGATAGGAGCTCTAAAATGAAATTAT
CCTGTTATCCCTAAGGTAGCTTTTATCAATTGATCGTTAACTTGTTTACAAAATATTAACGGGTCATTAT
AGCCTATTTTAATAATTGTTAAATAAATTAATTATACAATAAATCTTTTATTAATATTGCTTATCT
TTGTTTAATTTAAAAGATAGTCGCCCCAACTAAACTACCAGTCTCTATAATTTGCGAATTTAT
AATTCGGTTTAATAATAGAGAGTATAGTTAAGCTCTATAGGGTCTTTTCGTCTTACAGTTTAAAATA
GCATCTTAACTATTATTTCAATTTCTCTTAATTTTCTTTAAGACAGTGGGATATTCGTTC
AACCATTCATACTATCCACCAATTAAATGGCGAGTGATTATGCTACATTATCACGG
TCAAGGTTACCGCGTCCTTTTAGTTCTATTATATTCTTTGTATGAATTTACTTTAGA
ACCACTGGGCAGGTTACACCTTAGATTATTTCTAGGGCTATGTTT
>3.8.16.3
CTTCTGCATTACCAG
GATATCTTAATTCAACATAGAGGTGACAAACTTCATTTTCGATAGGAGCTCTAAAATGAAATTAT
CCTGTTATCCCTAAGGTAGCTTTTATCAATTGATCGTTAACTTGTTTACAAAATATTAACGGGTCATTAT
AGCCTATTTTAATAATTGTTAAATAAATTAATTATACAATAAATCTTTTATTAATATTGCTTATCT
TTGTTTAATTTAAAAGATAGTCGCCCCAACTAAACTACCAGTCTCTATAATTTGCGAATTTAT
AATTCGGTTTAATAATAGAGAGTATAGTTAAGCTCTATAGGGTCTTTTCGTCTTACAGTTTAAAATA
GCATCTTAACTATTATTTCAATTTCTCTTAATTTTCTTTAAGACAGTGGGATATTCGTTC
AACCATTCATACTATCCACCAATTAAATGGCGAGTGATTATGCTACATTATCACGG
TCAAGGTTACCGCGTCCTTTTAGTTCTATTATATTCTTTGTATGAATTTACTTTAGA
ACCACTGGGCAGGTTACACCTTAGATTATTTCTAGGGCTATGTTTTTG
>4.22.16.5
TCATGTAAGATTTTAAAGGTCGAACAGACCTACCTTTGGTAACTTCTGCATTACCAG
GATATCTTAATTCAACATAGAGGTGACAAACTTCATTTTCGATAGGAGCTCTAAAATGAAATTAT
CCTGTTATCCCTAAGGTAGCTTTTATCAATTGATCGTTAACTTGTTTACAAAATATTAACGGGTCATTAT
AGCCTATTTTAATAATTGTTAAATAAATTAATTATACAATAAATCTTTTATTAATATTGCTTATCT
TTGTTTAATTTAAAAGATAGTCGCCCCAACTAAACTACCAGTCTCTATAATTTGCGAATTTAT
AATTCGGTTTAATAATAGAGAGTATAGTTAAGCTCTATAGGGTCTTTTCGTCTTACAGTTTAAAATA
GCATCTTAACTATTATTTCAATTTCTCTTAATTTTCTTTAAGACAGTGGGATATTCGTTC
AACCATTCATACTATCCACCAATTAAATGGCGAGTGATTATGCTACATTATCACGG
TCAAGGTTACCGCGTCCTTTTAGTTCTATTATATTCTTTGTATGAATTTACTTTAGA
ACCACTGGGCAGGTTACACCTTAGATTATTTCTAGGGCTATGTTTTTGGTAAACAGTC
>9.30.16.21
CTTCTGCATTACCAG
GATATCTTAATTCAACATAGAGGTGACAAACTNNNNTNNNNNATAGGAGCTCTAAAATGAAATTAT
CCTGTTATCCCTAAGGTAGCTTTTATCAATTGATCGTTAATTTGTTTATAAAATATTAACGGGTCATTAT
AGCCTATTTTTATAATTGTTAAATAAATTAATTATACAATAAATCTTTTATTAACATTGCTTATCT
TTGTTTAATTTAAAAGATAGTCGCCCCAACTAAACTACCAATCTCTATGGTATACAAATTAAT
TATTTGTTTAAATAATAGAGATTATAGTTAAGCTCTATAGGGTCTTTTCGTCTTACAGTTTAAAATA
GCATCTTAACTATTATTTCAATTTCTTTTAGTTTTCTTTAAGACAGTGGGATATTCGTTC
AACCATTCATACTATCCACCAATTAAATGGCGAGTGATTATGCTACATTATCACGG
TCAAGGTTACCGCGTCCTTTTAGTTCTATTATATGTATTTTATAAATTTATTTTAGA
ACCACTGGGCAGG
>3.18.16.4

CG
GGGTCCATTAT
AGCCTATTTTTATAATTGTTAAATAAATTTAATTATACAATAAATCTTTTATTAACATTGCTTTATCT
TTGTTTAATTTAAAAGATAGTCGCCCCAACTAAACTACCAATCTCTATGGTATACAAATTAAT
TATTTGTTTAAATAATAGAGATTATAGTTAAGCTCTATAGGGTCTTTTCGTCTTACAGTTTAAAATA
GCATCTTAACTATTATTTCAATTTCTTTTAGTTTTCTTTAAGACAGTGGGATATTCGTTC
AACCATTCATACTATCCACCAATTAAATGGCGAGTGATTATGCTACATTATCACGG
TCAAGGTTACCGCGTCCTTTTAGTTCTCATTATATGTATTTTATAAATTTACTTTAGA

>4.28.16.2
TCTGCATTACCAG
GATATCTTAATTCAACATAGAGGTGACAAACTTCNTTTTCGATAGGAGCTCTAAAATGAAATTAT
CCTGTTATCCCTAAGGTAGCTTTTATCAATTGATCGTTAATTTGTTTATAAAATATTAACGGGTCATTAT
AGCCTATTTTTATAATTGTTAAATAAATTAATTATACAATAAATCTTTTATTAACATTGCTTATCT
TTGTTTAATTTAAAAGATAGTCGCCCCAACTAAACTACCAATCTCTATGGTATACAAATTAAT
TATTTGTTTAAATAATAGAGATTATAGTTAAGCTCTATAGGGTCTTTTCGTCTTACAGTTTAAAATA
GCATCTTAACTATTATTTCAATTTCTTTTAGTTTTCTTTAANACAGTGGGATATTCGTTC
AACCATTCATACTATCCAC


>4.21.16.7
TCTGCATTACCAG
GATATCTTAATTCAACATAGAGGTGACAAACTTCNTTTTCGATAGGAGCTCTAAAATGAAATTAT
CCTGTTATCCCTAAGGTAGCTTTTATCAATTGATCGTTAATTTGTTTATAAAATATTAACGGGTCATTAT
AGCCTATTTTTATAATTGTTAAATAAATTAATTATACAATAAATCTTTTATTAACATTGCTTATCT
TTGTTTAATTTAAAAGATAGTCGCCCCAACTAAACTACCAATCTCTATGGTATACAAATTAAT
TATTTGTTTAAATAATAGAGATTATAGTTAAGCTCTATAGGGTCTTTTCGTCTTACAGTTTAAAATA
GCATCTTAACTATTATTTCAATTTCTTTTAGTTTTCTTTAAGACAGTGGGATATTCGTTC
AACCATTCATACTATCCACCAATTAAATGGCGAGTGATTATGCTACATTATCACGG
TCAAGGTTACCGCGTCCTTTTAGTTCTATTATATGTATTTTATAAATTTACTTTAGA
ACCACTGGGCAGGTTACACCTTAGATTTTTTCTAGGGCTATGTTTTTGGTAAACAGTC
>4.15.16.11
GTAACTTCTGCATTACCAG
GATATCTTAATTCAACATAGAGGTGACAAACTTCNTTTTCGATAGGAGCTCTAAAATGAAATTAT
CCTGTTATCCCTAAGGTAGCTTTTATCAATTGATCGTTAATTTGTTTATAAAATATTAACGGGTCATTAT
AGCCTATTTTTATAATTGTTAAATAAATTAATTATACAATAAATCTTTTATTAACATTGCTTATCT
TTGTTTAATTTAAAAGATAGTCGCCCCAACTAAACTACCAATCTCTATGGTATACAAATTAAT
TATTTGTTTAAATAATAGAGATTATAGTTAAGCTCTATAGGGTCTTTTCGTCTTACAGTTTAAAATA
GCATCTTAACTATTATTTCAATTTCTTTTAGTTTTCTTTAAGACAGTGGGATATTCGTTC
AACCATTCATACTATCCACCAATTAAATGGCGAGTGATTATGCTACATTATCACGG
TCAAGGTTACCGCGTCCTTTTAGTTCTATTATATGTATTTTATAAATTTACTTTAGA
ACCACTGGGCAGGTTACACCTTAGATTTTTTCTAGGGCTATGTTTTTGGTAAACAGTCG
>4.28.16.4
AACTTCTGCATTACCAG
GATATCTTAATTCAACATAGAGGTGACAAACTTCNTTTTCGATAGGAGCTCTAAAATGAAATTAT
CCTGTTATCCCTAAGGTAGCTTTTATCAATTGATCGTTAATTTGTTTATAAAATATTAACGGGTCATTAT
AGCCTATTTTTATAATTGTTAAATAAATTAATTATACAATAAATCTTTTATTAACATTGCTTATCT
TTGTTTAATTTAAAAGATAGTCGCCCCAACTAAACTACCAATCTCTATGGTATACAAATTAAT
TATTTGTTTAAATAATAGAGATTATAGTTAAGCTCTATAGGGTCTTTTCGTCTTACAGTTTAAAATA
GCATCTTAACTATTATTTCAATTTCTTTTAGTTTTCTTTAAGACAGTGGGATATTCGTTC
AACCATTCATACTATCCACCAATTAAATGGCGAGTGATTATGCTACATTATCACGG
TCAAGGTTACCGCGTCCTTTTAGTTCTATTATATGTATTTTATAAATTTACTTTAGA
ACCACTGGGCAGGTTACACCTTNNATTTTTTCTAGGGCTATGTTTTTGGTAAACAGTCGA
>4.15.16.8
TGGTAACTTCTGCATTACCAG
GATATCTTAATTCAACATAGAGGTGACAAACTTCNTTTTCGATAGGAGCTCTAAAATGAAATTAT
CCTGTTATCCCTAAGGTAGCTTTTATCAATTGATCGTTAATTTGTTTATAAAATATTAACGGGTCATTAT
AGCCTATTTTTATAATTGTTAAATAAATTAATTATACAATAAATCTTTTATTAACATTGCTTATCT
TTGTTTAATTTAAAAGATAGTCGCCCCAACTAAACTACCAATCTCTATGGTATACAAATTAAT
TATTTGTTTAAATAATAGAGATTATAGTTAAGCTCTATAGGGTCTTTTCGTCTTACAGTTTAAAATA
GCATCTTAACTATTATTTCAATTTCTTTTAGTTTTCTTTAAGACAGTGGGATATTCGTTC
AACCATTCATACTATCCACCAATTAAATGGCGAGTGATTATGCTACATTATCACGG
TCAAGGTTACCGCGTCCTTTTAGTTCTATTATATGTATTTTATAAATTTAC

>5.12.16.03
CTTCTGCATTACCAG
GATATCTTAATTCAACATAGAGGTGACAAACTTCATTTTCGATAGGAGCTCTAAAATGAAATTAT
CCTGTTATCCCTAAGGTAGCTTTTATCAATTGATCGTTAATTTGTTTATAAAATATTAACGGGTCATTAT
AGCCTATTTTTATAATTGTTAAATAAATTAATTATACAATAAATCTTTTATTAACATTGCTTATCT
TTGTTTAATTTAAAAGATAGTCGCCCCAACTAAACTACCAATCTCTATGGTATACAAATTAAT
TATTTGTTTAAATAATAGAGATTATAGTTAAGCTCTATAGGGTCTTTTCGTCTTACAGTTTAAAATA
GCATCTTAACTATTATTTCAATTTCTTTTAGTTTTCTTTAAGACAGTGGGATATTCGTTC
AACCATTCATACTATCCACCAATTAAATGGCGAGTGATTATGCTACGTTATCACGG
TCAAGGTTACCGCGTCCTTTTAGTTCTATTATATGTATTTTATAAATTTACTTTAGA
ACCACTGGGCAGGTTACACCTTAGATTTTTTCTAGGGCTATGTTT
>7.21.16.6
TGGTAACTTCTGCATTACCAG
GATATCTTAATTCAACATAGAGGTGACAAACTTCATTTTCGATAGGAGCTCTAAAATGAAATTAT
CCTGTTATCCCTAAGGTAGCTTTTATCAATTGATCGTTAATTTGTTTATAAAATATTAACGGGTCATTAT
AGCCTATTTTTATAATTGTTAAATAAATTAATTATACAATAAATCTTTTATTAACATTGCTTATCT
TTGTTTAATTTAAAAGATAGTCGCCCCAACTAAACTACCAATCTCTATGGTATACAAATTAAT
TATTTGTTTAAATAATAGAGATTATAGTTAAGCTCTATAGGGTCTTTTCGTCTTACAGTTTAAAATA
GCATCTTAACTATTATTTCAATTTCTTTTAGTTTTCTTTAAGACAGTGGGATATTCGTTC
AACCATTCATACTATCCACCAATTAAATGGCGAGTGATTATGCTACGTTATCACGG
TCAAGGTTACCGCGTCCTTTTAGTTCTATTATATGTATTTTATAAATTTACTTTAGA
ACCACTGGGCAGGTTACACCTTAGATTTTTTCTAGGGCTATGTTTT
>9.28.16.37
TCTGCATTACCAG
GATATCTTAATTCAACATAGAGGTGACAAACTTCATTTTCGATAGGAGCTCTAAAATGAAATTAT
CCTGTTATCCCTAAGGTAGCTTTTATCAATTGATCGTTAATTTGTTTATAAAATATTAACGGGTCATTAT
AGCCTATTTTTATAATTGTTAAATAAATTAATTATACAATAAATCTTTTATTAACATTGCTTATCT
TTGTTTAATTTAAAAGATAGTCGCCCCAACTAAACTACCAATCTCTATGGTATACAAATTAAT
TATTTGTTTAAATAATAGAGATTATAGTTAAGCTCTATAGGGTCTTTTCGTCTTACAGTTTAAAATA
GCATCTTAACTATTATTTCAATTTCTTTTAGTTTTCTTTAAGACAGTGGGATATTCGTTC
AACCATTCATACTATCCACCAATTAAATGGCGAGTGATTATGCTACGTTATCACGG
TCAAGGTTACCGCGTCCTTTTAGTTCTATTATATGTATTTTATAAATTTACTTTAGA
ACCACTGGGCAGGTTACACCTTAGATTTTTTCTAGGGCTATGTTTTTG
>9.30.16.22
TCTGCATTACCAG
GATATCTTAATTCAACATAGAGGTGACAAACTTCATTTTCGATAGGAGCTCTAAAATGAAATTAT
CCTGTTATCCCTAAGGTAGCTTTTATCAATTGATCGTTAATTTGTTTATAAAATATTAACGGGTCATTAT
AGCCTATTTTTATAATTGTTAAATAAATTAATTATACAATAAATCTTTTATTAACATTGCTTATCT
TTGTTTAATTTAAAAGATAGTCGCCCCAACTAAACTACCAATCTCTATGGTATACAAATTAAT
TATTTGTTTAAATAATAGAGATTATAGTTAAGCTCTATAGGGTCTTTTCGTCTTACAGTTTAAAATA
GCATCTTAACTATTATTTCAATTTCTTTTAGTTTTCTTTAAGACAGTGGGATATTCGTTC
AACCATTCATACTATCCACCAATTAAATGGCGAGTGATTATGCTACGTTATCACGG
TCAAGGTTACCGCGTCCTTTTAGTTCTATTATATGTATTTTATAAATTTACTTTAGA
ACCACTGGGCAGGTTACACCTTAGATTTTTTCTAGGGCTATGTTTTTGGTA
>9.30.16.23
ACTTCTGCATTACCAG
GATATCTTAATTCAACATAGAGGTGACAAACTTCATTTTCGATAGGAGCTCTAAAATGAAATTAT
CCTGTTATCCCTAAGGTAGCTTTTATCAATTGATCGTTAATTTGTTTATAAAATATTAACGGGTCATTAT
AGCCTATTTTTATAATTGTTAAATAAATTAATTATACAATAAATCTTTTATTAACATTGCTTATCT
TTGTTTAATTTAAAAGATAGTCGCCCCAACTAAACTACCAATCTCTATGGTATACAAATTAAT
TATTTGTTTAAATAATAGAGATTATAGTTAAGCTCTATAGGGTCTTTTCGTCTTACAGTTTAAAATA
GCATCTTAACTATTATTTCAATTTCTTTTAGTTTTCTTTAAGACAGTGGGATATTCGTTC
AACCATTCATACTATCCACCAATTAAATGGCGAGTGATTATGCTACGTTATCACGG
TCAAGGTTACCGCGTCCTTTTAGTTCTATTATATGTATTTTATAAATTTACTTTAGA
ACCACTGGGCAGGTTACACCTTAGATTTTTTCTAGGGCTATGTTTTTGGTA
>6.21.16.7
CTACCTTTGGTACTTCTGCATTACCAG
GATATCTTAATTCAACATAGAGGTGACAAACTTCATTTTCGATAGGAGCTCTAAAATGAAATTAT
CCTGTTATCCCTAAGGTAGCTTTTATCAATTGATCGTTAATTTGTTTATAAAATATTAACGGGTCATTAT
AGCCTATTTTTATAATTGTTAAATAAATTAATTATACAATAAATCTTTTATTAACATTGCTTATCT
TTGTTTAATTTAAAAGATAGTCGCCCCAACTAAACTACCAATCTCTATGGTATACAAATTAAT
TATTTGTTTAAATAATAGAGATTATAGTTAAGCTCTATAGGGTCTTTTCGTCTTACAGTTTAAAATA
GCATCTTAACTATTATTTCAATTTCTTTTAGTTTTCTTTAAGACAGTGGGATATTCGTTC
AACCATTCATACTATCCACCAATTAAATGGCGAGNGNNNATGCTACATTATCACGG
TCAAGGTTACCGCGTCCTTTTAGTTCTATTATATATATTTTATAAATTTACTTTAGA
ACCACTGGGCAGGTTACACCTTAGATTTTTTCTAGGGCTATGTTTT
>4.28.16.12
TTGGTAACTTCTGCATTACCAG
GATATCTTAATTCAACATAGAGGTGACAAACTTCATTTTCGATAGGAGCTCTAAAATGAAATTAT
CCTGTTATCCCTAAGGTAGCTTTTATCAATTGATCGTTAATTTGTTTATAAAATATTAACGGGTCATTAT
AGCCTATTTTTATAATTGTTAAATAAATTAATTATACAATAAATCTTTTATTAACATTGCTTATCT
TTGTTTAATTTAAAAGATAGTCGCCCCAACTAAACTACCAATCTCTATGGTATACAAATTAAT
TATTTGTTTAAATAATAGAGATTATAGTTAAGCTCTATAGGGTCTTTTCGTCTTACAGTTTAAAATA
GCATCTTAACTATTATTTCAATTTCTTTTAGTTTTCTTTAAGACAGTGGGATATTCGTTC
AACCATTCATACTATCCACCAATT


>4.22.16.15
AAATCATGTAAGATTTTAAAGGTCGAACAGACCTACCTTTGGTAACTTCTGCATTACCAG
GATATCTTAATTCAACATAGAGGTGACAAACTTCATTTTCGATAGGAGCTCTAAAATGAAATTAT
CCTGTTATCCCTAAGGTAGCTTTTATCAATTGATCGTTAATTTGTTTATAAAATATTAACGGGTCATTAT
AGCCTATTTTTATAATTGTTAAATAAATTAATTATACAATAAATCTTTTATTAACATTGCTTATCT
TTGTTTAATTTAAAAGATAGTCGCCCCAACTAAACTACCAATCTCTATGGTATACAAATTAAT
TATTTGTTTAAATAATAGAGATTATAGTTAAGCTCTATAGGGTCTTTTCGTCTTACAGTTTAAAATA
GCATCTTAACTATTATTTCAATTTCTTTTAGTTTTCTTTAAGACAGTGGGATATTCGTTC
AACCATTCATACTATCCACCAATTAAATGGCGAGTGATTATGCTACATTATCACGG
TCAAGGTTACCGCGTCCTTTTAGTTCTATTATATGTATTTTATAAATTTACTTTAGA
ACCACTGGGCAGGTTACACCTTAGATTTTTTCTAGGGCTATGTTTTTGGTAAAACAGTC
>4.21.16.6
TTCTGCATTACCAG
GATATCTTAATTCAACATAGAGGTGACAAACTTCATTTTCGATAGGAGCTCTAAAATGAAATTAT
CCTGTTATCCCTAAGGTAGCTTTTATCAATTGATCGTTAATTTGTTTATAAAATATTAACGGGTCATTAT
AGCCTATTTTTATAATTGTTAAATAAATTAATTATACAATAAATCTTTTATTAACATTGCTTATCT
TTGTTTAATTTAAAAGATAGTCGCCCCAACTAAACTACCAATCTCTATGGTATACAAATTAAT
TATTTGTTTAAATAATAGAGATTATAGTTAAGCTCTATAGGGTCTTTTCGTCTTACAGTTTAAAATA
GCATCTTAACTATTATTTCAATTTCTTTTAGTTTTCTTTAAGACAGTGGGATATTCGTTC
AACCATTCATACTATCCACCAATTAAATGGCGAGTGATTATGCTACATTATCACGG
TCAAGGTTACCGCGTCCTTTTAGTTCTATTATATGTATTTTATAAATTTACTTTAGA
ACCACTGGGCAGGTTACACCTTAGATTTTTTCTAGGGCTATGTTTTTGGTAAAACAGTC
>4.22.16.12
TCATGTAAGATTTTAAAGGTCGAACAGACCTACCATTGGTAACTTCTGCATTACCAG
GATATCTTAATTCAACATAGAGGTGACAAACTTCATTTTCGATAGGAGCTCTAAAATGAAATTAT
CCTGTTATCCCTAAGGTAGCTTTTATCAATTGATCGTTAATTTGTTTATAAAATATTAACGGGTCATTAT
AGCCTATTTTTATAATTGTTAAATAAATTAATTATACAATAAATCTTTTATTAACATTGCTTATCT
TTGTTTAATTTAAAAGATAGTCGCCCCAACTAAACTACCAATCTCTATGGTATACAAATTAAT
TATTTGTTTAAATAATAGAGATTATAGTTAAGCTCTATAGGGTCTTTTCGTCTTACAGTTTAAAATA
GCATCTTAACTATTATTTCAATTTCTTTTAGTTTTCTTTAAGACAGTGGGATATTCGTTC
AACCATTCATACTATCCACCAATTAAATGGCGAGTGATTATGCTACATTATCACGG
TCAAGGTTACCGCGTCCTTTTAGTTCTATTATATGTATTTTATAAATTTACTTTAGA
ACCACTGGGCAGGTTACACCTTAGATTTTTTCTAGGGCTATGTTTTTGGTAAACAG
>4.22.16.13
AATGAACTCAAATCATGTAAGATTTTAAAGGTCGAACAGACCTACCTTTGGTAACTTCTGCATTACCAG
GATATCTTAATTCAACATAGAGGTGACAAACTTCATTTTCGATAGGAGCTCTAAAATGAAATTAT
CCTGTTATCCCTAAGGTAGCTTTTATCAATTGATCGTTAATTTGTTTATAAAATATTAACGGGTCATTAT
AGCCTATTTTTATAATTGTTAAATAAATTAATTATACAATAAATCTTTTATTAACATTGCTTATCT
TTGTTTAATTTAAAAGATAGTCGCCCCAACTAAACTACCAATCTCTATGGTATACAAATTAAT
TATTTGTTTAAATAATAGAGATTATAGTTAAGCTCTATAGGGTCTTTTCGTCTTACAGTTTAAAATA
GCATCTTAACTATTATTTCAATTTCTTTTAGTTTTCTTTAAGACAGTGGGATATTCGTTC
AACCATTCATACTATCCACCAATTAAATGGCGAGTGATTATGCTACATTATCACGG
TCAAGGTTACCGCGTCCTTTTAGTTCTATTATATGTATTTTATAAATTTACTTTAGA
ACCACTGGGCAGGTTACACCTTAGATTTTTTCTAGGGCTATGTTTTTGGTAAACAGTC
>4.22.16.16
GGAATGAACTCAAATCATGTAAGATTTTAAAGGTCGAACAGACCTACCTTTGGTAACTTCTGCATTACCAG
GATATCTTAATTCAACATAGAGGTGACAAACTTCATTTTCGATAGGAGCTCTAAAATGAAATTAT
CCTGTTATCCCTAAGGTAGCTTTTATCAATTGATCGTTAATTTGTTTATAAAATATTAACGGGTCATTAT
AGCCTATTTTTATAATTGTTAAATAAATTAATTATACAATAAATCTTTTATTAACATTGCTTATCT
TTGTTTAATTTAAAAGATAGTCGCCCCAACTAAACTACCAATCTCTATGGTATACAAATTAAT
TATTTGTTTAAATAATAGAGATTATAGTTAAGCTCTATAGGGTCTTTTCGTCTTACAGTTTAAAATA
GCATCTTAACTATTATTTCAATTTCTTTTAGTTTTCTTTAAGACAGTGGGATATTCGTTC
AACCATTCATACTATCCACCAATTAAATGGCGAGTGATTATGCTACATTATCACGG
TCAAGGTTACCGCGTCCTTTTAGTTCTATTATATGTATTTTATAAATTTACTTTAGA
ACCACTGGGCAGGTTACACCTTAGATTTTTTCTAGGGCTATGTTTTTGGTAAACAGTC
>4.28.16.13
GTAACTTCTGCATTACCAG
GATATCTTAATTCAACATAGAGGTGACAAACTTCATTTTCGATAGGAGCTCTAAAATGAAATTAT
CCTGTTATCCCTAAGGTAGCTTTTATCAATTGATCGTTAATTTGTTTATAAAATATTAACGGGTCATTAT
AGCCTATTTTTATAATTGTTAAATAAATTAATTATACAATAAATCTTTTATTAACATTGCTTATCT
TTGTTTAATTTAAAAGATAGTCGCCCCAACTAAACTACCAATCTCTATGGTATACAAATTAAT
TATTTGTTTAAATAATAGAGATTATAGTTAAGCTCTATAGGGTCTTTTCGTCTTACAGTTTAAAATA
GCATCTTAACTATTATTTCAATTTCTTTTAGTTTTCTTTAAGACAGTGGGATATTCGTTC
AACCATTCATACTATCCACCAATTAAATGGCGAGTGATTATGCTACATTATCACGG
TCAAGGTTACCGCGTCCTTTTAGTTCTATTATATGTATTTTATAAATTTACTTTAGA
ACCACTGGGCAGGTTACACCTTAGATTTTTTCTAGGGCTATGTTTTTGGTAAA
>4.29.16.4
GAATGAACTCAAATCATGTAAGATTTTAAAGGTCGAACAGACCTACCTTTGGTAACTTCTGCATTACCAG
GATATCTTAATTCAACATAGAGGTGACAAACTTCATTTTCGATAGGAGCTCTAAAATGAAATTAT
CCTGTTATCCCTAAGGTAGCTTTTATCAATTGATCGTTAATTTGTTTATAAAATATTAACGGGTCATTAT
AGCCTATTTTTATAATTGTTAAATAAATTAATTATACAATAAATCTTTTATTAACATTGCTTATCT
TTGTTTAATTTAAAAGATAGTCGCCCCAACTAAACTACCAATCTCTATGGTATACAAATTAAT
TATTTGTTTAAATAATAGAGATTATAGTTAAGCTCTATAGGGTCTTTTCGTCTTACAGTTTAAAATA
GCATCTTAACTATTATTTCAATTTCTTTTAGTTTTCTTTAAGACAGTGGGATATTCGTTC
AACCATTCATACTATCCACCAATTAAATGGCGAGTGATTATGCTACATTATCACGG
TCAAGGTTACCGCGTCCTTTTAGTTCTATTATATGTATTTTATAAATTTACTTTAGA

>5.10.16.1
GGAATGAACTCAAATCATGTAAGATTTTAAAGGTCGAACAGACCTACCATTGGTAACTTCTGCATTACCAG
GATATCTTAATTCAACATAGAGGTGACAAACTTCATTTTCGATAGGAGCTCTAAAATGAAATTAT
CCTGTTATCCCTAAGGTAGCTTTTATCAATTGATCGTTAATTTGTTTATAAAATATTAACGGGTCATTAT
AGCCTATTTTTATAATTGTTAAATAAATTAATTATACAATAAATCTTTTATTAACATTGCTTATCT
TTGTTTAATTTAAAAGATAGTCGCCCCAACTAAACTACCAATCTCTATGGTATACAAATTAAT
TATTTGTTTAAATAATAGAGATTATAGTTAAGCTCTATAGGGTCTTTTCGTCTTACAGTTTAAAATA
GCATCTTAACTATTATTTCAATTTCTTTTAGTTTTCTTTAAGACAGTGGGATATTCGTTC
AACCATTCATACTATCCACCAATTAAATGGCGAGTGATTATGCTACATTATCACGG
TCAAGGTTACCGCGTCCTTTTAGTTCTATTATATGTATTTTATAAATTTACTTTAGA

>5.12.16.04
CTACCTTTGGTAACTTCTGCATTACCAG
GATATCTTAATTCAACATAGAGGTGACAAACTTCATTTTCGATAGGAGCTCTAAAATGAAATTAT
CCTGTTATCCCTAAGGTAGCTTTTATCAATTGATCGTTAATTTGTTTATAAAATATTAACGGGTCATTAT
AGCCTATTTTTATAATTGTTAAATAAATTAATTATACAATAAATCTTTTATTAACATTGCTTATCT
TTGTTTAATTTAAAAGATAGTCGCCCCAACTAAACTACCAATCTCTATGGTATACAAATTAAT
TATTTGTTTAAATAATAGAGATTATAGTTAAGCTCTATAGGGTCTTTTCGTCTTACAGTTTAAAATA
GCATCTTAACTATTATTTCAATTTCTTTTAGTTTTCTTTAAGACAGTGGGATATTCGTTC
AACCATTCATACTATCCACCAATTAAATGGCGAGTGATTATGCTACATTATCACGG
TCAAGGTTACCGCGTCCTTTTAGTTCTATTATATGTATTTTATAAATTTACTTTAGA
ACCACTGGGCAGGTTACACCTTAGATTTTTTCTAGGGCTATGTTT
>9.26.16.10
AAATCATGTAAGATTTTAAAGGTCGAACAGACCTACCATTGGTAACTTCTGCATTACCAG
GATATCTTAATTCAACATAGAGGTGACAAACTTCATTTTCGATAGGAGCTCTAAAATGAAATTAT
CCTGTTATCCCTAAGGTAGCTTTTATCAATTGATCGTTAATTTGTTTATAAAATATTAACGGGTCATTAT
AGCCTATTTTTATAATTGTTAAATAAATTAATTATACAATAAATCTTTTATTAACATTGCTTATCT
TTGTTTAATTTAAAAGATAGTCGCCCCAACTAAACTACCAATCTCTATGGTATACAAATTAAT
TATTTGTTTAAATAATAGAGATTATAGTTAAGCTCTATAGGGTCTTTTCGTCTTACAGTTTAAAATA
GCATCTTAACTATTATTTCAATTTCTTTTAGTTTTCTTTAAGACAGTGGGATATTCGTTC
AACCATTCATACTATCCACCAATTAAATGGCGAGTGATTATGCTACATTATCACGG
TCAAGGTTACCGCGTCCTTTTAGTTCTATTATATGTATTTTATAAATTTACTTTAGA

>11.5.15.3
GTACTTCTGCAGTTACCAG
GATATCTTAATTCAACATAGAGGTGACAAACTTCATTTTCGATAGGAGCTCTAAAATGAAATTAT
CCTGTTATCCCTAAGGTAGCTTTTATCAATTGATCGTTAATTTGTTTATAAAATATTAACGGGTCATTAT
AGCCTATTTTTATAATTGTTAAATAAATTAATTATACAATAAATCTTTTATTAACATTGCTTATCT
TTGTTTAATTTAAAAGATAGTCGCCCCAACTAAACTACCAATCTCTATGGTATACAAATTAAT
TATTTGTTTAAATAATAGAGATTATAGTTAAGCTCTATAGGGTCTTTTCGTCTTACAGTTTAAAATA
GCATCTTAACTATTATTTCAATTTCTTTTAGTTTTCTTTAAGACAGTGGGATATTCGTTC
AACCATTCATACTATCCACCAATTAAATGGCGAGTGATTATGCTACATTATCACGG
TCAAGGTTACCGCGTCCTTTTAGTTCTATTATATGTATTTTATAAATTTACTTTAGA
ACCACTGGGCAGGTTACACCTTAGATTTTTTCTAGGGCTATGTTTTTGG
>11.4.15.2
ACTTCTGCATTACCAG
GATATCTTAATTCAACATAGAGGTGACAAACTTCATTTTCGATAGGAGCTCTAAAATGAAATTAT
CCTGTTATCCCTAAGGTAGCTTTTATCAATTGATCGTTAATTTGTTTATAAAATATTAACGGGTCATTAT
AGCCTATTTTTATAATTGTTAAATAAATTAATTATACAATAAATCTTTTATTAACATTGCTTATCT
TTGTTTAATTTAAAAGATAGTCGCCCCAACTAAACTACCAATCTCTATGGTATACAAATTAAT
TATTTGTTTAAATAATAGAGATTATAGTTAAGCTCTATAGGGTCTTTTCGTCTTACAGTTTAAAATA
GCATCTTAACTATTATTTCAATTTCTTTTAGTTTTCTTTAAGACAGTGGGATATTCGTTC
AACCATTCATACTATCCACCAATTAAATGGCGAGTGATTATGCTACATTATCACGG
TCAAGGTTACCGCGTCCTTTTAGTTCTATTATATGTATTTTATAAATTTACTTTAGA
ACCACTGGGCAGGTTACACCTTAGATTTTTTCTAGGGCTATGTTTTTGGTA
>9.26.16.14
CTTCTGCATTACCAG
GATATCTTAATTCAACATAGAGGTGACAAACTTCATTTTCGATAGGAGCTCTAAAATGAAATTAT
CCTGTTATCCCTAAGGTAGCTTTTATCAATTGATCGTTAATTTGTTTATAAAATATTAACGGGTCATTAT
AGCCTATTTTTATAATTGTTAAATAAATTAATTATACAATAAATCTTTTATTAACATTGCTTATCT
TTGTTTAATTTAAAAGATAGTCGCCCCAACTAAACTACCAATCTCTATGGTATACAAATTAAT
TATTTGTTTAAATAATAGAGATTATAGTTAAGCTCTATAGGGTCTTTTCGTCTTACAGTTTAAAATA
GCATCTTAACTATTATTTCAATTTCTTTTAGTTTTCTTTAAGACAGTGGGATATTCGTTC
AACCATTCATACTATCCACCAATTAAATGGCGAGTGATTATGCTACATTATCACGG
TCAAGGTTACCGCGTCCTTTTAGTTCTATTATATGTATTTTATAAATTTACTTTAGA
ACCACTGGGCAGGTTACACCTTAGATTTTTTCTAGGGCTATGTTTT
>5.26.16.02
ACTTCTGCATTACCAG
GATATCTTAATTCAACATAGAGGTGACAAACTTCATTTTCGATAGGAGCTCTAAAATGAAATTAT
CCTGTTATCCCTAAGGTAGCTTTTATCAATTGATCGTTAATTTGTTTATAAAATATTAACGGGTCATTAT
AGCCTATTTTTATAATTGTTAAATAAATTAATTATACAATAAATCTTTTATTAACATTGCTTATCT
TTGTTTAATTTAAAAGATAGTCGCCCCAACTAAACTACCAATCTCTATGGTATACAAATTAAT
TATTTGTTTAAATAATAGAGATTATAGTTAAGCTCTATAGGGTCTTTTCGTCTTACAGTTTAAAATA
GCATCTTAACTATTATTTCAATTTCTTTTAGTTTTCTTTAAGACAGTGGGATATTCGTTC
AACCATTCATACTATCCACCAATTAAATGGCGAGTGATTATGCTACATTATCACGG
TCAAGGTTACCGCGTCCTTTTAGTTCTATTATATGTATTTTATAAATTTACTTTAGA
ACCACTGGGCAGGTTACACCTTAGATTTTTTCTAGGGCTATGTTTTTGGTAAACAGTCG
>5.3.16.5
TCTGCATTACCAG
GATATCTTAATTCAACATAGAGGTGACAAACTTCATTTTCGATAGGAGCTCTAAAATGAAATTAT
CCTGTTATCCCTAAGGTAGCTTTTATCAATTGATCGTTAATTTGTTTATAAAATATTAACGGGTCATTAT
AGCCTATTTTTATAATTGTTAAATAAATTAATTATACAATAAATCTTTTATTAACATTGCTTATCT
TTGTTTAATTTAAAAGATAGTCGCCCCAACTAAACTACCAATCTCTATGGTATACAAATTAAT
TATTTGTTTAAATAATAGAGATTATAGTTAAGCTCTATAGGGTCTTTTCGTCTTACAGTTTAAAATA
GCATCTTAACTATTATTTCAATTTCTTTTAGTTTTCTTTAAGACAGTGGGATATTCGTTC
AACCATTCATACTATCCACCAATTAAATGGCGAGTGATTATGCTACATTATCACGG
TCAAGGTTACCGCGTCCTTTTAGTTCTATTATATGTATTTTATAAATTTACTTTAGA
ACCACTGGGCAGGTTACACCTTAGATTTTTTCTAGGGCTATGTTTT
>4.22.16.7
ACTTCTGCATTACCAG
GATATCTTAATTCAACATAGAGGTGACAAACTTCATTTTCGATAGGAGCTCTAAAATGAAATTAT
CCTGTTATCCCTAAGGTAGCTTTTATCAATTGATCGTTAATTTGTTTATAAAATATTAACGGGTCATTAT
AGCCTATTTTTATAATTGTTAAATAAATTAATTATACAATAAATCTTTTATTAACATTGCTTATCT
TTGTTTAATTTAAAAGATAGTCGCCCCAACTAAACTACCAATCTCTATGGTATACAAATTAAT
TATTTGTTTAAATAATAGAGATTATAGTTAAGCTCTATAGGGTCTTTTCGTCTTACAGTTTAAAATA
GCATCTTAACTATTATTTCAATTTCTTTTAGTTTTCTTTAAGACAGTGGGATATTCGTTC
AACCATTCATACTATCCACCAATTAAATGGCGAGTGATTATGCTACATTATCACGG
TCAAGGTTACCGCGTCCTTTTAGTTCTATTATATGTATTTTATAAATTTACTTTAGA
ACCACTGGGCAGGTTACACCTTAGATTTTTTCTAGGGCTATGTTTTTGGTAAACAGT
>4.21.16.4
TTCTGCATTACCAG
GATATCTTAATTCAACATAGAGGTGACAAACTTCATTTTCGATAGGAGCTCTAAAATGAAATTAT
CCTGTTATCCCTAAGGTAGCTTTTATCAATTGATCGTTAATTTGTTTATAAAATATTAACGGGTCATTAT
AGCCTATTTTTATAATTGTTAAATAAATTAATTATACAATAAATCTTTTATTAACATTGCTTATCT
TTGTTTAATTTAAAAGATAGTCGCCCCAACTAAACTACCAATCTCTATGGTATACAAATTAAT
TATTTGTTTAAATAATAGAGATTATAGTTAAGCTCTATAGGGTCTTTTCGTCTTACAGTTTAAAATA
GCATCTTAACTATTATTTCAATTTCTTTTAGTTTTCTTTAAGACAGTGGGATATTCGTTC
AACCATTCATACTATCCACCAATTAAATGGCGAGTGATTATGCTACATTATCACGG
TCAAGGTTACCGCGTCCTTTTAGTTCTATTATATGTATTTTATAAATTTACTTTAGA
ACCACTGGGCAGGTTACACCTTAGATTTTT
>11.4.15.5
TCTGCATTACCAG
GATATCTTAATTCAACATAGAGGTGACAAACTTCATTTTCGATAGGAGCTCTAAAATGAAATTAT
CCTGTTATCCCTAAGGTAGCTTTTATCAATTGATCGTTAATTTGTTTATAAAATATTAACGGGTCATTAT
AGCCTATTTTTATAATTGTTAAATAAATTAATTATACAATAAATCTTTTATTAACATTGCTTATCT
TTGTTTAATTTAAAAGATAGTCGCCCCAACTAAACTACCAATCTCTATGGTATACAAATTAAT
TATTTGTTTAAATAATAGAGATTATAGTTAAGCTCTATAGGGTCTTTTCGTCTTACAGTTTAAAATA
GCATCTTAACTATTATTTCAATTTCTTTTAGTTTTCTTTAAGACAGTGGGATATTCGTTC
AACCATTCATACTATCCACCAATTAAATGGCGAGTGATTATGCTACATTATCACGG
TCAAGGTTACCGCGTCCTTTTAGTTCTATTATATGTATTTTATAAATTTACTTTAGA
ACCACTGGGCAGGTTACACCTTA
>6.15.16.2
TTCTGCATTACCAG
GATATCTTAATTCAACATAGAGGTGACAAACTTTATTTTCGATAAGAACTCTAAAATAAAATTAT
CCTGTTATCCCTAAGGTAGCTTTTATTAATTAATCGTTTTACTTTTTANAAAGATAAAACGGGTCAATAT
AGCCTACGATAATAATTGTTAAACTTTTTAGTTATACAATAAATTAAATATTAATATTGCTTATCT
TTGTTGTATTTAAAAGACAGTCGCCCCAACTAAACTACCAATCTCCCTAGATTAATGATTA
TTCTCTTATAAAAAGTAGGGAAACTATAGTTAAGCTCTATAGGGTCTTTTCGTCTTACAGTTTAAAACA
GCATCTTAACTGTTATTTCAATTTATATTAATTTTTTTCTAAGACAGTGGAGTATTCGTTC
AACCATTCATACTATCCATCAATTAAATGGCGAGTGATTATGCTACATTATCACGG
TCAAGGTTACCGCGTCCTTTTAAACTTATTTATAAGATTTTCTCTTACATAATTTAAAG
ATCACTGGGCAGGTTACACCTTAGATATTTTCTAGGGCTATGTTTTTGGTAAACAGTCGA
>6.15.16.3
TCTGCATTACGAG
GATATCTTAATTCAACATAGAGGTGACAAACTTTATTTTCGATAAGAGCTCTAAAATAAAATTAT
CCTGTTATCCCTAAGGTAGCTTTTATTAATTAATCGTTTTACTTTTTATAAAGATAAAACGGGTCAATAT
AGCCTACGATAATAATTGTTAAACTTTTTAGTTATACAATAAATTAAATATTAATATTGCTTATCT
TTGTTGTATTTAAAAGACAGTCGCCCCAACTAAACTACCAATCTCCCTAGATTAATGATTA
TTCTCTTATAAAAAGTAGGGAAACTATAGTTAAGCTCTATAGGGTCTTTTCGTCTTACAGTTTAAAACA
GCATCTTAACTGTTATTTCAATTTATATTAATTTTTTTCTAAGACAGTGGAGTATTCGTTC
AACCATTCATACTATCCATCAATTAAATGGCGAGTGATTATGCTACATTATCACGG
TCAAGGTTACCGCGTCCTTTTAAACTTATTTATAAGATTTTCTCTTACATAATTTAAAG
ATCACTGGGCAGGTTACACCTTAGATATTTTCTAGGGCTATGTTTTTGGTAAACAGTCGA
>6.30.16.1

TATCTTAATTCAACATAGAGGTGACAAACTTTATTATCGAAAAGAACTCTAAAATAAAATTAT
CCTGTTATCCCTAANGTAGCTTTTATTAATTAATCGTTTTACTTTTTATAAAGATAAAACGGGTCAATAT
AGCCTACGATAATAATTGTTAAACTTTTTAGTTATACAATAAATTAAATATTAATATTGCTTATCT
TTGTTGTATTTAAAAGACAGTCGCCCCAACTAAACTACCAATCTCCCTAGATTAATGATTA
TTCTCTTATAAAAAGTAGGGAAACTATAGTTAAGCTCTATAGGGTCTTTTCGTCTTACAGTTTAAAACA
GCATCTTAACTGTTATTTCAATTTATATTAATTTTTTTCTAAGACAGTGGAGTATTCGTTC
AACCATTCATACTATCCATCAATTAAATGGCGAGTGATTATGCTACATTATCACGG
TCAAGGTTACCGCGTCCTTTTAAACTTATTTATAAGATTTTCTCTTACATAATTTAAAG
ATCACTGGGCAGGTTACACCTTAGATATTTTCTAGGGCTATGTTTTTGGTAAACAGTC
>6.14.16.2

CAACTAAACTACCAA
TCTCCCTAGATTAATGATTATTC
TCTTATAAAAAGT
AGGGAAACT
ATAGTTAAGCTCTATAGGGTCTTTTCGTCTTACAGTTTAAAACA
GCATCTTAACTGTTATTTCAATTTATATTAATTTTTTTCTAAGACAGTGGAGTATTCGTTC
AACCATTCATACTATCCATCAATTAAATGGCGAGTGATTATGCTACATTATCACGG
TCAAGGTTACCGCGTCCTTTTAAACTTATTTATAAGATTTTCTCTTACATAATTTAAAG
ATCACTGGGCAGGTTACACCTTAGATATTTTCTAGGGCTATGTTTTTGGTAAACAGTCGA
>5.10.16.3
AAATCATGTAAGATTTTAAAGGTCGAACAGACCTACCTTTGGTAACTTCTGCATTACCAG
GATATCTTAATTCAACATAGAGGTGACAAACTTTATTTTCGATAAGAACTCTAAAATAAAATTAT
CCTGTTATCCCTAAGGTAGCTTTTATTAATTAATCGTTTTACTTTTTATAAAGATAAAACGGGTCAATAT
AGCCTACGATAATAATTGTTAAACTTTTTAGTTATACAATAAATTAAATATTAATATTGCTTATCT
TTGTTGTATTTAAAAGACAGTCGCCCCAACTAAACTACCAATCTCCCTAGATTAATGAT
TATTCTCTTATAAAAAGTAGGGAAACTATAGTTAAGCTCTATAGGGTCTTTTCGTCTTACAGTTTAAAACA
GCATCTTAACTGTTATTTCAATTTATATTAATTTTTTTCTAAGACAGTGGAGTATTCGTTC
AACCATTCATACTATCCATCAATTAAATGGCGAGTGATTATGCTACATTATCACGG
TCAAGGTTACCGCGTCCTTTTAAACTTATTTATAAGATTTTCTCTTACATAATTAAAG

>5.10.16.4
AAATCATGTAAGATTTTAAAGGTCGAACAGACCTACCTTTGGTAACTTCTGCATTACCAG
GATATCTTAATTCAACATAGAGGTGACAAACTTTATTTTCGATAAGAACTCTAAAATAAAATTAT
CCTGTTATCCCTAAGGTAGCTTTTATTAATTAATCGTTTTACTTTTTATAAAGATAAAACGGGTCAATAT
AGCCTACGATAATAATTGTTAAACTTTTTAGTTATACAATAAATTAAATATTAATATTGCTTATCT
TTGTTGTATTTAAAAGACAGTCGCCCCAACTAAACTACCAATCTCCCTAGATTAATGAT
TATTCTCTTATAAAAAGTAGGGAAACTATAGTTAAGCTCTATAGGGTCTTTTCGTCTTACAGTTTAAAACA
GCATCTTAACTGTTATTTCAATTTATATTAATTTTTTTCTAAGACAGTGGAGTATTCGTTC
AACCATTCATACTATCCATCAATTAAATGGCGAGTGATTATGCTACATTATCACGG
TCAAGGTTACCGCGTCCTTTTAAACTTATTTATAAGATTTTCTCTTACATAATTAAAG

>5.10.16.2
ACGGAATGAACTCAAATCATGTAAGATTTTAAAGGTCGAACAGACCTACCTTTGGTAACTTCTGCATTACCAG
GATATCTTAATTCAACATAGAGGTGACAAACTTTATTTTCGATAAGAACTCTAAAATAAAATTAT
CCTGTTATCCCTAAGGTAGCTTTTATTAATTAATCGTTTTACTTTTTATAAAGATAAAACGGGTCAATAT
AGCCTACGATAATAATTGTTAAACTTTTTAGTTATACAATAAATTAAATATTAATATTGCTTATCT
TTGTTGTATTTAAAAGACAGTCGCCCCAACTAAACTACCAATCTCCCTAGATTAATGATTA
TTCTCTTATAAAAAGTAGGGAAACTATAGTTAAGCTCTATAGGGTCTTTTCGTCTTACAGTTTAAAACA
GCATCTTAACTGTTATTTCAATTTATATTAATTTTTTTCTAAGACAGTGGAGTATTCGTTC
AACCATTCATACTATCCATCAATTAAATGGCGAGTGATTATGCTACATTATCACGG
TCAAGGTTACCGCGTCCTTTTAAACTTATTTATAAGATTTTCTCTTACATAATTTAAAG

>4.29.16.3
GAATGAACTCAAATCATGTAAGATTTTAAAGGTCGAACAGACCTACCTTTGGTAACTTCTGCATTACCAG
GATATCTTAATTCAACATAGAGGTGACAAACTTTATTTTCGATAAGAACTCTAAAATAAAATTAT
CCTGTTATCCCTAAGGTAGCTTTTATTAATTAATCGTTTTACTTTTTATAAAGATAAAACGGGTCAATAT
AGCCTACGATAATAATTGTTAAACTTTTTAGTTATACAATAAATTAAATATTAATATTGCTTATCT
TTGTTGTATTTAAAAGACAGTCGCCCCAACTAAACTACCAATCTCCCTAGATTAATGATTA
TTCTCTTATAAAAAGTAGGGAAACTATAGTTAAGCTCTATAGGGTCTTTTCGTCTTACAGTTTAAAACA
GCATCTTAACTGTTATTTCAATTTATATTAATTTTTTTCTAAGACAGTGGAGTATTCGTTC
AACCATTCATACTATCCATCAATTAAATGGCGAGTGATTATGCTACATTATCACGG
TCAAGGTTACCGCGTCCTTTTAAACTTATTTATAAGATTTTCTCTTACATAATTTAAAG

>3.22.16.2
TCAAATCATGTAAGATTTTAAAGGTCGAACAGACCTACCTTTGGTAACTTCTGCATTACCAG
GATATCTTAATTCAACATAGAGGTGACAAACTTTATTTTCGATAAGAACTCTAAAATAAAATTAT
CCTGTTATCCCTAAGGTAGCTTTTATTAATTAATCGTTTTACTTTTTATAAAGATAAAACGGGTCAATAT
AGCCTACGATAATAATTGTTAAACTTTTTAGTTATACAATAAATTAAATATTAATATTGCTTATCT
TTGTTGTATTTAAAAGACAGTCGCCCCAACTAAACTACCAATCTCCCTAGATTAATGATTA
TTCTCTTATAAAAAGTAGGGAAACTATAGTTAAGCTCTATAGGGTCTTTTCGTCTTACAGTTTAAAACA
GCATCTTAACTGTTATTTCAATTTATATTAATTTTTTTCTAAGACAGTGGAGTATTCGTTC
AACCATTCATACTATCCATCAATTAAATGGCGAGTGATTATGCTACATTATCACGG
TCAAGGTTACCGCGTCCTTTTAAACTTATTTATAAGATTTTCTCTTACATAATTTAAAG

>4.22.16.6
TCATGTAAGATTTTAAAGGTCGAACAGACCTACCTTTGGTAACTTCTGCATTACCAG
GATATCTTAATTCAACATAGAGGTGACAAACTTTATTTTCGATAAGAACTCTAAAATAAAATTAT
CCTGTTATCCCTAAGGTAGCTTTTATTAATTAATCGTTTTACTTTTTATAAAGATAAAACGGGTCAATAT
AGCCTACGATAATAATTGTTAAACTTTTTAGTTATACAATAAATTAAATATTAATATTGCTTATCT
TTGTTGTATTTAAAAGACAGTCGCCCCAACTAAACTACCAATCTCCCTAGATTAATGATTA
TTCTCTTATAAAAAGTAGGGAAACTATAGTTAAGCTCTATAGGGTCTTTTCGTCTTACAGTTTAAAACA
GCATCTTAACTGTTATTTCAATTTATATTAATTTTTTTCTAAGACAGTGGAGTATTCGTTC
AACCATTCATACTATCCATCAATTAAATGGCGAGTGATTATGCTACATTATCACGG
TCAAGGTTACCGCGTCCTTTTAAACTTATTTATAAGATTTTCTCTTACATAATTTAAAG
ATCACTGGGCAGGTTACACCTTAGATATTTTCTAGGGCTATGTTTTTGGTAAACA
>5.4.16.02
TTGGTAACTTCTGCATTACCAG
GATATCTTAATTCAACATAGAGGTGACAAACTTTATTTTCGATAAGAACTCTAAAATAAAATTAT
CCTGTTATCCCTAAGGTAGCTTTTATTAATTAATCGTTTTACTTTTTATAAAGATAAAACGGGTCAATAT
AGCCTACGATAATAATTGTTAAACTTTTTAGTTATACAATAAATTAAATATTAATATTGCTTATCT
TTGTTGTATTTAAAAGACAGTCGCCCCAACTAAACTACCAATCTCCCTAGATTAATGATTA
TTCTCTTATAAAAAGTAGGGAAACTATAGTTAAGCTCTATAGGGTCTTTTCGTCTTACAGTTTAAAACA
GCATCTTAACTGTTATTTCAATTTATATTAATTTTTTTCTAAGACAGTGGAGTATTCGTTC
AACCATTCATACTATCCATCAATTAAATGGCGAGTGATTATGCTACATTATCACGG
TCAAGGTTACCGCGTCCTTTTAAACTTATTTATAAGATTTTCTCTTACATAATTTAAAG
ATCACTGGGCAGGTTACACCTTAGATATTTTCTAGGGCTATGTT
>5.24.16.02
TGGTAACTTCTGCATTACCAG
GATATCTTAATTCAACATAGAGGTGACAAACTTTATTTTCGATAAGAACTCTAAAATAAAATTAT
CCTGTTATCCCTAAGGTAGCTTTTATTAATTAATCGTTTTACTTTTTATAAAGATAAAACGGGTCAATAT
AGCCTACGATAATAATTGTTAAACTTTTTAGTTATACAATAAATTAAATATTAATATTGCTTATCT
TTGTTGTATTTAAAAGACAGTCGCCCCAACTAAACTACCAATCTCCCTAGATTAATGATTA
TTCTCTTATAAAAAGTAGGGAAACTATAGTTAAGCTCTATAGGGTCTTTTCGTCTTACAGTTTAAAACA
GCATCTTAACTGTTATTTCAATTTATATTAATTTTTTTCTAAGACAGTGGAGTATTCGTTC
AACCATTCATACTATCCATCAATTAAATGGCGAGTGATTATGCTACATTATCACGG
TCAAGGTTACCGCGTCCTTTTAAACTTATTTATAAGATTTTCTCTTACATAATTTAAAG
ATCACTGGGCAGGTTACACCTTAGATATTTTCTAGGGCTATGTTTT
>6.30.16.2

AACTCTAAAATAAAATTAT
CCTGTTATCCCTAAGGTAGCTTTTATTAATTAATCGTTTTACTTTTTATAAAGATAAAACGGGTCAATAT
AGCCTACGATAATAATTGTTAAACTTTTTAGTTATACAATAAATTAAATATTAATATTGCTTATCT
TTGTTGTATTTAAAAGACAGTCGCCCCAACTAAACTACCAATCTCCCTAGATTAATGATTA
TTCTCTTATAAAAAGTAGGGAAACTATAGTTAAGCTCTATAGGGTCTTTTCGTCTTACAGTTTAAAACA
GCATCTTAACTGTTATTTCAATTTATATTAATTTTTTTCTAAGACAGTGGAGTATTCGTTC
AACCATTCATACTATCCATCAATTAAATGGCGAGTGATTATGCTACATTATCACGG
TCAAGGTTACCGCGTCCTTTTAAACTTATTTATAAGATTTTCTCTTACATAATTTAAAG
ATCACTGGGCAGGTTACACCTTAGATATTTTCTAGGGCTATGTTTTTG
>6.21.16.3
TGGTACTTCTGCATTACCAG
GATATCTTAATTCAACATAGAGGTGACAAACTTTATTTTCGATAAGAACTCTAAAATAAAATTAT
CCTGTTATCCCTAAGGTAGCTTTTATTAATTAATCGTTTTACTTTTTATAAAGATAAAACGGGTCAATAT
AGCCTACGATAATAATTGTTAAACTTTTTAGTTATACAATAAATTAAATATTAATATTGCTTATCT
TTGTTGTATTTAAAAGACAGTCGCCCCAACTAAACTACCAATCTCCCTAGATTAATGATTA
TTCTCTTATAAAAAGTAGGGAAACTATAGTTAAGCTCTATAGGGTCTTTTCGTCTTACAGTTTAAAACA
GCATCTTAACTGTTATTTCAATTTATATTAATTTTTTTCTAAGACAGTGGAGTATTCGTTC
AACCATTCATACTATCCATCAATTAAATGGCGAGTGATTATGCTACATTATCACGG
TCAAGGTTACCGCGTCCTTTTAAACTTATTTATAAGATTTTCTCTTACATAATTTAAAG
ATCACTGGGCAGGTTACACCTTAGATATTTTCTAGGGCTATGTTTT
>6.15.16.6
TTCTGCATTACCAG
GATATCTTAATTCAACATAGAGGTGACAAACTTTATTTTCGATAAGAACTCTAAAATAAAATTAT
CCTGTTATCCCTAAGGTAGCTTTTATTAATTAATCGTTTTACTTTTTATAAAGATAAAACGGGTCAATAT
AGCCTACGATAATAATTGTTAAACTTTTTAGTTATACAATAAATTAAATATTAATATTGCTTATCT
TTGTTGTATTTAAAAGACAGTCGCCCCAACTAAACTACCAATCTCCCTAGATTAATGATTA
TTCTCTTATAAAAAGTAGGGAAACTATAGTTAAGCTCTATAGGGTCTTTTCGTCTTACAGTTTAAAACA
GCATCTTAACTGTTATTTCAATTTATATTAATTTTTTTCTAAGACAGTGGAGTATTCGTTC
AACCATTCATACTATCCATCAATTAAATGGCGAGTGATTATGCTACATTATCACGG
TCAAGGTTACCGCGTCCTTTTAAACTTATTTATAAGATTTTCTCTTACATAATTTAAAG
ATCACTGGGCAGGTTACACCTTAGATATTTTCTAGGGCTATGTTTTTGGTAAACAGTCGA
>6.15.16.1
TCTGCATTACCAG
GATATCTTAATTCAACATAGAGGTGACAAACTTTATTTTCGATAAGAACTCTAAAATAAAATTAT
CCTGTTATCCCTAAGGTAGCTTTTATTAATTAATCGTTTTACTTTTTATAAAGATAAAACGGGTCAATAT
AGCCTACGATAATAATTGTTAAACTTTTTAGTTATACAATAAATTAAATATTAATATTGCTTATCT
TTGTTGTATTTAAAAGACAGTCGCCCCAACTAAACTACCAATCTCCCTAGATTAATGATTA
TTCTCTTATAAAAAGTAGGGAAACTATAGTTAAGCTCTATAGGGTCTTTTCGTCTTACAGTTTAAAACA
GCATCTTAACTGTTATTTCAATTTATATTAATTTTTTTCTAAGACAGTGGAGTATTCGTTC
AACCATTCATACTATCCATCAATTAAATGGCGAGTGATTATGCTACATTATCACGG
TCAAGGTTACCGCGTCCTTTTAAACTTATTTATAAGATTTTCTCTTACATAATTTAAAG
ATCACTGGGCAGGTTACACCTTAGATATTTTCTAGGGCTATGTTTTTGGTAAACAGTC
>5.26.16.06
ACTTCTGCATTACCAG
GATATCTTAATTCAACATAGAGGTGACAAACTTTATTTTCGATAAGAACTCTAAAATAAAATTAT
CCTGTTATCCCTAAGGTAGCTTTTATTAATTAATCGTTTTACTTTTTATAAAGATAAAACGGGTCAATAT
AGCCTACGATAATAATTGTTAAACTTTTTAGTTATACAATAAATTAAATATTAATATTGCTTATCT
TTGTTGTATTTAAAAGACAGTCGCCCCAACTAAACTACCAATCTCCCTAGATTAATGATTA
TTCTCTTATAAAAAGTAGGGAAACTATAGTTAAGCTCTATAGGGTCTTTTCGTCTTACAGTTTAAAACA
GCATCTTAACTGTTATTTCAATTTATATTAATTTTTTTCTAAGACAGTGGAGTATTCGTTC
AACCATTCATACTATCCATCAATTAAATGGCGAGTGATTATGCTACATTATCACGG
TCAAGGTTACCGCGTCCTTTTAAACTTATTTATAAGATTTTCTCTTACATAATTTAAAG
ATCACTGGGCAGGTTACACCTTA
>5.26.16.04
ACTTCTGCATTACCAG
GATATCTTAATTCAACATAGAGGTGACAAACTTTATTTTCGATAAGAACTCTAAAATAAAATTAT
CCTGTTATCCCTAAGGTAGCTTTTATTAATTAATCGTTTTACTTTTTATAAAGATAAAACGGGTCAATAT
AGCCTACGATAATAATTGTTAAACTTTTTAGTTATACAATAAATTAAATATTAATATTGCTTATCT
TTGTTGTATTTAAAAGACAGTCGCCCCAACTAAACTACCAATCTCCCTAGATTAATGATTA
TTCTCTTATAAAAAGTAGGGAAACTATAGTTAAGCTCTATAGGGTCTTTTCGTCTTACAGTTTAAAACA
GCATCTTAACTGTTATTTCAATTTATATTAATTTTTTTCTAAGACAGTGGAGTATTCGTTC
AACCATTCATACTATCCATCAATTAAATGGCGAGTGATTATGCTACATTATCACGG
TCAAGGTTACCGCGTCCTTTTAAACTTATTTATAAGATTTTCTCTTACATAATTTAAAG
ATCACTGGGCAGGTTACACCTTAGATATTTTCTAGGGCTATGTTTTT
>5.4.16.07
CTACCTTTGGTACTTCTGCATTACCAG
GATATCTTAATTCAACATAGAGGTGACAAACTTTATTTTCGATAAGAACTCTAAAATAAAATTAT
CCTGTTATCCCTAAGGTAGCTTTTATTAATTAATCGTTTTACTTTTTATAAAGATAAAACGGGTCAATAT
AGCCTACGATAATAATTGTTAAACTTTTTAGTTATACAATAAATTAAATATTAATATTGCTTATCT
TTGTTGTATTTAAAAGACAGTCGCCCCAACTAAACTACCAATCTCCCTAGATTAATGATTAT
TCTCTTATAAAAAGTAGGGAAACTATAGTTAAGCTCTATAGGGTCTTTTCGTCTTACAGTTTAAAACA
GCATCTTAACTGTTATTTCAATTTATATTAATTTTTTTCTAAGACAGTGGAGTATTCGTTC
AACCATTCATACTATCCATCAATTAAATGGCGAGTGATTATGCTACATTATCACGG
TCAAGGTTACCGCGTCCTTTTAAACTTATTTATAAGATTTTCTCTTACATAATTTAAAG
ATCACTGGGCAGGTTACACCTTAGATATTTTCTAGGGCTATGTTTT
>5.4.16.08
CTACCTTTGGTACTTCTGCATTACCAG
GATATCTTAATTCAACATAGAGGTGACAAACTTTATTTTCGATAAGAACTCTAAAATAAAATTAT
CCTGTTATCCCTAAGGTAGCTTTTATTAATTAATCGTTTTACTTTTTATAAAGATAAAACGGGTCAATAT
AGCCTACGATAATAATTGTTAAACTTTTTAGTTATACAATAAATTAAATATTAATATTGCTTATCT
TTGTTGTATTTAAAAGACAGTCGCCCCAACTAAACTACCAATCTCCCTAGATTAATGATTAT
TCTCTTATAAAAAGTAGGGAAACTATAGTTAAGCTCTATAGGGTCTTTTCGTCTTACAGTTTAAAACA
GCATCTTAACTGTTATTTCAATTTATATTAATTTTTTTCTAAGACAGTGGAGTATTCGTTC
AACCATTCATACTATCCATCAATTAAATGGCGAGTGATTATGCTACATTATCACGG
TCAAGGTTACCGCGTCCTTTTAAACTTATTTATAAGATTTTCTCTTACATAATTTAAAG
ATCACTGGGCAGGTTACACCTTAGATATTTTCTAGGGCTATGTTTT
>5.4.16.05
CTACCTTTGGTACTTCTGCATTACCAG
GATATCTTAATTCAACATAGAGGTGACAAACTTTATTTTCGATAAGAACTCTAAAATAAAATTAT
CCTGTTATCCCTAAGGTAGCTTTTATTAATTAATCGTTTTACTTTTTATAAAGATAAAACGGGTCAATAT
AGCCTACGATAATAATTGTTAAACTTTTTAGTTATACAATAAATTAAATATTAATATTGCTTATCT
TTGTTGTATTTAAAAGACAGTCGCCCCAACTAAACTACCAATCTCCCTAGATTAATGATTAT
TCTCTTATAAAAAGTAGGGAAACTATAGTTAAGCTCTATAGGGTCTTTTCGTCTTACAGTTTAAAACA
GCATCTTAACTGTTATTTCAATTTATATTAATTTTTTTCTAAGACAGTGGAGTATTCGTTC
AACCATTCATACTATCCATCAATTAAATGGCGAGTGATTATGCTACATTATCACGG
TCAAGGTTACCGCGTCCTTTTAAACTTATTTATAAGATTTTCTCTTACATAATTTAAAG
ATCACTGGGCAGGTTACACCTTAGATATTTTCTAGGGCTATGTTT
>5.4.16.10
CTACCTTTGGTACTTCTGCATTACCAG
GATATCTTAATTCAACATAGAGGTGACAAACTTTATTTTCGATAAGAACTCTAAAATAAAATTAT
CCTGTTATCCCTAAGGTAGCTTTTATTAATTAATCGTTTTACTTTTTATAAAGATAAAACGGGTCAATAT
AGCCTACGATAATAATTGTTAAACTTTTTAGTTATACAATAAATTAAATATTAATATTGCTTATCT
TTGTTGTATTTAAAAGACAGTCGCCCCAACTAAACTACCAATCTCCCTAGATTAATGATTAT
TCTCTTATAAAAAGTAGGGAAACTATAGTTAAGCTCTATAGGGTCTTTTCGTCTTACAGTTTAAAACA
GCATCTTAACTGTTATTTCAATTTATATTAATTTTTTTCTAAGACAGTGGAGTATTCGTTC
AACCATTCATACTATCCATCAATTAAATGGCGAGTGATTATGCTACATTATCACGG
TCAAGGTTACCGCGTCCTTTTAAACTTATTTATAAGATTTTCTCTTACATAATTTAAAG
ATCACTGGGCAGGTTACACCTTAGATATTTTCTAGGGCTATGTTT
>5.4.16.04
CTTCTGCATTACCAG
GATATCTTAATTCAACATAGAGGTGACAAACTTTATTTTCGATAAGAACTCTAAAATAAAATTAT
CCTGTTATCCCTAAGGTAGCTTTTATTAATTAATCGTTTTACTTTTTATAAAGATAAAACGGGTCAATAT
AGCCTACGATAATAATTGTTAAACTTTTTAGTTATACAATAAATTAAATATTAATATTGCTTATCT
TTGTTGTATTTAAAAGACAGTCGCCCCAACTAAACTACCAATCTCCCTAGATTAATGATTA
TTCTCTTATAAAAAGTAGGGAAACTATAGTTAAGCTCTATAGGGTCTTTTCGTCTTACAGTTTAAAACA
GCATCTTAACTGTTATTTCAATTTATATTAATTTTTTTCTAAGACAGTGGAGTATTCGTTC
AACCATTCATACTATCCATCAATTAAATGGCGAGTGATTATGCTACATTATCACGG
TCAAGGTTACCGCGTCCTTTTAAACTTATTTATAAGATTTTCTCTTACATAATTTAAAG
ATCACTGGGCAGGTTACACCTTAGATATTTTCTAGGGCTATGTTT
>5.4.16.03
GCATTACCAG
GATATCTTAATTCAACATAGAGGTGACAAACTTTATTTTCGATAAGAACTCTAAAATAAAATTAT
CCTGTTATCCCTAAGGTAGCTTTTATTAATTAATCGTTTTACTTTTTATAAAGATAAAACGGGTCAATAT
AGCCTACGATAATAATTGTTAAACTTTTTAGTTATACAATAAATTAAATATTAATATTGCTTATCT
TTGTTGTATTTAAAAGACAGTCGCCCCAACTAAACTACCAATCTCCCTAGATTAATGATTA
TTCTCTTATAAAAAGTAGGGAAACTATAGTTAAGCTCTATAGGGTCTTTTCGTCTTACAGTTTAAAACA
GCATCTTAACTGTTATTTCAATTTATATTAATTTTTTTCTAAGACAGTGGAGTATTCGTTC
AACCATTCATACTATCCATCAATTAAATGGCGAGTGATTATGCTACATTATCACGG
TCAAGGTTACCGCGTCCTTTTAAACTTATTTATAAGATTTTCTCTTACATAATTTAAAG
ATCACTGGGCAGGTTACACCTTAGATATTTTCTAGGGCTATGTTTTTGGTAAACAGTCGA
>2.1.16.21
TTCTGCATTACCAG
GATATCTTAATTCAACATAGAGGTGACAAACTTTATTTTCGATAAGAACTCTAAAATAAAATTAT
CCTGTTATCCCTAAGGTAGCTTTTATTAATTAATCGTTTTACTTTTTATAAAGATAAAACGGGTCAATAT
AGCCTACGATAATAATTGTTAAACTTTTTAGTTATACAATAAATTAAATATTAATATTGCTTATCT
TTGTTGTATTTAAAAGACAGTCGCCCCAACTAAACTACCAATCTCCCTAGATTAATGATTA
TTCTCTTATAAAAAGTAGGGAAACTATAGTTAAGCTCTATAGGGTCTTTTCGTCTTACAGTTTAAAACA
GCATCTTAACTGTTATTTCAATTTATATTAATTTTTTTCTAAGACAGTGGAGTATTCGTTC
AACCATTCATACTATCCATCAATTAAATGGCGAGTGATTATGCTACATTATCACGG
TCAAGGTTACCGCGTCCTTTTAAACTTATTTATAAGATTTTCTCTTACATAATTTAAAG
ATCACTGGGCAGGTTACACCTTAGATATTTTCTAGGGCTATGTTTTTGGTAAACAGTC
>2.1.16.23
ACTTCTGCATTACCAG
GATATCTTAATTCAACATAGAGGTGACAAACTTTATTTTCGATAAGAACTCTAAAATAAAATTAT
CCTGTTATCCCTAAGGTAGCTTTTATTAATTAATCGTTTTACTTTTTATAAAGATAAAACGGGTCAATAT
AGCCTACGATAATAATTGTTAAACTTTTTAGTTATACAATAAATTAAATATTAATATTGCTTATCT
TTGTTGTATTTAAAAGACAGTCGCCCCAACTAAACTACCAATCTCCCTAGATTAATGATTAT
TCTCTTATAAAAAGTAGGGAAACTATAGTTAAGCTCTATAGGGTCTTTTCGTCTTACAGTTTAAAACA
GCATCTTAACTGTTATTTCAATTTATATTAATTTTTTTCTAAGACAGTGGAGTATTCGTTC
AACCATTCATACTATCCATCAATTAAATGGCGAGTGATTATGCTACATTATCACGG
TCAAGGTTACCGCGTCCTTTTAAACTTATTTATAAGATTTTCTCTTACATAATTTAAAG
ATCACTGGGCAGGTTACACCTTAGATATTTTCTAGGGCTATGTTTTTGGTAAACAGTC
>6.15.16.5
ACTTCTGCATTACCAG
GATATCTTAATTCAACATAGAGGTGACAAACTTTATTTTCGATAAGAACTCTAAAATAAAATTAT
CCTGTTATCCCTAAGGTAGCTTTTATTAATTAATCGTTTTACTTTTTATAAAGATAAAACGGGTCAATAT
AGCCTACGATAATAATTGTTAAACTTTTTAGTTATACAATAAATTAAATATTAATATTGCTTATCT
TTGTTGTATTTAAAAGACAGTCGCCCCAACTAAACTACCAATCTCCCTAGATTAATGATTAT
TCTCTTATAAAAAGTAGGGAAACTATAGTTAAGCTCTATAGGGTCTTTTCGTCTTACAGTTTAAAACA
GCATCTTAACTGTTATTTCAATTTATATTAATTTTTTTCTAAGACAGTGGAGTATTCGTTC
AACCATTCATACTATCCATCAATTAAATGGCGAGTGATTATGCTACATTATCACGG
TCAAGGTTACCGCGTCCTTTTAAACTTATTTATAAGATTTTCTCTTACATAATTTAAAG
ATCACTGGGCAGGTTACACCTTAGATATTTTCTAGGGCTATGTTTTTGGTAAACAGTC
>5.4.16.01
TCTGCATTACCAG
GATATCTTAATTCAACATAGAGGTGACAAACTTTATTTTCGATAAGAACTCTAAAATAAAATTAT
CCTGTTATCCCTAAGGTAGCTTTTATTAATTAATCGTTTTACTTTTTATAAAGATAAAACGGGTCAATAT
AGCCTACGATAATAATTGTTAAACTTTTTAGTTATACAATAAATTAAATATTAATATTGCTTATCT
TTGTTGTATTTAAAAGACAGTCGCCCCAACTAAACTACCAATCTCCCTAGATTAATGATTAT
TCTCTTATAAAAAGTAGGGAAACTATAGTTAAGCTCTATAGGGTCTTTTCGTCTTACAGTTTAAAACA
GCATCTTAACTGTTATTTCAATTTATATTAATTTTTTTCTAAGACAGTGGAGTATTCGTTC
AACCATTCATACTATCCATCAATTAAATGGCGAGTGATTATGCTACATTATCACGG
TCAAGGTTACCGCGTCCTTTTAAACTTATTTATAAGATTTTCTCTTACATAATTTAAAG
ATCACTGGGCAGGTTACACCTTAGATATTTTCTAGGGCTATGTTTT
>5.24.16.03
TCTGCATTACCAG
GATATCTTAATTCAACATAGAGGTGACAAACTTTATTTTCGATAAGAACTCTAAAATAAAATTAT
CCTGTTATCCCTAAGGTAGCTTTTATTAATTAATCGTTTTACTTTTTATAAAGATAAAACGGGTCAATAT
AGCCTACGATAATAATTGTTAAACTTTTTAGTTATACAATAAATTAAATATTAATATTGCTTATCT
TTGTTGTATTTAAAAGACAGTCGCCCCAACTAAACTACCAATCTCCCTAGATTAATGATTAT
TCTCTTATAAAAAGTAGGGAAACTATAGTTAAGCTCTATAGGGTCTTTTCGTCTTACAGTTTAAAACA
GCATCTTAACTGTTATTTCAATTTATATTAATTTTTTTCTAAGACAGTGGAGTATTCGTTC
AACCATTCATACTATCCATCAATTAAATGGCGAGTGATTATGCTACATTATCACGG
TCAAGGTTACCGCGTCCTTTTAAACTTATTTATAAGATTTTCTCTTACATAATTTAAAG
ATCACTGGGCAGGTTACACCTTAGATATTTTCTAGGGCTATGTTTT
>6.15.16.8
TCTGCATTACCAG
GATATCTTAATTCAACATAGAGGTGACAAACTTTATTTTCGATAAGAACTCTAAAATAAAATTAT
CCTGTTATCCCTAAGGTAGCTTTTATTAATTAATCGTTTTACTTTTTATAAAGATAAAACGGGTCAATAT
AGCCTACGATAATAATTGTTAAACTTTTTAGTTATACAATAAATTAAATATTAATATTGCTTATCT
TTGTTGTATTTAAAAGACAGTCGCCCCAACTAAACTACCAATCTCCCTAGATTAATGATTAT
TCTCTTATAAAAAGTAGGGAAACTATAGTTAAGCTCTATAGGGTCTTTTCGTCTTACAGTTTAAAACA
GCATCTTAACTGTTATTTCAATTTATATTAATTTTTTTCTAAGACAGTGGAGTATTCGTTC
AACCATTCATACTATCCATCAATTAAATGGCGAGTGATTATGCTACATTATCACGG
TCAAGGTTACCGCGTCCTTTTAAACTTATTTATAAGATTTTCTCTTACATAATTTAAAG
ATCACTGGGCAGGTTACACCTTAGATATTTTCTAGGGCTATGTTTT
>5.4.16.06
ACTTCTGCATTACCAG
GATATCTTAATTCAACATAGAGGTGACAAACTTTATTTTCGATAAGAACTCTAAAATAAAATTAT
CCTGTTATCCCTAAGGTAGCTTTTATTAATTAATCGTTTTACTTTTTATAAAGATAAAACGGGTCAATAT
AGCCTACGATAATAATTGTTAAACTTTTTAGTTATACAATAAATTAAATATTAATATTGCTTATCT
TTGTTGTATTTAAAAGACAGTCGCCCCAACTAAACTACCAATCTCCCTAGATTAATGATTAT
TCTCTTATAAAAAGTAGGGAAACTATAGTTAAGCTCTATAGGGTCTTTTCGTCTTACAGTTTAAAACA
GCATCTTAACTGTTATTTCAATTTATATTAATTTTTTTCTAAGACAGTGGAGTATTCGTTC
AACCATTCATACTATCCATCAATTAAATGGCGAGTGATTATGCTACATTATCACGG
TCAAGGTTACCGCGTCCTTTTAAACTTATTTATAAGATTTTCTCTTACATAATTTAAAG
ATCACTGGGCAGGTTACACCTTAGATATTTTCTAGGGCTATGTTTTTGGTAAACAGTCGA
>6.15.16.4
ACTTCTGCATTACCAG
GATATCTTAATTCAACATAGAGGTGACAAACTTTATTTTCGATAAGAACTCTAAAATAAAATTAT
CCTGTTATCCCTAAGGTAGCTTTTATTAATTAATCGTTTTACTTTTTATAAAGATAAAACGGGTCAATAT
AGCCTACGATAATAATTGTTAAACTTTTTAGTTATACAATAAATTAAATATTAATATTGCTTATCT
TTGTTGTATTTAAAAGACAGTCGCCCCAACTAAACTACCAATCTCCCTAGATTAATGATTAT
TCTCTTATAAAAAGTAGGGAAACTATAGTTAAGCTCTATAGGGTCTTTTCGTCTTACAGTTTAAAACA
GCATCTTAACTGTTATTTCAATTTATATTAATTTTTTTCTAAGACAGTGGAGTATTCGTTC
AACCATTCATACTATCCATCAATTAAATGGCGAGTGATTATGCTACATTATCACGG
TCAAGGTTACCGCGTCCTTTTAAACTTATTTATAAGATTTTCTCTTACATAATTTAAAG
ATCACTGGGCAGGTTACACCTTAGATATTTTCTAGGGCTATGTTTTTGGTAAACAGTCGA
>5.26.16.01

ATCTTAATTCAACATAGAGGTGACAAACTTTATTTTCGATAAGAACTCTAAAATAAAATTAT
CCTGTTATCCCTAAGGTAGCTTTTATTAATTAATCGTTTTACTTTTTATAAAGATAAAACGGGTCAATAT
AGCCTACGATAATAATTGTTAAACTTTTTAGTTATACAATAAATTAAATATTAATATTGCTTATCT
TTGTTGTATTTAAAAGACAGTCGCCCCAACTAAACTACCAATCTCCCTAGATTAATGATTAT
TCTCTTATAAAAAGTAGGGAAACTATAGTTAAGCTCTATAGGGTCTTTTCGTCTTACAGTTTAAAACA
GCATCTTAACTGTTATTTCAATTTATATTAATTTTTTTCTAAGACAGTGGAGTATTCGTTC
AACCATTCATACTATCCATCAATTAAATGGCGAGTGATTATGCTACATTATCACGG
TCAAGGTTACCGCGTCCTTTTAAACTTATTTATAAGATTTTCTCTTACATAATTTAAAG
ATCACTGGGCAGGTTACACCTTAGATATTTTCTAGGGCTATGTTT
>5.26.16.05
TTCTGCATTACCAG
GATATCTTAATTCAACATAGAGGTGACAAACTTTATTTTCGATAAGAACTCTAAAATAAAATTAT
CCTGTTATCCCTAAGGTAGCTTTTATTAATTAATCGTTTTACTTTTTATAAAGATAAAACGGGTCAATAT
AGCCTACGATAATAATTGTTAAACTTTTTAGTTATACAATAAATTAAATATTAATATTGCTTATCT
TTGTTGTATTTAAAAGACAGTCGCCCCAACTAAACTACCAATCTCCCTAGATTAATGATTAT
TCTCTTATAAAAAGTAGGGAAACTATAGTTAAGCTCTATAGGGTCTTTTCGTCTTACAGTTTAAAACA
GCATCTTAACTGTTATTTCAATTTATATTAATTTTTTTCTAAGACAGTGGAGTATTCGTTC
AACCATTCATACTATCCATCAATTAAATGGCGAGTGATTATGCTACATTATCACGG
TCAAGGTTACCGCGTCCTTTTAAACTTATTTATAAGATTTTCTCTTACATAATTTAAAG
ATCACTGGGCAGGTTACACCTTAGATATTTTCTAGGGCTATGTTTTTGG
>5.31.16.10
CTTCTGCATTACCAG
GATATCTTAATTCAACATAGAGGTGACAAACTTTATTTTCGATAAGAACTCTAAAATAAAATTAT
CCTGTTATCCCTAAGGTAGCTTTTATTAATTAATCGTTTTACTTTTTATAAAGATAAAACGGGTCAATAT
AGCCTACGATAATAATTGTTAAACTTTTTAGTTATACAATAAATTAAATATTAATATTGCTTATCT
TTGTTGTATTTAAAAGACAGTCGCCCCAACTAAACTACCAATCTCCCTAGATTAATGATTAT
TCTCTTATAAAAAGTAGGGAAACTATAGTTAAGCTCTATAGGGTCTTTTCGTCTTACAGTTTAAAACA
GCATCTTAACTGTTATTTCAATTTATATTAATTTTTTTCTAAGACAGTGGAGTATTCGTTC
AACCATTCATACTATCCATCAATTAAATGGCGAGTGATTATGCTACATTATCACGG
TCAAGGTTACCGCGTCCTTTTAAACTTATTTATAAGATTTTCTCTTACATAATTTAAAG
ATCACTGGGCAGGTTACACCTTAGATATTTTCTAGGGCTATGTTTTTGGTAAACAGTC
>6.15.16.7
TGGTACTTCTGCATTACCAG
GATATCTTAATTCAACATAGAGGTGACAAACTTTATTTTCGATAAGAACTCTAAAATAAAATTAT
CCTGTTATCCCTAAGGTAGCTTTTATTAATTAATCGTTTTACTTTTTATAAAGATAAAACGGGTCAATAT
AGCCTACGATAATAATTGTTAAACTTTTTAGTTATACAATAAATTAAATATTAATATTGCTTATCT
TTGTTGTATTTAAAAGACAGTCGCCCCAACTAAACTACCAATCTCCCTAGATTAATGATTAT
TCTCTTATAAAAAGTAGGGAAACTATAGTTAAGCTCTATAGGGTCTTTTCGTCTTACAGTTTAAAACA
GCATCTTAACTGTTATTTCAATTTATATTAATTTTTTTCTAAGACAGTGGAGTATTCGTTC
AACCATTCATACTATCCATCAATTAAATGGCGAGTGATTATGCTACATTATCACGG
TCAAGGTTACCGCGTCCTTTTAAACTTATTTATAAGATTTTCTCTTACATAATTTAAAG
ATCACTGGGCAGGTTACACCTTAGATATTTTCTAGGGCTATGTTTTTGGTAAACAGTCGAA
>5.20.16.01
AACTGCTGCATTATCAG
GACATCTTAATTCAACATAGAGGTGACAAACTTTATTTTCGATAGGAACTCTAAAATAAAATTAT
CCTGTTATCCCTAAGGTAGCTTTTATTAATTGATCGTTAAATATTTTATATTAATTTAACGGGTCATTAT
AGCCTATTTTTATAATTGTTAAATAATTATATTATACAATAAGTTAAATATTAACATTGCTTATCT
TCGTTAATTTTAGAAGACAGTCGCCCCAACTAAACTACCAATCTCTATAATTATAAAATTAAT
TTTTTTGGTGATAATAGAGATTATAGTTAAGCTCTATAGGGTCTTTTCGTCTTACAGTTTAAAATA
GCATCTTAACTATTATTTCAATTTCAATCTTTTCTTTCTAAGACAGTGGAATATTCGTTC
AACCATTCATACTATCCATCAATTAAATGGCGAGTGATTATGCTACATTACCACGG
TCAAGGTTACCGCGTCCTTTTAATTTTATTTTAAAGATTTTATCTTATTAATTAAAA
ATCACTGGGCAGGTTACACCTTAGATTATATCTAGGGCTATGTTTT
>6.21.16.6
AACTGCTGCATTATCAG
GACATCTTAATTCAACATAGAGGTGACAAACTTTATTTTCGATAGGAACTCTAAAATAAAATTAT
CCTGTTATCCCTAAGGTAGCTTTTATTAATTGATCGTTAAATATTTTATATTAATTTAACGGGTCATTAT
AGCCTATTTTTATAATTGTTAAATAATTATATTATACAATAAGTTAAATATTAACATTGCTTATCT
TCGTTAATTTTAGAAGACAGTCGCCCCAACTAAACTACCAATCTCTATAATTATAAAATTAAT
TTTTTTGGTGATAATAGAGATTATAGTTAAGCTCTATAGGGTCTTTTCGTCTTACAGTTTAAAATA
GCATCTTAACTATTATTTCAATTTCAATCTTTTCTTTCTAAGACAGTGGAATATTCGTTC
AACCATTCATACTATCCATCAATTAAATGGCGAGTGATTATGCTACATTACCACGG
TCAAGGTTACCGCGTCCTTTTAATTTTATTTTAAAGATTTTATCTTATTAATTAAAA
ATCACTGGGCAGGTTACACCTTAGATTATATCTAGGGCTATGTTTT
>3.7.16.1
ACTGCTGCATTATCAG
GATATCTTAATTCAACATAGAGGTGACAAACTTCATTTTCGATAGGAACTCTAAAATGAAATTAT
CCTGTTATCCCTAAGGTAGCTTTTATTAATTGATCGTTAGGCATTTTATTGTGACCTAACGGGTCAATAT
AGCCTATTTTTATAATTGTTAAATAATTTAATTATACAATAAGTTATTTATTAACATTGCTTGTCT
TCGTTAATTTTAGAAGATAGTCGCCCCAACTAAACTACCAATCTCTATGAGTATAAAATTAT
TGTTTATTTTAAGCATAGAGATTATAGTTAAGCTCTATAGGGTCTTTTCGTCTTACAGTTTAAAATA
GCATCTTAACTATTATTTCAATTTAAATTAATTCTTTCTAAGACAGTGGAATATTCGTTC
AACCATTCATACTATCCACCAATTAAATGGCGAGTGATTATGCTACATTACCACGG
TCAAGGTTACCGCGTCCTTTTAATTTCTTTTGAAGTGCTTTAAACTATTAATTAGAA
ATCACTGGGCAGGTTACACCTTAGATTTTATCTAGGGCTATGTTT
>4.11.16.31
ACTGCTGCATTATCAG
GATATCTTAATTCAACATAGAGGTGACAAACTTCATTTTCGATAGGAACTCTAAAATGAAATTAT
CCTGTTATCCCTAAGGTAGCTTTTATTAATTGATCGTTAGGCATTTTATTGTGACCTAACGGGTCAATAT
AGCCTATTTTTATAATTGTTAAATAATTTAATTATACAATAAGTTATTTATTAACATTGCTTGTCT
TCGTTAATTTTAGAAGATAGTCGCCCCAACTAAACTACCAATCTCTATGAGTATAAAATTAT
TGTTTATTTTAAGCATAGAGATTATAGTTAAGCTCTATAGGGTCTTTTCGTCTTACAGTTTAAAATA
GCATCTTAACTATTATTTCAATTTAAATTAATTCTTTCTAAGACAGTGGAATATTCGTTC
AACCATTCATACTATCCACCAATTAAATGGCGAGTGATTATGCTACATTACCACGG
TCAAGGTTACCGCGTCCTTTTAATTTCTTTTGAAGTGCTTTAAACTATTAATTAGAA
ATCACTGGGCAGGTTACACCTTAGATTTTATCTAGGGCTATGTT
>4.11.16.81
GCTGCATTATCAG
GATATCTTAATTCAACATAGAGGTGACAAACTTCATTTTCGATAGGAACTCTAAAATGAAATTAT
CCTGTTATCCCTAAGGTAGCTTTTATTAATTGATCGTTAGGCATTTTATTGNGACCTAACGGGTCAATAT
AGCCTATTTTTATAATTGTTAAATAATTTAATTATACAATAAGTTATTTATTAACATTGCTTGTCT
TCGTTAATTTTAGAAGATAGTCGCCCCAACTAAACTACCAATCTCTATGAGTATAAAATTAT
TGTTTATTTTAAGCATAGAGATTATAGTTAAGCTCTATAGGGTCTTTTCGTCTTACAGTTTAAAATA
GCATCTTAACTATTATTTCAATTTAAATTAATTCTTTCTAAGACAGTGGAATATTCGTTC
AACCATTCATACTATCCACCAATTAAATGGCGAGTGATTATGCTACATTACCACGG
TCAAGGTTACCGCGTCCTTTTAATTTCTTTTGAAGTGCTTTAAACTATTAATTAGAA
ATCACTGGGCAGGTTACACCTTAGATTTTATCTAGGGCTATGTT
>6.21.16.2
CTTCTGCATTACCAG
GATATCTTAATTCAACATAGAGGTGACAAACTTCATTTTCGATGGGAACTCTAAAATGAAATTAT
CCTGTTATCCCTAAGGTAGCTTTTATTAATTGATCGTTAATCATATTTTTCTGAATTAACGGGTCACTAT
AGCCTATTTTTATAATTGTTAAATATTTTTATTATACAATAAGTTTTTTGTTAACGTTGCTTATCT
TCGTTATTTTTAGAAGATAGTCGCCCCAACTAAACTACCAATCTCTTTATGAAATAAAGTTT
TTTTTATTTAAGAATAAAGAGATTATAGTTAAGCTCTATAGGGTCTTTTCGTCTTACAGTTTAAAATA
GCATCTTAACTATTATTTCAATTTCTTTTAATTCTTCTTAAGACAGTGGAATATTCGTTC
AACCATTCATACTATCCATCAATTAAATGGCGAGTGATTATGCTACATTATCACGG
TCAAGGTTACCGCGTCCTTTTAGTTTTATTTTTAATATATTAGATTATAAATTAAA
ACCACTGGGCAGGTTACACCTTAGATTTTTTCTAGGGCTATGTTTT
>6.21.16.1
CTTCTGCATTACCAG
GATATCTTAATTCAACATAGAGGTGACAAACTTCATTTTCGATGGGAGCTCTAAAATGAAATTAT
CCTGTTATCCCTAAGGTAGCTTTTATTAATTGATCGTTAATCATATTTTTCTGAATTAACGGGTCATTAT
AGCCTATTTTTATAATTGTTAAATATTTTTATTATACAATAAGTTTTTTATTAACGTTGCTTGTCT
TCGTTATTTTTAGAAGATAGTCGCCCCAACTAAACTACCAATCTCTTTATCTAATAAAGTTT
TTTTTATTTTAGGAATAAAGAGATTATAGTTAAGCTCTATAGGGTCTTTTCGTCTTACAGTTTTAAATA
GCATCTTAACTATTATTTCAATTTCTTTTAATTCTTCTTAAGACAGTGGAATATTCGTTC
AACCATTCATACTATCCATCAATTAAATGGCGAGTGATTATGCTACATTATCACGG
TCAAGGTTACCGCGTCCTTTTAGTTTTATTTTTAATATATTAAATTATAGATTAAA
ACCACTGGGCAGGTTACACCTTAGATTTTTTCTAGGGCTATGTTTT
>9.2.15.17
TTCTGCATTACCAG
GATATCTTAATTCAACATAGAGGTGACAAACTTCATTTTCGATGGGAGCTCTAAAATGAAATTAT
CCTGTTATCCCTAAGGTAGCTTTTATTAATTGATCGTTAATCATATTTTTCTGAATTAACGGGTCATTAT
AGCCTATTTTTATAATTGTTAAATATTTTTATTATACAATAAGTTTTTTATTAACGTTGCTTGTCT
TCGTTATTTTTAGAAGATAGTCGCCCCAACTAAACTACCAATCTCTTTATCTAATAAAGTTT
TTTTTATTTTAGGAATAAAGAGATTATAGTTAAGCTCTATAGGGTCTTTTCGTCTTACAGTTTTAAATA
GCATCTTAACTATTATTTCAATTTCTTTTAATTCTTCTTAAGACAGTGGAATATTCGTTC
AACCATTCATACTATCCATCAATTAAATGGCGAGTGATTATGCTACATTATCACGG
TCAAGGTTACCGCGTCCTTTTAGTTTTATTTTTAATATATTAAATTATAGATTAAA
ACCACTGGGCAGGTTACACCTTAGATTTTTTCTAGGGCTATGTTTTTGGTAAACAGTC
>6.21.16.4
TCTGCATTACCAG
GATATCTTAATTCAACATAGAGGTGACAAACTTCATTTTCGATGGGAGCTCTAAAATGAAATTAT
CCTGTTATCCCTAAGGTAGCTTTTATTAATTGATCGTTAATCATATTTTTCTGAATTAACGGGTCATTAT
AGCCTATTTTTATAATTGTTAAATATTTTTATTATACAATAAGTTTTTTATTAACGTTGCTTGTCT
TCGTTATTTTTAGAAGATAGTCGCCCCAACTAAACTACCAATCTCATTATCTAATAAAGTTT
TTTTTATTTTAGGAATAAAGAGATTATAGTTAAGCTCTATAGGGTCTTTTCGTCTTACAGTTTTAAATA
GCATCTTAACTATTATTTCAATTTCTTTTAATTCTTCTTAAGACAGTGGAATATTCGTTC
AACCGTTCATACTATCCATCAATTAAATGGCGAGTGATTATGCTACATTATCACGG
TCAAGGTTACCGCGTCCTTTTAGTTTTATTTTTAATATATTAAATTATAGATTAAA
ACCACTGGGCAGGTTACACCTTAGATTTTTTCTAGGGCTATGTTTT
>6.21.16.8
TCTGCATTACCAG
GATATCTTAATTCAACATAGAGGTGACAAACTTCATTTTCGATGGGAGCTCTAAAATGAAATTAT
CCTGTTATCCCTAAGGTAGCTTTTATTAATTGATCGTTAATCATATTTTTCTGAATTAACGGGTCATTAT
AGCCTATTTTTATAATTGTTAAATATTTTTATTATACAATAAGTTTTTTATTAACGTTGCTTGTCT
TCGTTATTTTTAGAAGATAGTCGCCCCAACTAAACTACCAATCTCATTATCTAATAAAGTTT
TTTTTATTTTAGGAATAAAGAGATTATAGTTAAGCTCTATAGGGTCTTTTCGTCTTACAGTTTTAAATA
GCATCTTAACTATTATTTCAATTTCTTTTAATTCTTCTTAAGACAGTGGAATATTCGTTC
AACCGTTCATACTATCCATCAATTAAATGGCGAGTGATTATGCTACATTATCACGG
TCAAGGTTACCGCGTCCTTTTAGTTTTATTTTTAATATATTAAATTATAGATTAAA
ACCACTGGGCAGGTTACACCTTAGATTTTTTCTAGGGCTATGTTTT
>6.21.16.5
CTTCTGCATTACCAG
GATATCTTAATTCAACATAGAGGTGACAAACTTCNTTTTCGATGGGAGCTCTAAAATGAAATTAT
CCTGTTATCCCTAAGGTAGCTTTTATTAATTGATCGTTAATCATATTTTTCTGAATTAACGGGTCATTAT
AGCCTATTTTTATAATTGTTAAATATTTTTATTATACAATAAGTTTTTTATTAACGTTGCTTGTCT
TCGTTATTTTTAGAAGATAGTCGCCCCAACTAAACTACCAATCTCATTATCTAATAAAGTTT
TTTTTATTTTAGGAATAAAGAGATTATAGTTAAGCTCTATAGGGTCTTTTCGTCTTACAGTTTTAAATA
GCATCTTAACTATTATTTCAATTTCTTTTAATTCTTCTTAAGACAGTGGAATATTCGTTC
AACCGTTCATACTATCCATCAATTAAATGGCGAGTGATTATGCTACATTATCACGG
TCAAGGTTACCGCGTCCTTTTAGTTTTATTTTTAATATATTAAATTATAGATTAAA
ACCACTGGGCAGGTTACACCTTAGATTTTTTCTAGGGCTATGTTTTTGG
>11.4.15.1
GCTGCATTACCGG
GGTATCTTAATTCAACATAGAGGTGACAAACTTCATTTTCGATATGAGCTCTAAAATGAAATTAT
CCTGTTATCCCTAAGGTAGCTTTTATTAATTGATCGTTTTTCTTTGTTTTTTAGTAAAAACGGGTCAATAT
AGCCTACTTTTATAATTGTTAAATGTATTTATTATACAATAAGTTTTTTATTAACATTGCTTGTCT
TCGTTAATTTTAGAAGACAGTCGCCCCAACTAAACTACCAATCTCTCTATTTTAAATAAT
TATTTATTTATTAGGTAAAGAGATTATAGTTAAGCTCTATAGGGTCTTTTCGTCTTACAGTTCGAAATA
GCATCTTAACTATTATTTCAATTTCTTTTAATTCTCTTTAAGACAGTGGAATATTCGTTC
AACCATTCATACTATCCATCAATTAAATGGCGAGTGATTATGCTACATTATCACGG
TCAAGGTTACCGCGTCCTTTAAGTTTTATTAAAAATTTATTATATTTATAATTTAAA
ACCACTGGGCAGGTTACACCTTAGATTATTTCTAGGGCTATGTTTTTGGTAAACAGTCGA
>11.5.15.2
TCTGCATTACCGG
GATATCTTAATTCAACATAGAGGTGACAAACTTCATTTTCGATATGAACTCTAAAATGAAATTAT
CCTGGTATCCCTAAGGTAGCTTTTATCAATTGATCGTTTTTCTTATTATGGAGTAAAAACGGGTCAATAT
AGCCTACTTTAGTAATTGTTAAACATATGTGTTATACAATAAATTTTCTATTATTTTTGCTTGTCT
TCGTTTTTTCTAGAAGACAGTCGCCCCAACTAAACTACCAATCTCTTTAATTTAAAAAATAA
TCTTTCTTTGTTAAAAAGAGATTATAGTTAAGCTCTATAGGGTCTTTTCGTCTTACAGTTTAAAATA
GCATCTTAACTATTATTTCAATTTCTTTTAATTCCTTCTAAGACAGTGGAATATTCGTTC
AACCATTCATACTATCCATCAATTAAATGGCGAGTGATTATGCTACATTATCACGG
TCAAGG

>3.7.16.3
GCATTACCGG
GATATCTTAATTCAACATAGAGGTGACAAACTTCATTTTCGATATGAACTCTAAAATGAAATTAT
CCTGTTATCCCTAAGGTAGCTTTTATCAATTGATCGTTTTTCTTATTATGGAGTAAAAACGGGTCAATAT
AGCCTACTTTAGTAATTGTTAAACATATGTGTTATACAATAAATTTTCTATTATTCTTGCTTGTCT
TCGTTTTTTCTAGAAGACAGTCGCCCCAACTAAACTACCAATCTCTTTAATTTAAAAAATAA
TCTTTCTTTGTTAAAAAGAGATTATAGTTAAGCTCTATAGGGTCTTTTCGTCTTACAGTTTAAAATA
GCATCTTAACTATTATTTCAATTTCTTTTAATTCCTTCTAAGACAGTGGAATATTCGTTC
AACCATTCATACTATCCATCAATTAAATGGCGAGTGATTATGCTACATTATCACGG
TCAAGGTTACCGCGTCCTTTTAGTTTTATTTTTAATTTTTTAAGTTATTAATTAAAA
ACCACTGGGCAGGTTACACCTTAGATATTATCTAGGGCTATGTTT
>3.22.16.12
TCATGTAAGATTTTAAAGGTCGAACAGACCTACCTTTGGTAACTTCTGCATTACCGG
GATATCTTAATTCAACATAGAGGTGACAAACTTCATTTTCGATATGAACTCTAAAATGAAATTAT
CCTGTTATCCCTAAGGTAGCTTTTATCAATTGATCGTTTTTCTTATTATGGAGTAAAAACGGGTCAATAT
AGCCTACTTTAGTAATTGTTAAACATATGTGTTATACAATAAATTTTCTATTATTCTTGCTTGTCT
TCGTTTTTTCTAGAAGACAGTCGCCCCAACTAAACTACCAATCTCTTTAATTTAAAAAATAA
TCTTTCTTTGTTAAAAAGAGATTATAGTTAAGCTCTATAGGGTCTTTTCGTCTTACAGTTTAAAATA
GCATCTTAACTATTATTTCAATTTCTTTTAATTCCTTCTAAGACAGTGGAATATTCGTTC
AACCATTCATACTATCCATCAATTAAATGGCGAGTGATTATGCTACATTATCACGG
TCAAGGTTACCGCGTCCTTTTAGTTTTATTTTTAATTTTTTAAGTTATTAATTAAAA
ACCACTGGGCAGGTTACACCTTA
>10.1.15.6
TGCTGCATTATCAG
GATATCTTAATTCAACATAGAGGTGACAAACTTCATTTTCGATATGAACTCTAAAATGAAATTAT
CCTGTTATCCCTAAGGTAGCTTTTATTAATTGATCGTTTTTCTTTTTACTAAGTAAAAACGGGTCATTAT
AGCCTATTTTTATAATTGTTAAATATTTTTATTATACAATAAGTTTATTATTAACATTGCATATCT
TCGTTATTTTTAGAAGATAGTCGCCCCAACTAAACTACCAACTTTTTTAATATTAGAATTG
ATTTTCTTTGTTAAATAAAAAAGTTATAGTTAAGCTCTATAGGGTCTTTTCGTCTTACAGTTTTAAATA
GCATCTTAACTATTATTTCAATTTTTGTTAATTCTTTCTAAGACAGTGGAATATTCGTTC
AACCATTCATACTATCCATCAATTAAATGGCGAGTGATTATGCTACATTATCACGG
TCAAGGTTACCGCGTCCTTTTAATCTTATTTTAAAGATTTTATCTTGAATAATTAAAG
ATCACTGGGCAGGTTACACCTTAGATTATTTCTAGGGCTATGTTTTTGGTAAACAGTC
>4.28.16.16
CTTCTGCATTACCAG
GATATCTTAATTCAACATAGAGGTGACAAACTTCATTTTCGATTTGAACTCTAAAATGAAATTAT
CCTGTTATCCCTAAGGTAGCTTTTATTAATTGATCGTTTTTCTTATTTTAAAGTAAAAACGGGTCATTAT
AGCCTACTTTAGTAATTGTTAAATTATTAAATTATACAATAAATTAATTATTAATATTGCTTGTCT
TCGTTAATTTTAGAAGACAGTCGCCCCAACTAAACTACCAAACTCTTTAATTATATAAGTTA
TTTTATTTTTAGAATAAAGAGATTATAGTTAAGCTCTATAGGGTCTTTTCGTCTTACAGTTTATAATA
GCATCTTTACTATTACTTCAATTTCGTTTAATTTTTTTTAAGACAGTGGAATATTCGTTC
AACCATTCATACTATCCATCAATTAAATGGCGAGTGATTACGCTACATTATCACGG
TCAAGGTTACCGCGTCCTTTAAATTTATTTTAAAACTTATTAAATTTTTAATTACAA
ATCATTGGGCAGGTTACACCTTAGATTATAACTAGGGCTATGTTT
>9.15.15.9
TCTGCATTACCAG
GATATCTTAATTCAACATAGAGGTGACAAACTTCATTTTCGATTTGAACTCTAAAATGAAATTAT
CCTGTTATCCCTAAGGTAGCTTTTATTAATTGATCGTTTCTCTTATTTTAAAGTAAAAACGGGTCATTAT
AGCCTACTTTAGTAATTGTTAAATTATTTAATTATACAATAAATTAATTATTAATATTGCTTGTCT
TCGTTAATTTTAGAAGACAGTCGCCCCAACTAAACTACCAAACTCTTTAATTATATAAGTTA
TTTTATTTTTAGAATAAAGAGATTATAGTTAAGCTCTATAGGGTCTTTTCGTCTTACAGTTTATAATA
GCATCTTTACTATTACTTCAATTTCGTTTAATTTTTTTTAAGACAGTGGAATATTCGTTC
AACCATTCATACTATCCATCAATTAAATGGCGAGTGATTACGCTACATTATCACGG
TCAAGGTTACCGCGTCCTTTAAATTTATTTTAAAATTTATTAAATTTTTAATTACAA
ATCATTGGGCAGGTTACACCTTAGATTATAACTAGGGCTATGTTTTTGGTAAACAG
>9.2.15.22
GATAACTTCTGCATTATCAG
GATATCTTAATTCAACATAGAGGTGACAAACTTTATTTTCGATAGGAACTCTAAAATAAAATTAT
CCTGTTATCCCTAAGGTAGCTTTTATCAATTGATCGTTTTTCCTTTTATTCAGTAAAAACGGGTCACTAT
AGCCTATTTTAATAATTGTTAAACTATTAAGTTATACAATAAGTTAATTATTAACATTGCTTATCT
TTGTTATTTTTAAAAGATAGTCGCCCCAACTAAACTACCAAACTTCTTATGATAAGAATTAT
TTTTCTTTTTGTTAATAAGAAGTTTATAGTTAAGCTCTATAGGGTCTTTTCGTCTTACGGTTTAAAATA
GCATCTTAACTATTATTTCAATTTTTATTAATTCTTTTTAAGACAGCGGAATATTCGTTC
AACCATTCATACTATCCATCAATTAAATGGCGAGTGATTATGCTACATTATCACGG
TCAAGGTTACCGCGTCCTTTTAATCCTATTAATAGAATTTTAATCTATAAATATAAAG

>4.15.16.10
TGATAACTTCTGCATTATCAG
GATATCTTAATTCAACATAGAGGTGACAAACTTTATTTTCGATAGGAACTCTAAAATAAAATTAT
CCTGTTATCCCTAAGGTAGCTTTTATCAATTGATCGTTTTTCCTTTTATTCAGTAAAAACGGGTCACTAT
AGCCTATTTTAATAATTGTTAAACTATTAAGTTATACAATAAGTTAATTATTAACATTGCTTATCT
TTGTTATTTTTAAAAGATAGTCGCCCCAACTAAACTACCAAACTTCTTATGATAAGAATTAC
TTTTCTTTTTGTTAATAAGAAGTTTATAGTTAAGCTCTATAGGGTCTTTTCGTCTTACAGTTTAAAATA
GCATCTTAACTATTATTTCAATTTTTATTAATTCTTTTTAAGACAGCGGAATATTCGTTC
AACCATTCATACTATCCATCAATTAAATGGCGAGTGATTATGCTACATTATCACGG
TCAAGGTTACCGCGTCCTTTTAATCCTATTAATAGAATTTTAATCTATAAATATAANG
ATCACTGGGCAGGTTACACCTTAGATATTTTCTAGGGCTATGTTTTTGGTAAA
>4.28.16.11
ACCTACCTTTGATAACTTCTGCATTATCAG
GATATCTTAATTCAACATAGAGGTGACAAACTTTATTTTCGATAGGAACTCTAAAATAAAATTAT
CCTGTTATCCCTAAGGTAGCTTTTATCAATTGATCGTTTTTCCTTTTATTCAGTAAAAACGGGTCACTAT
AGCCTATTTTAATAATTGTTAAACTATTAAGTTATACAATAAGTTAATTATTAACATTGCTTATCT
TTGTTATTTTTAAAAGATAGTCGCCCCAACTAAACTACCAAACTTCTTATGATAAGAATTAC
TTTTCTTTTGTTAATAAGAAGTTTATAGTTAAGCTCTATAGGGTCTTTTCGTCTTACAGTTTAAAATA
GCATCTTAACTATTATTTCAATTTTTATTAATTCTTTTTAAGACAGCGGAATATTCGTTC
AACCATTCATACTATCCATCAATTAAATGGCGAGTGATTATGCTACATTATCACGG
TCAAGGTTACCGCGTCCTTTTAATCCTATTAATAGAATTTTAATCTATAAATATAAGG
ATCACTGGGCAGGTTACACCTTAGATATTTTCTAGGGCTATGTTTTTG
>10.14.15.2
TGATAACTTCTGCATTATCAG
GATATCTTAATTCAACATAGAGGTGACAAACTTTATTTTCGATAGGAACTCTAAAATAAAATTAT
CCTGTTATCCCTAAGGTAGCTTTTATCAATTGATCGTTTTTCCTTTTATTCAGTAAAAACGGGTCACTAT
AGCCTATTTTAATAATTGTTAAACTATTAAGTTATACAATAAGTTAATTATTAACATTGCTTATCT
TTGTTATTTTTAAAAGATAGTCGCCCCAACTAAACTACCAAACTTCTTATGATAAGAATTAC
TTTTCTTTTTGTTAATAAGAAGTTTATAGTTAAGCTCTATAGGGTCTTTTCGTCTTACAGTTTAAAATA
GCATCTTAACTATTATTTCAATTTTTATTAATTCTTTTTAAGACAGCGGAATATTCGTTC
AACCATTCATACTATCCATCAATTAAATGGCGAGTGATTATGCTACATTATCACGG
TCAAGGTTACCGCGTCCTTTTAATCCTATTAATAGAATTTTAATCTATAAATATA

>9.30.15.2
AATGAACTCAAATCATGTAAGATTTTAAAGGTCGAACAGACCTACCTTTGATAACTTCTGCATTATCAG
GATATCTTAATTCAACATAGAGGTGACAAACTTTATTTTCGATAGGAACTCTAAAATAAAATTAT
CCTGTTATCCCTAAGGTAGCTTTTATCAATTGATCGTTTTTCCTTTTATTCAGTAAAAACGGGTCACTAT
AGCCTATTTTAATAATTGTTAAACTATTAAGTTATACAATAAGTTAATTATTAACATTGCTTATCT
TTGTTATTTTTAAAAGATAGTCGCCCCAACTAAACTACCAAACTTCTTATGATAAGAATTAC
TTTTCTTTTTGTTAATAAGAAGTTTATAGTTAAGCTCTATAGGGTCTTTTCGTCTTACAGTTTAAAATA
GCATCTTAACTATTATTTCAATTTTTATTAATTCTTTTTAAGACAGCGGAATATTCGTTC
AACCATTCATACTATCCATCAATTAAATGGCGAGTGATTATGCTACATTATCACGG
TCAAGGTTACCGCGTCCTTTTAATCCTATTAATAGAATTTTAATCTATAAATATAAGG
ATCACTGGGCAGGTTACACCTTAGATATTTTCTAGGGCTATGTTTT
>8.16.16.2
TCTGCATTATCAG
GATATCTTAATTCAACATAGAGGTGACAAACTTTATTTTCGATAGGAACTCTAAAATAAAATTAT
CCTGTTATCCCTAAGGTAGCTTTTATCAATTGATCGTTTTTCCTTTTATTCAGTAAAAACGGGTCACTAT
AGCCTATTTTAATAATTGTTAAACTATTAAGTTATACAATAAGTTAATTATTAACATTGCTTATCT
TTGTTATTTTTAAAAGATAGTCGCCCCAACTAAACTACCAAACTTCTTATGATAAGAATTAC
TTTTCTTTTTGTTAATAAGAAGTTTATAGTTAAGCTCTATAGGGTCTTTTCGTCTTACAGTTTAAAATA
GCATCTTAACTATTATTTCAATTTTTATTAATTCTTTTTAAGACAGCGGAATATTCGTTC
AACCATTCATACTATCCATCAATTAAATGGCGAGTGATTATGCTACATTATCACGG
TCAAGGTTACCGCGTCCTTTTAATCCTATTAATAGAATTTTAATCTATAAATATAAGG
ATCACTGGGCAGGTTACACCTTAGATATTTTCTAGGGCTATGTTTTTGGTAAA
>6.27.16.3
CTTCTGCATTATCAG
GATATCTTAATTCAACATAGAGGTGACAAACTTTATTTTCGATAGGAACTCTAAAATAAAATTAT
CCTGTTATCCCTAAGGTAGCTTTTATCAATTGATCGTTTTTCCTTTTATTCAGTAAAAACGGGTCACTAT
AGCCTATTTTAATAATTGTTAAACTATTAAGTTATACAATAAGTTAATTATTAACATTGCTTATCT
TTGTTATTTTTAAAAGATAGTCGCCCCAACTAAACTACCAAACTTCTTATGATAAGAATTAC
TTTTCTTTTTGTTAATAAGAAGTTTATAGTTAAGCTCTATAGGGTCTTTTCGTCTTACAGTTTAAAATA
GCATCTTAACTATTATTTCAATTTTTATTAATTCTTTTTAAGACAGCGGAATATTCGTTC
AACCATTCATACTATCCATCAATTAAATGGCGAGTGATTATGCTACATTATCACGG
TCAAGGTTACCGCGTCCTTTTAATCCTATTAATAGAATTTTAATCTATAAATATAAGG
ATCACTGGGCAGGTTACACCTTAGATATTTTCTAGGGCTATGTTTTTGGTAAA
>4.28.16.3
AACTTCTGCATTATCAG
GATATCTTAATTCAACATAGAGGTGACAAACTTTATTTTCGATAGGAACTCTAAAATAAAATTAT
CCTGTTATCCCTAAGGTAGCTTTTATCAATTGATCGTTTTTCCTTTTATTCAGTAAAAACGGGTCACTAT
AGCCTATTTTAATAATTGTTAAACTATTAAGTTATACAATAAGTTAATTATTAACATTGCTTATCT
TTGTTATTTTTAAAAGATAGTCGCCCCAACTAAACTACCAAACTTCTTATGATAAGAATTAC
TTTTCTTTTTGTTAATAAGAAGTTTATAGTTAAGCTCTATAGGGTCTTTTCGTCTTACAGTTTAAAATA
GCATCTTAACTATTATTTCAATTTTTATTAATTCTTTTTAAGACAGCGGAATATTCGTTC
AACCATTCATACTATCCATCAATTAAATGGCGAGTGATTATGCTACATTATCACGG
TCAAGGTTACCGCGTCCTTTTAATCCTATTAATAGAATTTTAATCTATAAATATAAGG
ATCACTGGGCAGGTTACACCTTA
>3.21.16.6
CTTCTGCATTATCAG
GATATCTTAATTCAACATAGAGGTGACAAACTTTATTTTCGATAGGAACTCTAAAATAAAATTAT
CCTGTTATCCCTAAGGTAGCTTTTATCAATTGATCGTTTTTCCTTTTATTCAGTAAAAACGGGTCACTAT
AGCCTATTTTAATAATTGTTAAACTATTAAGTTATACAATAAGTTAATTATTAACATTGCTTATCT
TTGTTATTTTTAAAAGATAGTCGCCCCAACTAAACTACCAAACTTCTTATGATAAGAATTAC
TTTTCTTTTTGTTAATAAGAAGTTTATAGTTAAGCTCTATAGGGTCTTTTCGTCTTACAGTTTAAAATA
GCATCTTAACTATTATTTCAATTTTTATTAATTCTTTTTAAGACAGCGGAATATTCGTTC
AACCATTCATACTATCCATCAATTAAATGGCGAGTGATTATGCTACATTATCACGG
TCAAGGTTACCGCGTCCTTTTAATCCTATTAATAGAATTTTAATCTATAAATATAAGG
ATCACTGGGCAGGTTACACCTTAGATATTTTCTAGGGCTATGTTT
>5.19.16.02
CTTCTGCATTATCAG
GATATCTTAATTCAACATAGAGGTGACAAACTTTATTTTCGATAGGAACTCTAAAATAAAATTAT
CCTGTTATCCCTAAGGTAGCTTTTATCAATTGATCGTTTTTCCTTTTATTCAGTAAAAACGGGTCACTAT
AGCCTATTTTAATAATTGTTAAACTATTAAGTTATACAATAAGTTAATTATTAACATTGCTTATCT
TTGTTATTTTTAAAAGATAGTCGCCCCAACTAAACTACCAAACTTCTTATGATAAGAATTAC
TTTTCTTTTTGTTAATAAGAAGTTTATAGTTAAGCTCTATAGGGTCTTTTCGTCTTACAGTTTAAAATA
GCATCTTAACTATTATTTCAATTTTTATTAATTCTTTTTAAGACAGCGGAATATTCGTTC
AACCATTCATACTATCCATCAATTAAATGGCGAGTGATTATGCTACATTATCACGG
TCAAGGTTACCGCGTCCTTTTAATCCTATTAATAGAATTTTAATCTATAAATATAAGG
ATCACTGGGCAGGTTACACCTTAGATATTTTCTAGGGCTATGTTT
>4.28.16.1
AACTTCTGCATTATCAG
GATATCTTAATTCAACATAGAGGTGACAAACTTTATTTTCGATAGGAACTCTAAAATAAAATTAT
CCTGTTATCCCTAAGGTAGCTTTTATCAATTGATCGTTTTTCCTTTTATTCAGTAAAAACGGGTCACTAT
AGCCTATTTTAATAATTGTTAAACTATTAAGTTATACAATAAGTTAATTATTAACATTGCTTATCT
TTGTTATTTTTAAAAGATAGTCGCCCCAACTAAACTACCAAACTTCTTATGATAAGAATTAC
TTTTCTTTTTGTTAATAAGAAGTTTATAGTTAAGCTCTATAGGGTCTTTTCGTCTTACAGTTTAAAATA
GCATCTTAACTATTATTTCAATTTTTATTAATTCTTTTTAAGACAGCGGAATATTCGTTC
AACCATTCATACTATCCATCAATTAAATGGCGAGTGATTATGCTACATTATCACGG
TCAAGGTTACCGCGTCCTTTTAATCCTATTAATAGAATTTTAATCTATAAATATAAGG
ATCACTGGGCAGGTTACACCTTAGATATTTTCTAGGGCTATGTTTTTGG
>4.28.16.14
TGATAACTTTTGCATTATCAG
GATATCTTAATTCAACATAGAGGTGACAAACTTTATTTTCGATAGGAACTCTAAAATAAAATTAT
CCTGTTATCCCTAAGGTAGCTTTTATCAATTGATCGTTTTTCCTTTTATTGAGTAAAAACGGGTCACTAT
AGCCTATTTTAATAATTGTTAAACTATTAAGTTATACAATAAGTTAATTATTAACATTGCTTATCT
TTGTTATTTTTAAAAGATAGTCGCCCCAACTAAACTACCAAACTTCTTATGATAAGAATTAT
TTTTCTTTTTGTTAATAAGAAGTTTATAGTTAAGCTCTATAGGGTCTTTTCGTCTTACAGTTTAAAATA
GCATCTTAACTATTATTTCAATTTTTATTAATTCTTTTTAAGACAGCGGAATATTCGTTC
AACCATTCATACTATCCATCAATTAAATGGCGAGTGATTATGCTACATTATCACGG
TCAAGGTTACCGCGTCCTTTTAATCCTATTAATAGAATTTTAATCTATAAATATAAGG
ATCACTGGGCAGGTTACACCTTAGATATTTTCTAGGGCTATGTTTTTGGTAAA
>3.21.16.4
CTACCTTTGATAACTTCTGCATTATCAG
GATATCTTAATTCAACATAGAGGTGACAAACTTTATTTTCGATAGGAACTCTAAAATAAAATTAT
CCTGTTATCCCTAAGGTAGCTTTTATCAATTGATCGTTTTTCCTTTTATTCAGTAAAAACGGGTCACTAT
AGCCTATTTTAATAATTGTTAAACTATTAAGTTATACAATAAGTTAATTATTAACATTGCTTATCT
TTGTTATTTTTAAAAGATAGTCGCCCCAACTAAACTACCAAACTTCTTATGATAAGAATTAT
TTTTCTTTTTGTTGATAAGAAGTTTATAGTTAAGCTCTATAGGGTCTTTTCGTCTTACAGTTTAAAATA
GCATCTTAACTATTATTTCAATTTTTATTAATTCTTTTTAAGACAGCGGAATATTCGTTC
AACCATTCATACTATCCATCAATTAAATGGCGAGTGATTATGCTACATTATCACGG
TCAAGGTTACCGCGTCCTTTTAATCCTATTAATAGAATTTTAATCTATAAATATAAGG
ATCACTGGGCAGGTTACACCTTAGATATTTTCTAGGGCTATGTT
>9.28.16.7
GATAACTTCTGCATTATCAG
GATATCTTAATTCAACATAGAGGTGACAAACTTTATTTTCGATAGGAACTCTAAAATAAAATTAT
CCTGTTATCCCTAAGGTAGCTTTTATCAATTGATCGTTTTTCCTTTTATTCAGTAAAAACGGGTCACTAT
AGCCTATTTTAATAATTGTTAAACTATTAAGTTATACAATAAGTTAATTATTAACATTGCTTATCT
TTGTTATTTTTAAAAGATAGTCGCCCCAACTAAACTACCAAACTTCTTATGATAAGAATTAT
TTTTCTTTTTGTTAATAAGAAGTTTATAGTTAAGCTCTATAGGGTCTTTTCGTCTTACAGTTTAAAATA
GCATCTTAACTATTATTTCAATTTTTATTAATTCTTTTTAAGACAGCGGAATATTCGTTC
AACCATTCATACTATCCACCAATTAAATGGCGAGTGATTATGCTACATTATCACGG
TCAAGGTTACCGCGTCCTTTTAATCCTATTAATAGAATTTTAATCTATAAATATAAGG
ATCACTGGGCAGGTTACACCTTAGATATTTTCTAGGGCTATGTTTTTGGTAAA
>4.28.16.7
ACCTACCTTTGATAACTTCTGCATTATCAG
GATATCTTAATTCAACATAGAGGTGACAAACTTTATTTTCGATAGGAACTCTAAAATAAAATTAT
CCTGTTATCCCTAAGGTAGCTTTTATCAATTGATCGTTTTTCCTTTTATTCAGTAAAAACGGGTCACTAT
AGCCTATTTTAATAATTGTTAAACTATTAAGTTATACAATAAGTTAATTATTAACATTGCTTATCT
TTGTTATTTTTAAAAGATAGTCGCCCCAACTAAACTACCAAACTTCTTATGATAAGAATTAT
TTTTCTTTNTGTTAATAAGAAGTTTATAGTTAAGCTCTATAGGGTCTTTTCGTCTTACAGTTTAAAATA
GCATCTTAACTATTATTTCAATTTTTATTAATTCTTTTTAAGACAGCGGAATATTCGTTC
AACCATTCATACTATCCATCAATTAAATGGCGAGTGATTATGCTACATTATCACGG
TCAAGGTTACCGCGTCCTTTTAATCCTATTAATAGAATTTTAATCTATAAATATAAGG
ATCACTGGGCAGGTTACACCTTAGATATTTTCTAGGGCTATGTT
>7.18.16.6
AAATCATGTAAGATTTTAAAGGTCGAACAGACCTACCTTTGATAACTTTTGCATTATCAG
GATATCTTAATTCAACATAGAGGTGACAAACTTTATTTTCGATAGGAACTCTAAAATAAAATTAT
CCTGTTATCCCTAAGGTAGCTTTTATCAATTGATCGTTTTTCCTTTTATTCAGTAAAAACGGGTCACTAT
AGCCTATTTTAATAATTGTTAAACTATTAAGTTATACAATAAGTTAATTATTAACATTGCTTATCT
TTGTTATTTTTAAAAGATAGTCGCCCCAACTAAACTACCAAACTTCTTATGATAAGAATTAT
TTTTCTTTTTGTTAATAAGAAGTTTATAGTTAAGCTCTATAGGGTCTTTTCGTCTTACAGTTTAAAATA
GCATCTTAACTATTATTTCAATTTTTATTAATTCTTTTTAAGACAGCGGAATATTCGTTC
AACCATTCATACTATCCATCAATTAAATGGCGAGTGATTATGCTACATTATCACGG
TCAAGGTTACCGCGTCCTTTTAATCCTATTAATAGAATTTTAATCTATAAATATAAGG

>9.28.16.1
AACTTTTGCATTATCAG
GATATCTTAATTCAACATAGAGGTGACAAACTTTATTTTCGATAGGAACTCTAAAATAAAATTAT
CCTGTTATCCCTAAGGTAGCTTTTATCAATTGATCGTTTTTCCTTTTATTCAGTAAAAACGGGTCACTAT
AGCCTATTTTAATAATTGTTAAACTATTAAGTTATACAATAAGTTAATTATTAACATTGCTTATCT
TTGTTATTTTTAAAAGATAGTCGCCCCAACTAAACTACCAAACTTCTTATGATAAGAATTAT
TTTTCTTTTTGTTAATAAGAAGTTTATAGTTAAGCTCTATAGGGTCTTTTCGTCTTACAGTTTAAAATA
GCATCTTAACTATTATTTCAATTTTTATTAATTCTTTTTAAGACAGCGGAATATTCGTTC
AACCATTCATACTATCCATCAATTAAATGGCGAGTGATTATGCTACATTATCACGG
TCAAGGTTACCGCGTCCTTTTAATCCTATTAATAGAATTTTAATCTATAAATATAAGG
ATCACTGGGCAGGTTACACCTTAGATATTTTCTAGGGCTATGTTT
>9.17.15.11

ATTTTCGATAGGAACTCTAAAATAAAATTAT
CCTGTTATCCCTAAGGTAGCTTTTATCAATTGATCGTTTTTCCTTTTATTCAGTAAAAACGGGTCACTAT
AGCCTATTTTAATAATTGTTAAACTATTAAGTTATACAATAAGTTAATTATTAACATTGCTTATCT
TTGTTATTTTTAAAAGATAGTCGCCCCAACTAAACTACCAAACTTCTTATGATAAGAATTAT
TTTTCTTTTTGTTAATAAGAAGTTTATAGTTAAGCTCTATAGGGTCTTTTCGTCTTACAGTTTAAAATA
GCATCTTAACTATTATTTCAATTTTTATTAATTCTTTTTAAGACAGCGGAATATTCGTTC
AACCATTCATACTATCCATCAATTAAATGGCGAGTGATTATGCTACATTATCACGG
TCAAGGTTACCGCGTCCTTTTAATCCTATTAATAGAATTTTAATCTATAAATATAAGG
ATCACTGGGCAGGTTACACCTTAGATATTTTCTAGGGCTATGTTTTTGG
>9.15.15.4

GACAAACTTTATTTTCGATAGGAACTCTAAAATAAAATTAT
CCTGTTATCCCTAAGGTAGCTTTTATCAATTGATCGTTTTTCCTTTTATTCAGTAAAAACGGGTCACTAT
AGCCTATTTTAATAATTGTTAAACTATTAAGTTATACAATAAGTTAATTATTAACATTGCTTATCT
TTGTTATTTTTAAAAGATAGTCGCCCCAACTAAACTACCAAACTTCTTATGATAAGAATTAT
TTTTCTTTTTGTTAATAAGAAGTTTATAGTTAAGCTCTATAGGGTCTTTTCGTCTTACAGTTTAAAATA
GCATCTTAACTATTATTTCAATTTTTATTAATTCTTTTTAAGACAGCGGAATATTCGTTC
AACCATTCATACTATCCATCAATTAAATGGCGAGTGATTATGCTACATTATCACGG
TCAAGGTTACCGCGTCCTTTTAATCCTATTAATAGAATTTTAATCTATAAATATAAGG
ATCACTGGGCAGGTTACACCTTAGATATTTTCTAGGGCTATGTTTTTGG
>9.12.16.7
CTTTTGCATTATCAG
GATATCTTAATTCAACATAGAGGTGACAAACTTTATTTTCGATAGGAACTCTAAAATAAAATTAT
CCTGTTATCCCTAAGGTAGCTTTTATCAATTGATCGTTTTTCCTTTTATTCAGTAAAAACGGGTCACTAT
AGCCTATTTTAATAATTGTTAAACTATTAAGTTATACAATAAGTTAATTATTAACATTGCTTATCT
TTGTTATTTTTAAAAGATAGTCGCCCCAACTAAACTACCAAACTTCTTATGATAAGAATTAT
TTTTCTTTTTGTTAATAAGAAGTTTATAGTTAAGCTCTATAGGGTCTTTTCGTCTTACAGTTTAAAATA
GCATCTTAACTATTATTTCAATTTTTATTAATTCTTTTTAAGACAGCGGAATATTCGTTC
AACCATTCATACTATCCATCAATTAAATGGCGAGTGATTATGCTACATTATCACGG
TCAAGGTTACCGCGTCCTTTTAATCCTATTAATAGAATTTTAATCTATAAATATAAGG
ATCACTGGGCAGGTTACACCTTAGATATTTTCTAGGGCTATGTTTTTGG
>5.19.16.04
CTTTTGCATTATCAG
GATATCTTAATTCAACATAGAGGTGACAAACTTTATTTTCGATAGGAACTCTAAAATAAAATTAT
CCTGTTATCCCTAAGGTAGCTTTTATCAATTGATCGTTTTTCCTTTTATTCAGTAAAAACGGGTCACTAT
AGCCTATTTTAATAATTGTTAAACTATTAAGTTATACAATAAGTTAATTATTAACATTGCTTATCT
TTGTTATTTTTAAAAGATAGTCGCCCCAACTAAACTACCAAACTTCTTATGATAAGAATTAT
TTTTCTTTTTGTTAATAAGAAGTTTATAGTTAAGCTCTATAGGGTCTTTTCGTCTTACAGTTTAAAATA
GCATCTTAACTATTATTTCAATTTTTATTAATTCTTTTTAAGACAGCGGAATATTCGTTC
AACCATTCATACTATCCATCAATTAAATGGCGAGTGATTATGCTACATTATCACGG
TCAAGGTTACCGCGTCCTTTTAATCCTATTAATAGAATTTTAATCTATAAATATAAGG
ATCACTGGGCAGGTTACACCTTAGATATTTTCTAGGGCTATGTTTT
>5.2.16.10

ATCTTAATTCAACATAGAGGTGACAAACTTTATTTTCGATAGGAACTCTAAAATAAAATTAT
CCTGTTATCCCTAAGGTAGCTTTTATCAATTGATCGTTTTTCCTTTTATTCAGTAAAAACGGGTCACTAT
AGCCTATTTTAATAATTGTTAAACTATTAAGTTATACAATAAGTTAATTATTAACATTGCTTATCT
TTGTTATTTTTAAAAGATAGTCGCCCCAACTAAACTACCAAACTTCTTATGATAAGAATTAT
TTTTCTTTTTGTTAATAAGAAGTTTATAGTTAAGCTCTATAGGGTCTTTTCGTCTTACAGTTTAAAATA
GCATCTTAACTATTATTTCAATTTTTATTAATTCTTTTTAAGACAGCGGAATATTCGTTC
AACCATTCATACTATCCATCAATTAAATGGCGAGTGATTATGCTACATTATCACGG
TCAAGGTTACCGCGTCCTTTTAATCCTATTAATAGAATTTTAATCTATAAATATAAGG
ATCACTGGGCAGGTTACACCTTAGATATTTTCTAGGGCTATGTTTT
>4.14.16.11
ATCATGTAAGATTTTAAAGGTCGAACAGACCTACCTTTGATAACTTTTGCATTATCAG
GATATCTTAATTCAACATAGAGGTGACAAACTTTATTTTCGATAGGAACTCTAAAATAAAATTAT
CCTGTTATCCCTAAGGTAGCTTTTATCAATTGATCGTTTTTCCTTTTATTCAGTAAAAACGGGTCACTAT
AGCCTATTTTAATAATTGTTAAACTATTAAGTTATACAATAAGTTAATTATTAACATTGCTTATCT
TTGTTATTTTTAAAAGATAGTCGCCCCAACTAAACTACCAAACTTCTTATGATAAGAATTAT
TTTTCTTTTTGTTAATAAGAAGTTTATAGTTAAGCTCTATAGGGTCTTTTCGTCTTACAGTTTAAAATA
GCATCTTAACTATTATTTCAATTTTTATTAATTCTTTTTAAGACAGCGGAATATTCGTTC
AACCATTCATACTATCCATCAATTAAATGGCGAGTGATTATGCTACATTATCACGG
TCAAGGTTACCGCGTCCTTTTAATCCTATTAATAGAATTTTAATCTATAAATATAAGG
ATCACTGGGCAGGTTACACCTTAGATATTTTCTAGGGCTATGTTT
>3.25.16.3
TGATAACTTTTGCATTATCAG
GATATCTTAATTCAACATAGAGGTGACAAACTTTATTTTCGATAGGAACTCTAAAATAAAATTAT
CCTGTTATCCCTAAGGTAGCTTTTATCAATTGATCGTTTTTCCTTTTATTCAGTAAAAACGGGTCACTAT
AGCCTATTTTAATAATTGTTAAACTATTAAGTTATACAATAAGTTAATTATTAACATTGCTTATCT
TTGTTATTTTTAAAAGATAGTCGCCCCAACTAAACTACCAAACTTCTTATGATAAGAATTAT
TTTTCTTTTTGTTAATAAGAAGTTTATAGTTAAGCTCTATAGGGTCTTTTCGTCTTACAGTTTAAAATA
GCATCTTAACTATTATTTCAATTTTTATTAATTCTTTTTAAGACAGCGGAATATTCGTTC
AACCATTCATACTATCCATCAATTAAATGGCGAGTGATTATGCTACATTATCACGG
TCAAGGTTACCGCGTCCTTTTAATCCTATTAATAGAATTTTAATCTATAAATATAAGG
ATCACTGGGCAGGTTACACCTTAGATATTTTCTAGGGCTATGTTTT
>3.16.16.8

ATAGAGGTGACAAACTTTATTTTCGATAGGAACTCTAAAATAAAATTAT
CCTGTTATCCCTAAGGTAGCTTTTATCAATTGATCGTTTTTCCTTTTATTCAGTAAAAACGGGTCACTAT
AGCCTATTTTAATAATTGTTAAACTATTAAGTTATACAATAAGTTAATTATTAACATTGCTTATCT
TTGTTATTTTTAAAAGATAGTCGCCCCAACTAAACTACCAAACTTCTTATGATAAGAATTAT
TTTTCTTTTTGTTAATAAGAAGTTTATAGTTAAGCTCTATAGGGTCTTTTCGTCTTACAGTTTAAAATA
GCATCTTAACTATTATTTCAATTTTTATTAATTCTTTTTAAGACAGCGGAATATTCGTTC
AACCATTCATACTATCCATCAATTAAATGGCGAGTGATTATGCTACATTATCACGG
TCAAGGTTACCGCGTCCTTTTAATCCTATTAATAGAATTTTAATCTATAAATATAAGG
ATCACTGGGCAGGTTACACCTTAGATATTTTCTAGGGCTATGTT
>9.19.15.11
G
GATATCTTAATTCAACATAGAGGTGACAAACTTTATTTTCGATAGGAACTCTAAAATAAAATTAT
CCTGTTATCCCTAAGGTAGCTTTTATCAATTGATCGTTTTTCCTTTTATTCAGTAAAAACGGGTCACTAT
AGCCTATTTTAATAATTGTTAAACTATTAAGTTATACAATAAGTTAATTATTAACATTGCTTATCT
TTGTTATTTTTAAAAGATAGTCGCCCCAACTAAACTACCAAACTTCTTATGATAAGAATTAT
TTTTCTTTTTGTTAATAAGAAGTTTATAGTTAAGCTCTATAGGGTCTTTTCGTCTTACAGTTTAAAATA
GCATCTTAACTATTATTTCAATTTTTATTAATTCTTTTTAAGACAGCGGAATATTCGTTC
AACCATTCATACTATCCATCAATTAAATGGCGAGTGATTATGCTACATTATCACGG
TCAAGGTTACCGCGTCCTTTTAATCCTATTAATAGAATTTTAATCTATAAATATAAGG
ATCACTGGGCAGGTTACACCTTAGATATTTTCTAGGGCTATGTT
>11.3.15.2

AGGAACTCTAAAATAAAATTAT
CCTGTTATCCCTAAGGTAGCTTTTATCAATTGATCGTTTTTCCTTTTATTCAGTAAAAACGGGTCACTAT
AGCCTATTTTAATAATTGTTAAACTATTAAGTTATACAATAAGTTAATTATTAACATTGCTTATCT
TTGTTATTTTTAAAAGATAGTCGCCCCAACTAAACTACCAAACTTCTTATGATAAGAATTAT
TTTTCTTTTTGTTAATAAGAAGTTTATAGTTAAGCTCTATAGGGTCTTTTCGTCTTACAGTTTAAAATA
GCATCTTAACTATTATTTCAATTTTTATTAATTCTTTTTAAGACAGCGGAATATTCGTTC
AACCATTCATACTATCCATCAATTAAATGGCGAGTGATTATGCTACATTATCACGG
TCAAGGTTACCGCGTCCTTTTAATCCTATTAATAGAATTTTAATCTATAAATATAAGG
ATCACTGGGCAGGTTACACCTTA
>9.8.15.5
AAATCATGTAAGATTTTAAAGGTCGAACAGACCTACCTTTGATAACTTCTGCATTATCAG
GATATCTTAATTCAACATAGAGGTGACAAACTTTATTTTCGATAGGAACTCTAAAATAAAATTAT
CCTGTTATCCCTAAGGTAGCTTTTATCAATTGATCGTTTTTCCTTTTATTCAGTAAAAACGGGTCACTAT
AGCCTATTTTAATAATTGTTAAACTATTAAGTTATACAATAAGTTAATTATTAACATTGCTTATCT
TTGTTATTTTTAAAAGATAGTCGCCCCAACTAAACTACCAAACTTCTTATGATAAGAATTAT
TTTTCTTTTTGTTAATAAGAAGTTTATAGTTAAGCTCTATAGGGTCTTTTCGTCTTACAGTTTAAAATA
GCATCTTAACTATTATTTCAATTTTTATTAATTCTTTTTAAGACAGCGGAATATTCGTTC
AACCATTCATACTATCCATCAATTAAATGGCGAGTGATTATGCTACATTATCACGG
TCAAGGTTACCGCGTCCTTTTAATCCTATTAATAGAATTTTAATCTATAAATATAAGG
ATCACTGGGCAGGTTACACCTTAGATATTTTCTAGGGCTATGTTTT
>4.29.16.1
AAATCATGTAAGATTTTAAAGGTCGAACAGACCTACCTTTGATAACTTCTGCATTATCAG
GATATCTTAATTCAACATAGAGGTGACAAACTTTATTTTCGATAGGAACTCTAAAATAAAATTAT
CCTGTTATCCCTAAGGTAGCTTTTATCAATTGATCGTTTTTCCTTTTATTCAGTAAAAACGGGTCACTAT
AGCCTATTTTAATAATTGTTAAACTATTAAGTTATACAATAAGTTAATTATTAACATTGCTTATCT
TTGTTATTTTTAAAAGATAGTCGCCCCAACTAAACTACCAAACTTCTTATGATAAGAATTAT
TTTTCTTTTTGTTAATAAGAAGTTTATAGTTAAGCTCTATAGGGTCTTTTCGTCTTACAGTTTAAAATA
GCATCTTAACTATTATTTCAATTTTTATTAATTCTTTTTAAGACAGCGGAATATTCGTTC
AACCATTCATACTATCCATCAATTAAATGGCGAGTGATTATGCTACATTATCACGG
TCAAGGTTACCGCGTCCTTTTAATCCTATTAATAGAATTTTAATCTATAAATATAAGG
ATCACTGGGCAGGTTACACCTTAGATATTTTCTAGGGCTATGTTTTTGGTAAA
>3.8.16.6
CTACCTTTGATAACTTCTGCATTATCAG
GATATCTTAATTCAACATAGAGGTGACAAACTTTATTTTCGATAGGAACTCTAAAATAAAATTAT
CCTGTTATCCCTAAGGTAGCTTTTATCAATTGATCGTTTTTCCTTTTATTCAGTAAAAACGGGTCACTAT
AGCCTATTTTAATAATTGTTAAACTATTAAGTTATACAATAAGTTAATTATTAACATTGCTTATCT
TTGTTATTTTTAAAAGATAGTCGCCCCAACTAAACTACCAAACTTCTTATGATAAGAATTAT
TTTTCTTTTTGTTAATAAGAAGTTTATAGTTAAGCTCTATAGGGTCTTTTCGTCTTACAGTTTAAAATA
GCATCTTAACTATTATTTCAATTTTTATTAATTCTTTTTAAGACAGCGGAATATTCGTTC
AACCATTCATACTATCCATCAATTAAATGGCGAGTGATTATGCTACATTATCACGG
TCAAGGTTACCGCGTCCTTTTAATCCTATTAATAGAATTTTAATCTATAAATATAAGG
ATCACTGGGCAGGTTACACCTTAGATATTTTCTAGGGCTATGTTT
>3.7.16.2
CTACCTTTGATAACTTCTGCATTATCAG
GATATCTTAATTCAACATAGAGGTGACAAACTTTATTTTCGATAGGAACTCTAAAATAAAATTAT
CCTGTTATCCCTAAGGTAGCTTTTATCAATTGATCGTTTTTCCTTTTATTCAGTAAAAACGGGTCACTAT
AGCCTATTTTAATAATTGTTAAACTATTAAGTTATACAATAAGTTAATTATTAACATTGCTTATCT
TTGTTATTTTTAAAAGATAGTCGCCCCAACTAAACTACCAAACTTCTTATGATAAGAATTAT
TTTTCTTTTTGTTAATAAGAAGTTTATAGTTAAGCTCTATAGGGTCTTTTCGTCTTACAGTTTAAAATA
GCATCTTAACTATTATTTCAATTTTTATTAATTCTTTTTAAGACAGCGGAATATTCGTTC
AACCATTCATACTATCCATCAATTAAATGGCGAGTGATTATGCTACATTATCACGG
TCAAGGTTACCGCGTCCTTTTAATCCTATTAATAGAATTTTAATCTATAAATATAAGG
ATCACTGGGCAGGTTACACCTTAGATATTTTCTAGGGCTATGTT
>5.12.16.01
CTACCTTTGATAACTTCTGCATTATCAG
GATATCTTAATTCAACATAGAGGTGACAAACTTTATTTTCGATAGGAACTCTAAAATAAAATTAT
CCTGTTATCCCTAAGGTAGCTTTTATCAATTGATCGTTTTTCCTTTTATTCAGTAAAAACGGGTCACTAT
AGCCTATTTTAATAATTGTTAAACTATTAAGTTATACAATAAGTTAATTATTAACATTGCTTATCT
TTGTTATTTTTAAAAGATAGTCGCCCCAACTAAACTACCAAACTTCTTATGATAAGAATTAT
TTTTCTTTTTGTTAATAAGAAGTTTATAGTTAAGCTCTATAGGGTCTTTTCGTCTTACAGTTTAAAATA
GCATCTTAACTATTATTTCAATTTTTATTAATTCTTTTTAAGACAGCGGAATATTCGTTC
AACCATTCATACTATCCATCAATTAAATGGCGAGTGATTATGCTACATTATCACGG
TCAAGGTTACCGCGTCCTTTTAATCCTATTAATAGAATTTTAATCTATAAATATAAGG
ATCACTGGGCAGGTTACACCTTAGATATTTTCTAGGGCTATGTT
>3.18.16.6
TTGATAACTTCTGCATTATCAG
GATATCTTAATTCAACATAGAGGTGACAAACTTTATTTTCGATAGGAACTCTAAAATAAAATTAT
CCTGTTATCCCTAAGGTAGCTTTTATCAATTGATCGTTTTTCCTTTTATTCAGTAAAAACGGGTCACTAT
AGCCTATTTTAATAATTGTTAAACTATTAAGTTATACAATAAGTTAATTATTAACATTGCTTATCT
TTGTTATTTTTAAAAGATAGTCGCCCCAACTAAACTACCAAACTTCTTATGATAAGAATTAT
TTTTCTTTTTGTTAATAAGAAGTTTATAGTTAAGCTCTATAGGGTCTTTTCGTCTTACAGTTTAAAATA
GCATCTTAACTATTATTTCAATTTTTATTAATTCTTTTTAAGACAGCGGAATATTCGTTC
AACCATTCATACTATCCATCAATTAAATGGCGAGTGATTATGCTACATTATCACGG
TCAAGGTTACCGCGTCCTTTTAATCCTATTAATAGAATTTTAATCTATAAATATAAGG
ATCACTGGGCAGGTTACACCTTAGATATTTTCTAGGGCTATGTTT
>4.15.16.9
TACCTTTGATAACTTCTGCATTATCAG
GATATCTTAATTCAACATAGAGGTGACAAACTTTATTTTCGATAGGAACTCTAAAATAAAATTAT
CCTGTTATCCCTAAGGTAGCTTTTATCAATTGATCGTTTTTCCTTTTATTCAGTAAAAACGGGTCACTAT
AGCCTATTTTAATAATTGTTAAACTATTAAGTTATACAATAAGTTAATTATTAACATTGCTTATCT
TTGTTATTTTTAAAAGATAGTCGCCCCAACTAAACTACCAAACTTCTTATGATAAGAATTAT
TTTTCTTTTTGTTAATAAGAAGTTTATAGTTAAGCTCTATAGGGTCTTTTCGTCTTACAGTTTAAAATA
GCATCTTAACTATTATTTCAATTTTTATTAATTCTTTTTAAGACAGCGGAATATTCGTTC
AACCATTCATACTATCCATCAATTAAATGGCGAGTGATTATGCTACATTATCACGG
TCAAGGTTACCGCGTCCTTTTAATCCTATTAATAGAATTTTAATCTATAAATATAAGG
ATCACTGGGCAGGTTACACCTTAGATATTTTCTAGGGCTATGTTTTTGGTAAA
>4.22.16.8
TCTGCATTATCAG
GATATCTTAATTCAACATAGAGGTGACAAACTTTATTTTCGATAGGAACTCTAAAATAAAATTAT
CCTGTTATCCCTAAGGTAGCTTTTATCAATTGATCGTTTTTCCTTTTATTCAGTAAAAACGGGTCACTAT
AGCCTATTTTAATAATTGTTAAACTATTAAGTTATACAATAAGTTAATTATTAACATTGCTTATCT
TTGTTATTTTTAAAAGATAGTCGCCCCAACTAAACTACCAAACTTCTTATGATAAGAATTAT
TTTTCTTTTTGTTAATAAGAAGTTTATAGTTAAGCTCTATAGGGTCTTTTCGTCTTACAGTTTAAAATA
GCATCTTAACTATTATTTCAATTTTTATTAATTCTTTTTAAGACAGCGGAATATTCGTTC
AACCATTCATACTATCCATCAATTAAATGGCGAGTGATTATGCTACATTATCACGG
TCAAGGTTACCGCGTCCTTTTAATCCTATTAATAGAATTTTAATCTATAAATATAAGG
ATCACTGGGCAGGTTACACCTTAGATATTTTCTAGGGCTATGTTTTTGGTAAA
>9.30.16.27
TCTGCATTATCAG
GATATCTTAATTCAACATAGAGGTGACAAACTTTATTTTCGATAGGAACTCTAAAATAAAATTAT
CCTGTTATCCCTAAGGTAGCTTTTATCAATTGATCGTTTTTCCTTTTATTCAGTAAAAACGGGTCACTAT
AGCCTATTTTAATAATTGTTAAACTATTAAGTTATACAATAAGTTAATTATTAACATTGCTTATCT
TTGTTATTTTTAAAAGATAGTCGCCCCAACTAAACTACCAAACTTCTTATGATAAGAATTAT
TTTTCTTTTTGTTAATAAGAAGTTTATAGTTAAGCTCTATAGGGTCTTTTCGTCTTACAGTTTAAAATA
GCATCTTAACTATTATTTCAATTTTTATTAATTCTTTTTAAGACAGCGGAATATTCGTTC
AACCATTCATACTATCCATCAATTAAATGGCGAGTGATTATGCTACATTATCACGG
TCAAGGTTACCGCGTCCTTTTAATCCTATTAATAGAATTTTAATCTATAAATATAAGG
ATCACTGGGCAGGTTACACCTTAGATATTTTCTAGGGCTATGTTTTTGGTAAA
>4.28.16.8
TGATAACTTCTGCATTATCAG
GATATCTTAATTCAACATAGAGGTGACAAACTTTATTTTCGATAGGAACTCTAAAATAAAATTAT
CCTGTTATCCCTAAGGTAGCTTTTATCAATTGATCGTTTTTCCTTTTATTCAGTAAAAACGGGTCACTAT
AGCCTATTTTAATAATTGTTAAACTATTAAGTTATACAATAAGTTAATTATTAACATTGCTTATCT
TTGTTATTTTTAAAAGATAGTCGCCCCAACTAAACTACCAAACTTCTTATGATAAGAATTAT
TTTTCTTTTTGTTAATAAGAAGTTTATAGTTAAGCTCTATAGGGTCTTTTCGTCTTACAGTTTAAAATA
GCATCTTAACTATTATTTCAATTTTTATTAATTCTTTTTAAGACAGCGGAATATTCGTTC
AACCATTCATACTATCCATCAATTAAATGGCGAGTGATTATGCTACATTATCACGG
TCAAGGTTACCGCGTCCTTTTAATCCTATTAATAGAATTTTAATCTATAAATATAAGG
ATCACTGGGCAGGTTACACCTTAGATATTTTCTAGGGCTATGTTTT
>7.19.16.04
TGATAACTTCTGCATTATCAG
GATATCTTAATTCAACATAGAGGTGACAAACTTTATTTTCGATAGGAACTCTAAAATAAAATTAT
CCTGTTATCCCTAAGGTAGCTTTTATCAATTGATCGTTTTTCCTTTTATTCAGTAAAAACGGGTCACTAT
AGCCTATTTTAATAATTGTTAAACTATTAAGTTATACAATAAGTTAATTATTAACATTGCTTATCT
TTGTTATTTTTAAAAGATAGTCGCCCCAACTAAACTACCAAACTTCTTATGATAAGAATTAT
TTTTCTTTTTGTTAATAAGAAGTTTATAGTTAAGCTCTATAGGGTCTTTTCGTCTTACAGTTTAAAATA
GCATCTTAACTATTATTTCAATTTTTATTAATTCTTTTTAAGACAGCGGAATATTCGTTC
AACCATTCATACTATCCATCAATTAAATGGCGAGTGATTATGCTACATTATCACGG
TCAAGGTTACCGCGTCCTTTTAATCCTATTAATAGAATTTTAATCTATAAATATAAGG
ATCACTGGGCAGGTTACACCTTAGATATTTTCTAGGGCTATGTTTT
>5.3.16.01
CTTCTGCATTATCAG
GATATCTTAATTCAACATAGAGGTGACAAACTTTATTTTCGATAGGAACTCTAAAATAAAATTAT
CCTGTTATCCCTAAGGTAGCTTTTATCAATTGATCGTTTTTCCTTTTATTCAGTAAAAACGGGTCACTAT
AGCCTATTTTAATAATTGTTAAACTATTAAGTTATACAATAAGTTAATTATTAACATTGCTTATCT
TTGTTATTTTTAAAAGATAGTCGCCCCAACTAAACTACCAAACTTCTTATGATAAGAATTAT
TTTTCTTTTTGTTAATAAGAAGTTTATAGTTAAGCTCTATAGGGTCTTTTCGTCTTACAGTTTAAAATA
GCATCTTAACTATTATTTCAATTTTTATTAATTCTTTTTAAGACAGCGGAATATTCGTTC
AACCATTCATACTATCCATCAATTAAATGGCGAGTGATTATGCTACATTATCACGG
TCAAGGTTACCGCGTCCTTTTAATCCTATTAATAGAATTTTAATCTATAAATATAAGG
ATCACTGGGCAGGTTACACCTTAGATATTTTCTAGGGCTATGTTTT
>6.27.16.1
CTTCTGCATTATCAG
GATATCTTAATTCAACATAGAGGTGACAAACTTTATTTTCGATAGGAACTCTAAAATAAAATTAT
CCTGTTATCCCTAAGGTAGCTTTTATCAATTGATCGTTTTTCCTTTTATTCAGTAAAAACGGGTCACTAT
AGCCTATTTTAATAATTGTTAAACTATTAAGTTATACAATAAGTTAATTATTAACATTGCTTATCT
TTGTTATTTTTAAAAGATAGTCGCCCCAACTAAACTACCAAACTTCTTATGATAAGAATTAT
TTTTCTTTTTGTTAATAAGAAGTTTATAGTTAAGCTCTATAGGGTCTTTTCGTCTTACAGTTTAAAATA
GCATCTTAACTATTATTTCAATTTTTATTAATTCTTTTTAAGACAGCGGAATATTCGTTC
AACCATTCATACTATCCATCAATTAAATGGCGAGTGATTATGCTACATTATCACGG
TCAAGGTTACCGCGTCCTTTTAATCCTATTAATAGAATTTTAATCTATAAATATAAGG
ATCACTGGGCAGGTTACACCTTAGATATTTTCTAGGGCTATGTTTT
>6.27.16.2
CTTCTGCATTATCAG
GATATCTTAATTCAACATAGAGGTGACAAACTTTATTTTCGATAGGAACTCTAAAATAAAATTAT
CCTGTTATCCCTAAGGTAGCTTTTATCAATTGATCGTTTTTCCTTTTATTCAGTAAAAACGGGTCACTAT
AGCCTATTTTAATAATTGTTAAACTATTAAGTTATACAATAAGTTAATTATTAACATTGCTTATCT
TTGTTATTTTTAAAAGATAGTCGCCCCAACTAAACTACCAAACTTCTTATGATAAGAATTAT
TTTTCTTTTTGTTAATAAGAAGTTTATAGTTAAGCTCTATAGGGTCTTTTCGTCTTACAGTTTAAAATA
GCATCTTAACTATTATTTCAATTTTTATTAATTCTTTTTAAGACAGCGGAATATTCGTTC
AACCATTCATACTATCCATCAATTAAATGGCGAGTGATTATGCTACATTATCACGG
TCAAGGTTACCGCGTCCTTTTAATCCTATTAATAGAATTTTAATCTATAAATATAAGG
ATCACTGGGCAGGTTACACCTTAGATATTTTCTAGGGCTATGTTTT
>7.19.16.01
CTTCTGCATTATCAG
GATATCTTAATTCAACATAGAGGTGACAAACTTTATTTTCGATAGGAACTCTAAAATAAAATTAT
CCTGTTATCCCTAAGGTAGCTTTTATCAATTGATCGTTTTTCCTTTTATTCAGTAAAAACGGGTCACTAT
AGCCTATTTTAATAATTGTTAAACTATTAAGTTATACAATAAGTTAATTATTAACATTGCTTATCT
TTGTTATTTTTAAAAGATAGTCGCCCCAACTAAACTACCAAACTTCTTATGATAAGAATTAT
TTTTCTTTTTGTTAATAAGAAGTTTATAGTTAAGCTCTATAGGGTCTTTTCGTCTTACAGTTTAAAATA
GCATCTTAACTATTATTTCAATTTTTATTAATTCTTTTTAAGACAGCGGAATATTCGTTC
AACCATTCATACTATCCATCAATTAAATGGCGAGTGATTATGCTACATTATCACGG
TCAAGGTTACCGCGTCCTTTTAATCCTATTAATAGAATTTTAATCTATAAATATAAGG
ATCACTGGGCAGGTTACACCTTAGATATTTTCTAGGGCTATGTTTT
>5.26.16.3Check
TTCTGCATTATCAG
GATATCTTAATTCAACATAGAGGTGACAAACTTTATTTTCGATAGGAACTCTAAAATAAAATTAT
CCTGTTATCCCTAAGGTAGCTTTTATCAATTGATCGTTTTTCCTTTTATTCAGTAAAAACGGGTCACTAT
AGCCTATTTTAATAATTGTTAAACTATTAAGTTATACAATAAGTTAATTATTAACATTGCTTATCT
TTGTTATTTTTAAAAGATAGTCGCCCCAACTAAACTACCAAACTTCTTATGATAAGAATTAT
TTTTCTTTTTGTTAATAAGAAGTTTATAGTTAAGCTCTATAGGGTCTTTTCGTCTTACAGTTTAAAATA
GCATCTTAACTATTATTTCAATTTTTATTAATTCTTTTTAAGACAGCGGAATATTCGTTC
AACCATTCATACTATCCATCAATTAAATGGCGAGTGATTATGCTACATTATCACGG
TCAAGGTTACCGCGTCCTTTTAATCCTATTAATAGAATTTTAATCTATAAATATAAGG
ATCACTGGGCAGGTTACACCTTAGATATTTTCTAGGGCTATGTTT
>7.19.16.05
AACTTCTGCATTATCAG
GATATCTTAATTCAACATAGAGGTGACAAACTTTATTTTCGATAGGAACTCTAAAATAAAATTAT
CCTGTTATCCCTAAGGTAGCTTTTATCAATTGATCGTTTTTCCTTTTATTCAGTAAAAACGGGTCACTAT
AGCCTATTTTAATAATTGTTAAACTATTAAGTTATACAATAAGTTAATTATTAACATTGCTTATCT
TTGTTATTTTTAAAAGATAGTCGCCCCAACTAAACTACCAAACTTCTTATGATAAGAATTAT
TTTTCTTTTTGTTAATAAGAAGTTTATAGTTAAGCTCTATAGGGTCTTTTCGTCTTACAGTTTAAAATA
GCATCTTAACTATTATTTCAATTTTTATTAATTCTTTTTAAGACAGCGGAATATTCGTTC
AACCATTCATACTATCCATCAATTAAATGGCGAGTGATTATGCTACATTATCACGG
TCAAGGTTACCGCGTCCTTTTAATCCTATTAATAGAATTTTAATCTATAAATATAAGG
ATCACTGGGCAGGTTACACCTTAGATATTTTCTAGGGCTATGTTTT
>9.16.15.7
TGATAACTTCTGCATTATCAG
GATATCTTAATTCAACATAGAGGTGACAAACTTTATTTTCGATAGGAACTCTAAAATAAAATTAT
CCTGTTATCCCTAAGGTAGCTTTTATCAATTGATCGTTTTTCCTTTTATTCAGTAAAAACGGGTCACTAT
AGCCTATTTTAATAATTGTTAAACTATTAAGTTATACAATAAGTTAATTATTAACATTGCTTATCT
TTGTTATTTTTAAAAGATAGTCGCCCCAACTAAACTACCAAACTTCTTATGATAAGAATTAT
TTTTCTTTTTGTTAATAAGAAGTTTATAGTTAAGCTCTATAGGGTCTTTTCGTCTTACAGTTTAAAATA
GCATCTTAACTATTATTTCAATTTTTATTAATTCTTTTTAAGACAGCGGAATATTCGTTC
AACCATTCATACTATCCATCAATTAAATGGCGAGTGATTATGCTACATTATCACGG
TCAAGGTTACCGCGTCCTTTTAATCCTATTAATAGAATTTTAATCTATAAATATAAGG
ATCACTGGGCAGGTTACACCTTAGATATTTTCTAGGGCTATGTTTTTGG
>9.30.16.25
CTTCTGCATTATCAG
GATATCTTAATTCAACATAGAGGTGACAAACTTTATTTTCGATAGGAACTCTAAAATAAAATTAT
CCTGTTATCCCTAAGGTAGCTTTTATCAATTGATCGTTTTTCCTTTTATTCAGTAAAAACGGGTCACTAT
AGCCTATTTTAATAATTGTTAAACTATTAAGTTATACAATAAGTTAATTATTAACATTGCTTATCT
TTGTTATTTTTAAAAGATAGTCGCCCCAACTAAACTACCAAACTTCTTATGATAAGAATTAT
TTTTCTTTTTGTTAATAAGAAGTTTATAGTTAAGCTCTATAGGGTCTTTTCGTCTTACAGTTTAAAATA
GCATCTTAACTATTATTTCAATTTTTATTAATTCTTTTTAAGACAGCGGAATATTCGTTC
AACCATTCATACTATCCATCAATTAAATGGCGAGTGATTATGCTACATTATCACGG
TCAAGGTTACCGCGTCCTTTTAATCCTATTAATAGAATTTTAATCTATAAATATAAGG
ATCACTGGGCAGGTTACACCTTAGATATTTTCTAGGGCTATGTTTTTGGTAAA
>10.1.15.2
TTCTGCATTATCAG
GATATCTTAATTCAACATAGAGGTGACAAACTTTATTTTCGATAGGAACTCTAAAATAAAATTAT
CCTGTTATCCCTAAGGTAGCTTTTATCAATTGATCGTTTTTCCTTTTATTCAGTAAAAACGGGTCACTAT
AGCCTATTTTAATAATTGTTAAACTATTAAGTTATACAATAAGTTAATTATTAACATTGCTTATCT
TTGTTATTTTTAAAAGATAGTCGCCCCAACTAAACTACCAAACTTCTTATGATAAGAATTAT
TTTTCTTTTTGTTAATAAGAAGTTTATAGTTAAGCTCTATAGGGTCTTTTCGTCTTACAGTTTAAAATA
GCATCTTAACTATTATTTCAATTTTTATTAATTCTTTTTAAGACAGCGGAATATTCGTTC
AACCATTCATACTATCCATCAATTAAATGGCGAGTGATTATGCTACATTATCACGG
TCAAGGTTACCGCGTCCTTTTAATCCTATTAATAGAATTTTAATCTATAAATATAAGG
ATCACTGGGCAGGTTACACCTTA
>9.12.16.12
TCATGTAAGATTTTAAAGGTCGAACAGACCTACCTTTGATAACTTCTGCATTATCAG
GATATCTTAATTCAACATAGAGGTGACAAACTTTATTTTCGATAGGAACTCTAAAATAAAATTAT
CCTGTTATCCCTAAGGTAGCTTTTATCAATTGATCGTTTTTCCTTTTATTCAGTAAAAACGGGTCACTAT
AGCCTATTTTAATAATTGTTAAACTATTAAGTTATACAATAAGTTAATTATTAACATTGCTTATCT
TTGTTATTTTTAAAAGATAGTCGCCCCAACTAAACTACCAAACTTCTTATGATAAGAATTAT
TTTTCTTTTTGTTAATAAGAAGTTTATAGTTAAGCTCTATAGGGTCTTTTCGTCTTACAGTTTAAAATA
GCATCTTAACTATTATTTCAATTTTTATTAATTCTTTTTAAGACAGCGGAATATTCGTTC
AACCATTCATACTATCCATCAATTAAATGGCGAGTGATTATGCTACATTATCACGG
TCAAGGTTACCGCGTCCTTTTAATCCTATTAATAGAATTTTAATCTATAAATATAAGG

>7.28.16.4
TCAAATCATGTAAGATTTTAAAGGTCGAACAGACCTACCTTTGATAACTTCTGCATTATCAG
GATATCTTAATTCAACATAGAGGTGACAAACTTTATTTTCGATAGGAACTCTAAAATAAAATTAT
CCTGTTATCCCTAAGGTAGCTTTTATCAATTGATCGTTTTTCCTTTTATTCAGTAAAAACGGGTCACTAT
AGCCTATTTTAATAATTGTTAAACTATTAAGTTATACAATAAGTTAATTATTAACATTGCTTATCT
TTGTTATTTTTAAAAGATAGTCGCCCCAACTAAACTACCAAACTTCTTATGATAAGAATTAT
TTTTCTTTTTGTTAATAAGAAGTTTATAGTTAAGCTCTATAGGGTCTTTTCGTCTTACAGTTTAAAATA
GCATCTTAACTATTATTTCAATTTTTATTAATTCTTTTTAAGACAGCGGAATATTCGTTC
AACCATTCATACTATCCATCAATTAAATGGCGAGTGATTATGCTACATTATCACGG
TCAAGGTTACCGCGTCCTTTTAATCCTATTAATAGAATTTTAATCTATAAATATAAGG

>4.29.16.6
GAATGAACTCAAATCATGTAAGATTTTAAAGGTCGAACAGACCTACCTTTGATAACTTCTGCATTATCAG
GATATCTTAATTCAACATAGAGGTGACAAACTTTATTTTCGATAGGAACTCTAAAATAAAATTAT
CCTGTTATCCCTAAGGTAGCTTTTATCAATTGATCGTTTTTCCTTTTATTCAGTAAAAACGGGTCACTAT
AGCCTATTTTAATAATTGTTAAACTATTAAGTTATACAATAAGTTAATTATTAACATTGCTTATCT
TTGTTATTTTTAAAAGATAGTCGCCCCAACTAAACTACCAAACTTCTTATGATAAGAATTAT
TTTTCTTTTTGTTAATAAGAAGTTTATAGTTAAGCTCTATAGGGTCTTTTCGTCTTACAGTTTAAAATA
GCATCTTAACTATTATTTCAATTTTTATTAATTCTTTTTAAGACAGCGGAATATTCGTTC
AACCATTCATACTATCCATCAATTAAATGGCGAGTGATTATGCTACATTATCACGG
TCAAGGTTACCGCGTCCTTTTAATCCTATTAATAGAATTTTAATCTATAAATATAAGG

>5.2.16.7
TCATGTAAGATTTTAAAGGTCGAACAGACCTACCTTTGATAACTTCTGCATTATCAG
GATATCTTAATTCAACATAGAGGTGACAAACTTTATTTTCGATAGGAACTCTAAAATAAAATTAT
CCTGTTATCCCTAAGGTAGCTTTTATCAATTGATCGTTTTTCCTTTTATTCAGTAAAAACGGGTCACTAT
AGCCTATTTTAATAATTGTTAAACTATTAAGTTATACAATAAGTTAATTATTAACATTGCTTATCT
TTGTTATTTTTAAAAGATAGTCGCCCCAACTAAACTACCAAACTTCTTATGATAAGAATTAT
TTTTCTTTTTGTTAATAAGAAGTTTATAGTTAAGCTCTATAGGGTCTTTTCGTCTTACAGTTTAAAATA
GCATCTTAACTATTATTTCAATTTTTATTAATTCTTTTTAAGACAGCGGAATATTCGTTC
AACCATTCATACTATCCATCAATTAAATGGCGAGTGATTATGCTACATTATCACGG
TCAAGGTTACCGCGTCCTTTTAATCCTATTAATAGAATTTTAATCTATAAATATAAGG
ATCACTGGGCAGGTTACACCTTAGATATTTTCTAGGGCTATG
>8.16.16.6
TCTGCATTATCAG
GATATCTTAATTCAACATAGAGGTGACAAACTTTATTTTCGATAGGAACTCTAAAATAAAATTAT
CCTGTTATCCCTAAGGTAGCTTTTATCAATTGATCGTTTTTCCTTTTATTCAGTAAAAACGGGTCACTAT
AGCCTATTTTAATAATTGTTAAACTATTAAGTTATACAATAAGTTAATTATTAACATTGCTTATCT
TTGTTATTTTTAAAAGATAGTCGCCCCAACTAAACTACCAAACTTCTTATGATAAGAATTAT
TTTTCTTTTTGTTAATAAGAAGTTTATAGTTAAGCTCTATAGGGTCTTTTCGTCTTACAGTTTAAAATA
GCATCTTAACTATTATTTCAATTTTTATTAATTCTTTTTAAGACAGCGGAATATTCGTTC
AACCATTCATACTATCCATCAATTAAATGGCGAGTGATTATGCTACATTATCACGG
TCAAGGTTACCGCGTCCTTTTAATCCTATTAATAGAATTTTAATCTATAAATATAAAG
ATCACTGGGCAGGTTACACCTTAGATATTTTCTAGGGCTATGTTTTTGGTAAA
>4.28.16.5
AACTTCTGCATTATCAG
GATATCTTAATTCAACATAGAGGTGACAAACTTTATTTTCGATAGGAACTCTAAAATAAAATTAT
CCTGTTATCCCTAAGGTAGCTTTTATCAATTGATCGTTTTTCCTTTTATTCAGTAAAAACGGGTCACTAT
AGCCTATTTTAATAATTGTTAAACTATTAAGTTATACAATAAGTTAATTATTAACATTGCTTATCT
TTGTTATTTTTAAAAGATAGTCGCCCCAACTAAACTACCAAACTTCTTATGATAAGAATTAT
TTTTCTTTTTGTTAATAAGAAGTTTATAGTTAAGCTCTATAGGGTCTTTTCGTCTTACAGTTTAAAATA
GCATCTTAACTATTATTTCAATTTTTATTAATTCTTTTTAAGACAGCGGAATATTCGTTC
AACCATTCATACTATCCATCAATTAAATGGCGAGTGATTATGCTACATTATCACGG
TCAAGGTTACCGCGTCCTTTTAATCCTATTAATAGAATTTTAATCTATAAATATAAAG
ATCACTGGGCAGGTTACACCTTAGATATTTTCTAGGGCTATGTTTTTGGTAAA
>5.3.16.04
CTTCTGCATTATCAG
GATATCTTAATTCAACATAGAGGTGACAAACTTTATTTTCGATAGGAACTCTAAAATAAAATTAT
CCTGTTATCCCTAAGGTAGCTTTTATCAATTGATCGTTTTTCCTTTTATTCAGTAAAAACGGGTCACTAT
AGCCTATTTTAATAATTGTTAAACTATTAAGTTATACAATAAGTTAATTATTAACATTGCTTATCT
TTGTTATTTTTAAAAGATAGTCGCCCCAACTAAACTACCAAACTTCTTATGATAAGAATTAT
TTTTCTTTTTGTTAATAAGAAGTTTATAGTTAAGCTCTATAGGGTCTTTTCGTCTTACAGTTTAAAATA
GCATCTTAACTATTATTTCAATTTTTATTAATTCTTTTTAAGACAGCGGAATATTCGTTC
AACCATTCATACTATCCATCAATTAAATGGCGAGTGATTATGCTACATTATCACGG
TCAAGGTTACCGCGTCCTTTTAATCCTATTAATAGAATTTTAATCTATAAATATAAAG
ATCACTGGGCAGGTTACACCTTAGATATTTTCTAGGGCTATGTTT
>5.19.16.01
AACTTCTGCATTATCAG
GATATCTTAATTCAACATAGAGGTGACAAACTTTATTTTCGATAGGAACTCTAAAATAAAATTAT
CCTGTTATCCCTAAGGTAGCTTTTATCAATTGATCGTTTTTCCTTTTATTCAGTAAAAACGGGTCACTAT
AGCCTATTTTAATAATTGTTAAACTATTAAGTTATACAATAAGTTAATTATTAACATTGCTTATCT
TTGTTATTTTTAAAAGATAGTCGCCCCAACTAAACTACCAAACTTCTTATGATAAGAATTAT
TTTTCTTTTTGTTAATAAGAAGTTTATAGTTAAGCTCTATAGGGTCTTTTCGTCTTACAGTTTAAAATA
GCATCTTAACTATTATTTCAATTTTTATTAATTCTTTTTAAGACAGCGGAATATTCGTTC
AACCATTCATACTATCCATCAATTAAATGGCGAGTGATTATGCTACATTATCACGG
TCAAGGTTACCGCGTCCTTTTAATCCTATTAATAGAATTTTAATCTATAAATATAAAG
ATCACTGGGCAGGTTACACCTTAGATATTTTCTAGGGCTATGTTTT
>5.19.16.03
CTTCTGCATTATCAG
GATATCTTAATTCAACATAGAGGTGACAAACTTTATTTTCGATAGGAACTCTAAAATAAAATTAT
CCTGTTATCCCTAAGGTAGCTTTTATCAATTGATCGTTTTTCCTTTTATTCAGTAAAAACGGGTCACTAT
AGCCTATTTTAATAATTGTTAAACTATTAAGTTATACAATAAGTTAATTATTAACATTGCTTATCT
TTGTTATTTTTAAAAGATAGTCGCCCCAACTAAACTACCAAACTTCTTATGATAAGAATTAT
TTTTCTTTTTGTTAATAAGAAGTTTATAGTTAAGCTCTATAGGGTCTTTTCGTCTTACAGTTTAAAATA
GCATCTTAACTATTATTTCAATTTTTATTAATTCTTTTTAAGACAGCGGAATATTCGTTC
AACCATTCATACTATCCATCAATTAAATGGCGAGTGATTATGCTACATTATCACGG
TCAAGGTTACCGCGTCCTTTTAATCCTATTAATAGAATTTTAATCTATAAATATAAAG
ATCACTGGGCAGGTTACACCTTAGATATTTTCTAGGGCTATGTTTT
>9.12.16.9
TGATAACTTCTGCATTATCAG
GATATCTTAATTCAACATAGAGGTGACAAACTTTATTTTCGATAGGAACTCTAAAATAAAATTAT
CCTGTTATCCCTAAGGTAGCTTTTATCAATTGATCGTTTTTCCTTTTATTCAGTAAAAACGGGTCACTAT
AGCCTATTTTAATAATTGTTAAACTATTAAGTTATACAATAAGTTAATTATTAACATTGCTTATCT
TTGTTATTTTTAAAAGATAGTCGCCCCAACTAAACTACCAAACTTCTTATGATAAGAATTAT
TTTTCTTTTTGTTAATAAGAAGTTTATAGTTAAGCTCTATAGGGTCTTTTCGTCTTACAGTTTAAAATA
GCATCTTAACTATTATTTCAATTTTTATTAATTCTTTTTAAGACAGCGGAATATTCGTTC
AACCATTCATACTATCCATCAATTAAATGGCGAGTGATTATGCTACATTATCACGG
TCAAGGTTACCGCGTCCTTTTAATCCTATTAATAGAATTTTAATCTATAAATATAAAG
ATCACTGGGCAGGTTACACCTTAGATATTTTCTAGGGCTATGTTTTTGGTAAA
>9.30.16.48
TGATAACTTCTGCATTATCAG
GATATCTTAATTCAACATAGAGGTGACAAACTTTATTTTCGATAGGAACTCTAAAATAAAATTAT
CCTGTTATCCCTAAGGTAGCTTTTATCAATTGATCGTTTTTCCTTTTATTCAGTAAAAACGGGTCACTAT
AGCCTATTTTAATAATTGTTAAACTATTAAGTTATACAATAAGTTAATTATTAACATTGCTTATCT
TTGTTATTTTTAAAAGATAGTCGCCCCAACTAAACTACCAAACTTCTTATGATAAGAATTAT
TTTTCTTTTTGTTAATAAGAAGTTTATAGTTAAGCTCTATAGGGTCTTTTCGTCTTACAGTTTAAAATA
GCATCTTAACTATTATTTCAATTTTTATTAATTCTTTTTAAGACAGCGGAATATTCGTTC
AACCATTCATACTATCCATCAATTAAATGGCGAGTGATTATGCTACATTATCACGG
TCAAGGTTACCGCGTCCTTTTAATCCTATTAATAGAATTTTAATCTATAAATATAAAG
ATCACTGGGCAGGTTACACCTTAGATATTTTCTAGGGCTATGTTTTTGGTAAA
>9.28.16.27
G
GATATCTTAATTCAACATAGAGGTGACAAACTTTATTTTCGATAGGAACTCTAAAATAAAATTAT
CCTGTTATCCCTAAGGTAGCTTTTATCAATTGATCGTTTTTCCTTTTATTCAGTAAAAACGGGTCACTAT
AGCCTATTTTAATAATTGTTAAACTATTAAGTTATACAATAAGTTAATTATTAACATTGCTTATCT
TTGTTATTTTTAAAAGATAGTCGCCCCAACTAAACTACCAAACTTCTTATGATAAGAATTAT
TTTTCTTTTTGTTAATAAGAAGTTTATAGTTAAGCTCTATAGGGTCTTTTCGTCTTACAGTTTAAAATA
GCATCTTAACTATTATTTCAATTTTTATTAATTCTTTTTAAGACAGCGGAATATTCGTTC
AACCATTCATACTATCCATCAATTAAATGGCGAGTGATTATGCTACATTATCACGG
TCAAGGTTACCGCGTCCTTTTAATCCTATTAATAGAATTTTAATCTATAAATATAAAG
ATCACTGGGCAGGTT
>10.14.15.1
ACTTCTGCATTATCAG
GATATCTTAATTCAACATAGAGGTGACAAACTTTATTTTCGATAGGAACTCTAAAATAAAATTAT
CCTGTTATCCCTAAGGTAGCTTTTATCAATTGATCGTTTTTCCTTTTATTCAGTAAAAACGGGTCACTAT
AGCCTATTTTAATAATTGTTAAACTATTAAGTTATACAATAAGTTAATTATTAACATTGCTTATCT
TTGTTATTTTTAAAAGATAGTCGCCCCAACTAAACTACCAAACTTCTTATGATAAGAATTAT
TTTTCTTTTTGTTAATAAGAAGTTTATAGTTAAGCTCTATAGGGTCTTTTCGTCTTACAGTTTAAAATA
GCATCTTAACTATTATTTCAATTTTTATTAATTCTTTTTAAGACAGCGGAATATTCGTTC
AACCATTCATACTATCCATCAATTAAATGGCGAGTGATTATGCTACATTATCACGG
TCAAGGTTACCGCGTCCTTTTAATCCTATTAATAGAATTTTAATCTATAAATATAAAG
ATCACTGGGCAGGTTACACCTTAGATATTTTCTAGGGCTATGTTTTTG
>9.30.15.4
CGGAATGAACTCAAATCATGTAAGATTTTAAAGGTCGAACAGACCTACCTTTGATAACTTCTGCATTATCAG
GATATCTTAATTCAACATAGAGGTGACAAACTTTATTTTCGATAGGAACTCTAAAATAAAATTAT
CCTGTTATCCCTAAGGTAGCTTTTATCAATTGATCGTTTTTCCTTTTATTCAGTAAAAACGGGTCACTAT
AGCCTATTTTAATAATTGTTAAACTATTAAGTTATACAATAAGTTAATTATTAACATTGCTTATCT
TTGTTATTTTTAAAAGATAGTCGCCCCAACTAAACTACCAAACTTCTTATGATAAGAATTAT
TTTTCTTTTTGTTAATAAGAAGTTTATAGTTAAGCTCTATAGGGTCTTTTCGTCTTACAGTTTAAAATA
GCATCTTAACTATTATTTCAATTTTTATTAATTCTTTTTAAGACAGCGGAATATTCGTTC
AACCATTCATACTATCCATCAATTAAATGGCGAGTGATTATGCTACATTATCACGG
TCAAGGTTACCGCGTCCTTTTAATCCTATTAATAGAATTTTAATCTATAAATATAAAG
ATCACTGGGCAGGTTACACCTTAGATATTTTCTAGGGCTATGTTTTTG
>9.26.16.28
TGATAACTTCTGCATTATCAG
GATATCTTAATTCAACATAGAGGTGACAAACTTTATTTTCGATAGGAACTCTAAAATAAAATTAT
CCTGTTATCCCTAAGGTAGCTTTTATCAATTGATCGTTTTTCCTTTTATTCAGTAAAAACGGGTCACTAT
AGCCTATTTTAATAATTGTTAAACTATTAAGTTATACAATAAGTTAATTATTAACATTGCTTATCT
TTGTTATTTTTAAAAGATAGTCGCCCCAACTAAACTACCAAACTTCTTATGATAAGAATTAT
TTTTCTTTTTGTTAATAAGAAGTTTATAGTTAAGCTCTATAGGGTCTTTTCGTCTTACAGTTTAAAATA
GCATCTTAACTATTATTTCAATTTTTATTAATTCTTTTTAAGACAGCGGAATATTCGTTC
AACCATTCATACTATCCATCAATTAAATGGCGAGTGATTATGCTACATTATCACGG
TCAAGGTTACCGCGTCCTTTTAATCCTATTAATAGAATTTTAATCTATAAATATAAAG
ATCACTGGGCAGGTTACACCTTAGATATTTTCTAGGGCTATGTTTTTGGT
>7.21.16.3
ACCTACCTTTGATAACTTCTGCATTATCAG
GATATCTTAATTCAACATAGAGGTGACAAACTTTATTTTCGATAGGAACTCTAAAATAAAATTAT
CCTGTTATCCCTAAGGTAGCTTTTATCAATTGATCGTTTTTCCTTTTATTCAGTAAAAACGGGTCACTAT
AGCCTATTTTAATAATTGTTAAACTATTAAGTTATACAATAAGTTAATTATTAACATTGCTTATCT
TTGTTATTTTTAAAAGATAGTCGCCCCAACTAAACTACCAAACTTCTTATGATAAGAATTAT
TTTTCTTTTTGTTAATAAGAAGTTTATAGTTAAGCTCTATAGGGTCTTTTCGTCTTACAGTTTAAAATA
GCATCTTAACTATTATTTCAATTTTTATTAATTCTTTTTAAGACAGCGGAATATTCGTTC
AACCATTCATACTATCCATCAATTAAATGGCGAGTGATTATGCTACATTATCACGG
TCAAGGTTACCGCGTCCTTTTAATCCTATTAATAGAATTTTAATCTATAAATATAAAG
ATCACTGGGCAGGTTACACCTTAGATATTTTCTAGGGCTATGTTTT
>5.3.16.2
CGGAATGAACTCAAATCATGTAAGATTTTAAAGGTCGAACAGACCTACCTTTGATAACTTCTGCATTATCAG
GATATCTTAATTCAACATAGAGGTGACAAACTTTATTTTCGATAGGAACTCTAAAATAAAATTAT
CCTGTTATCCCTAAGGTAGCTTTTATCAATTGATCGTTTTTCCTTTTATTCAGTAAAAACGGGTCACTAT
AGCCTATTTTAATAATTGTTAAACTATTAAGTTATACAATAAGTTAATTATTAACATTGCTTATCT
TTGTTATTTTTAAAAGATAGTCGCCCCAACTAAACTACCAAACTTCTTATGATAAGAATTAT
TTTTCTTTTTGTTAATAAGAAGTTTATAGTTAAGCTCTATAGGGTCTTTTCGTCTTACAGTTTAAAATA
GCATCTTAACTATTATTTCAATTTTTATTAATTCTTTTTAAGACAGCGGAATATTCGTTC
AACCATTCATACTATCCATCAATTAAATGGCGAGTGATTATGCTACATTATCACGG
TCAAGGTTACCGCGTCCTTTTAATCCTATTAATAGAATTTTAATCTATAAATATAAAG

>4.14.16.19
CTACCTTTGATAACTTCTGCATTATCAG
GATATCTTAATTCAACATAGAGGTGACAAACTTTATTTTCGATAGGAACTCTAAAATAAAATTAT
CCTGTTATCCCTAAGGTAGCTTTTATCAATTGATCGTTTTTCCTTTTATTCAGTAAAAACGGGTCACTAT
AGCCTATTTTAATAATTGTTAAACTATTAAGTTATACAATAAGTTAATTATTAACATTGCTTATCT
TTGTTATTTTTAAAAGATAGTCGCCCCAACTAAACTACCAAACTTCTTATGATAAGAATTAT
TTTTCTTTTTGTTAATAAGAAGTTTATAGTTAAGCTCTATAGGGTCTTTTCGTCTTACAGTTTAAAATA
GCATCTTAACTATTATTTCAATTTTTATTAATTCTTTTTAAGACAGCGGAATATTCGTTC
AACCATTCATACTATCCATCAATTAAATGGCGAGTGATTATGCTACATTATCACGG
TCAAGGTTACCGCGTCCTTTTAATCCTATTAATAGAATTTTAATCTATAAATATAAAG
ATCACTGGGCAGGTTACACCTTAGATATTTTCTAGGGCTATGTTTTTGG
>4.14.16.17
ACCTACCTTTGATAACTTCTGCATTATCAG
GATATCTTAATTCAACATAGAGGTGACAAACTTTATTTTCGATAGGAACTCTAAAATAAAATTAT
CCTGTTATCCCTAAGGTAGCTTTTATCAATTGATCGTTTTTCCTTTTATTCAGTAAAAACGGGTCACTAT
AGCCTATTTTAATAATTGTTAAACTATTAAGTTATACAATAAGTTAATTATTAACATTGCTTATCT
TTGTTATTTTTAAAAGATAGTCGCCCCAACTAAACTACCAAACTTCTTATGATAAGAATTAT
TTTTCTTTTTGTTAATAAGAAGTTTATAGTTAAGCTCTATAGGGTCTTTTCGTCTTACAGTTTAAAATA
GCATCTTAACTATTATTTCAATTTTTATTAATTCTTTTTAAGACAGCGGAATATTCGTTC
AACCATTCATACTATCCATCAATTAAATGGCGAGTGATTATGCTACATTATCACGG
TCAAGGTTACCGCGTCCTTTTAATCCTATTAATAGAATTTTAATCTATAAATAT

>4.28.16.15
TGATAACTTCTGCATTATCAG
GATATCTTAATTCAACATAGAGGTGACAAACTTTATTTTCGATAGGAACTCTAAAATAAAATTAT
CCTGTTATCCCTAAGGTAGCTTTTATCAATTGATCGTTTTTCCTTTTATTCAGTAAAAACGGGTCACTAT
AGCCTATTTTAATAATTGTTAAACTATTAAGTTATACAATAAGTTAATTATTAACATTGCTTATCT
TTGTTATTTTTAAAAGATAGTCGCCCCAACTAAACTACCAAACTTCTTATGATAAGAATTAT
TTTTCTTTTTGTTAATAAGAAGTTTATAGTTAAGCTCTATAGGGTCTTTTCGTCTTACAGTTTAAAATA
GCATCTTAACTATTATTTCAATTTTTATTAATTCTTTTTAAGACAGCGGAATATTCGTTC
AACCATTCATACTATCCATCAATTAAATGGCGAGTGATTATGCTACATTATCACGG
TCAAGGTTACCGCGTCCTTTTAATCCTATTAATAGAATTTTAATCTATAAATAT

>7.19.16.06
AACTTCTGCATTATCAG
GATATCTTAATTCAACATAGAGGTGACAAACTTTATTTTCGATAGGAACTCTAAAATAAAATTAT
CCTGTTATCCCTAAGGTAGCTTTTATCAATTGATCGTTTTTCCTTTTATTCAGTAAAAACGGGTCACTAT
AGCCTATTTTAATAATTGTTAAACTATTAAGTTATACAATAAGTTAATTATTAACATTGCTTATCT
TTGTTATTTTTAAAAGATAGTCGCCCCAACTAAACTACCAAACTTCTTATGATAAGAATTAT
TTTTCTTTTTGTTAATAAGAAGTTTATAGTTAAGCTCTATAGGGTCTTTTCGTCTTACAGTTTAAAATA
GCATCTTAACTATTATTTCAATTTTTATTAATTCTTTTTAAGACAGCGGAATATTCGTTC
AACCATTCATACTATCCATCAATTAAATGGCGAGTGATTATGCTACATTATCACGG
TCAAGGTTACCGCGTCCTTTTAATCCTATTAATAGAATTTTAATCTATGAATATAAGG
ATCACTGGGCAGGTTACACCTTAGATATTTTCTAGGGCTATGTTTTTGGTAAA
>4.14.16.20
TGATAACTTCTGCATTATCAG
GATATCTTAATTCAACATAGAGGTGACAAACTTTATTTTCGATAGGAACTCTAAAATAAAATTAT
CCTGTTATCCCTAAGGTAGCTTTTATCAATTGATCGTTTTTCCTTTTATTCAGTAAAAACGGGTCACTAT
AGCCTATTTTAATAATTGTTAAACTATTAAGTTATACAATAAGTTAATTATTAACATTGCTTATCT
TTGTTATTTTTAAAAGATAGTCGCCCCAACTAAACTACCAAACTTCTTATGATAAGAATTAT
TTTTCTTTTTGTTAATAAGAAGTTTATAGTTAAGCTCTATAGGGTCTTTTCGTCTTACAGTTTAAAATA
GCATCTTAACTATTATTTCAATTTTTATTAATTCTTTTTAAGACAGCGGAATATTCGTTC
AACCATTCATACTATCCATCAATTAAATGGCGAGTGATTATGCTACATTATCACGG
TCAAGGTTACCGCGTCCTTTTAATCCTATTAATAGAATTTTAATCTATGAATATAAGG
ATCACTGGGCAGGTTACACCTTAGATATTTTCTAGGGCTATGTTTT
>9.30.16.40
CTTCTGCATTATCAG
GATATCTTAATTCAACATAGAGGTGACAAACTTTATTTTCGATAGGAACTCTAAAATAAAATTAT
CCTGTTATCCCTAAGGTAGCTTTTATCAATTGATCGTTTTTCCTTTTATTCAGTAAAAACGGGTCACTAT
AGCCTATTTTAATAATTGTTAAACTATTAAGTTATACAATAAGTTAATTATTAACATTGCTTATCT
TTGTTATTTTTAAAAGATAGTCGCCCCAACTAAACTACCAAACTTCTTATGATAAGAATTAT
TTTTCTTTTTGTTAATAAGAAGTTTATAGTTAAGCTCTATAGGGTCTTTTCGTCTTACAGTTTAAAATA
GCATCTTAACTATTATTTCAATTTTTATTAATTCTTTTTAAGACAGCGGAATATTCGTTC
AACCATTCATACTATCCATCAATTAAATGGCGAGTGATTATGCTACATTATCACGG
TCAAGGTTACCGCGTCCTTTTAATCCTATTAATAGAATTTTAATCTATAAACATAAGG
ATCACTGGGCAGGTTACACCTTAGATATTTTCTAGGGCTATGTTT
>4.15.16.7
TAACTTCTGCATTATCAG
GATATCTTAATTCAACATAGAGGTGACAAACTTTATTTTCGATAGGAACTCTAAAATAAAATTAT
CCTGTTATCCCTAAGGTAGCTTTTATCAATTGATCGTTTTTCCTTTTATTCAGTAAAAACGGGTCACTAT
AGCCTATTTTAATAATTGTTAAACTATTAAGTTATACAATAAGTTAATTATTAACATTGCTTATCT
TTGTTATTTTTAAAAGATAGTCGCCCCAACTAAACTACCAAACTTCTTATGATAAGAATTAT
TTTTCTTTTTGTTAATAAGAAGTTTATAGTTAAGCTCTATAGGGTCTTTTCGTCTTACAGTTTAAAATA
GCATCTTAACTATTATTTCAATTTTTATTAATTCTTTTTAAGACAGCGGAATATTCGTTC
AACCATTCATACTATCCATCAATTAAATGGCGAGTGATTATGCTACATTATCACGG
TCAAGGTTACCGCGTNNNTTTAATCCTATTAATAGAATTTTAATCTATAAATATAAGG
ATCACTGGGCAGGTTACACCTTAGATATTTTCTAGGGCTATGTTTTTGGTAAA
>5.3.16.3
TCAAATCATGTAAGATTTTAAAGGTCGAACAGACCTACCTTTGATAACTTCTGCATTATCAG
GATATCTTAATTCAACATAGAGGTGACAAACTTTATTTTCGATAGGAACTCTAAAATAAAATTAT
CCTGTTATCCCTAAGGTAGCTTTTATCAATTGATCGTTTTTCCTTTTATTCAGTAAAAACGGGTCACTAT
AGCCTATTTTAATAATTGTTAAACTATTAAGTTATACAATAAGTTAATTATTAACATTGCTTATCT
TTGTTATTTTTAAAAGATAGTCGCCCCAACTAAACTACCAAACTTCTTATGATAAGAATTA
TTTTTCTTTTGTTAATAAGAAGTTTATAGTTAAGCTCTATAGGGTCTTTTCGTCTTACAGTTTAAAATA
GCATCTTAACTATTATTTCAATTTTTATTAATTCTTTTTAAGACAGCGGAATATTCGTTC
AACCATTCATACTATCCATCAATTAAATGGCGAGTGATTATGCTACATTATCACGG
TCAAGGTTACCGCGTCCTTTTAATCCTATTAATAGAATTCTAATCTATAAATATAAGG

>7.15.16.1
AACTTCTGCATTATCAG
GATATCTTAATTCAACATAGAGGTGACAAACTTTATTTTCGATAGGAACTCTAAAATAAAATTAT
CCTGTTATCCCTAAGGTAGCTTTTATCAATTGATCGTTTTTCCTTTTATTCAGTAAAAACGGGTCACTAT
AGCCTATTTTAATAATTGTTAAACTATTAAGTTATACAATAAGTTAATTATTAACATTGCTTATCT
TTGTTATTTTTAAAAGATAGTCGCCCCAACTAAACTACCAAACTTCTTATGATAAGAATTAT
TTTTCTTTTTGTTAATAAGAAGTTTATAGTTAAGCTCTATAGGGTCTTTTCGTCTTACAGTTTAAAATA
GCATCTTAACTATTATTTCAATTTTTATTAATTCTTTTTAAGACAGCGGAATATTCGTTC
AACCATTCATACTATCCATCAATTAAATGGCGAGTGATTATGCTACATTATCACGG
TCAAGGTTACCGCGT

>9.30.16.47
TTCTGCATTATCAG
GATATCTTAATTCAACATAGAGGTGACAAACTTTATTTTCGATAGGAACTCTAAAATAAAATTAT
CCTGTTATCCCTAAGGTAGCTTTTATCAATTGATCGTTTTTCCTTTTATTCAGTAAAAACGGGTCACTAT
AGCCTATTTTAATAATTGTTAAACTATTAAGTTATACAATAAGTTAATTATTAACATTGCTTATCT
TTGTTATTTTTAAAAGATAGTCGCCCCAACTAAACTACCAAACTTCTTATGATAAGAATTAT
TTTTCTTTTTGTTAATAAGAAGTTTATAGTTAAGCTCTATAGGGTCTTTTCGTCTTACAGTTTAAAATA
GCATCTTAACTATTATTTCAATTTTTATTAATTCTTTTTAAGACAGCGGAATATTCGTTC
AACCATTCATACTATCCATCAATTAAATGGCGAGTGATTATGCTACATTATCACGG
TCAAGGTTACCGCGTCCTTTTA

>7.21.16.2
TGATAACTTCTGCATTATCAG
GATATCTTAATTCAACATAGAGGTGACAAACTTTATTTTCGATAGGAACTCTAAAATAAAATTAT
CCTGTTATCCCTAAGGTAGCTTTTATCAATTGATCGTTTTTCCTTTTATTCAGTAAAAACGGGTCACTAT
AGCCTATTTTAATAATTGTTAAACTATTAAGTTATACAATAAGTTAATTATTAACATTGCTTATCT
TTGTTATTTTTAAAAGATAGTCGCCCCAACTAAACTACCAAACTTCTTATGATAAGAATTAT
TTTTCTTTTTGTTAATAAGAAGTTTATAGTTAAGCTCTATAGGGTCTTTTCGTCTTACAGTTTAAAATA
GCATCTTAACTATTATTTCAATTTTTATTAATTCTTTTTAAGACAGCGGAATATTCGTTC
AACCATTCATACTATCCATCAAT


>5.10.16.7
GAATGAACTCAAATCATGTAAGATTTTAAGGTCGAACAGACCTACCTTTGATAACTTCTGCATATCAG
GATATCTTAATTCAACATAGAGGTGACAAACTTTATTTTCGATATGAACTCTAAAATAAAATTAT
CCTGTTATCCCTAAGGTAGCTTTTATTAATTGATCGTTTTTCTTTTTACTAAGTAAAAACGGGTCACTAT
AGCCTATTATTATAATTGTTAAACTTTTTTGTTATACAATAAGTTATATATTAACATTGCTTATCT
TCGTTAATTTTAGAAGATAGTCGCCCCAACTAAACTACCAATCTTTTTAGTTTGAAAATTATT
TTTTTCATTATTTATAAAAAGATTATAGTTAAGCTCTATAGGGTCTTTTCGTCTTACAGTTTAAAATA
GCATCTTAACTATTATTTCAATTTTTATTAATTTTTTCTAAGACAGTGGAGTATTCGTTC
AACCATTCATACTATCCATCAATTAAATGGCGAGTGATTATGCTACATTATCACGG
TCAAGGTTACCGCGTCCTTTTAATCTTATTAATAAGATTTTTTCTTATATTAAGTAAAG

>9.16.15.6
CTTCTGCATTATCAG
GATATCTTAATTCAACATAGAGGTGACAAACTTCATTTTCGATATGAGCTCTAAAATGAAATTAT
CCTGGTATCCCTAAGGTAGCTTTTATTAATTGATCGTTTTTCTTATTTTTTAGTAAAAACGGGTCATTAT
AGCCTACTATGATAATTGTTAAAATTTTTATTTATACAATAAATTTTTTATTAATATTGCTTATCT
TCGTTATTTTTAGAAGATAGTCGCCCCAACTAAACTACCAAACTTTTTAATTGATAAATTTAT
TTTTAATTTTTTATAAAAAGTTTATAGTTAAGCTCTATAGGGTCTTTTCGTCTTACAGTTTAAAATA
GCATCTTAACTATTATTTCAATTTCTTTTAATTCTCTTTAAGACAGTGGAATATTCGTTC
AACCATTCATACTATCCATCAATTAAATGGCGAGTGATTATGCTACATTATCACGG
TCAAGGTTACCGCGTCCTTTTAGTTTTATTTTTAAATTTTTAAATTATTATTTTAAA
ACCACTGGGCAGGTTACACCTTAGATTTTATCTAGGGCTATG
>9.26.16.17
AAATCATGTAAGATTTTAAAGGTCGAACAGACCTACCTTTGATAACTTCTGCATTATCAG
GATATCTTAATTCAACATAGAGGTGACAAACTTCATTTTCGATATGAGCTCTAAAATGAAATTAT
CCTGTTATCCCTAAGGTAGCTTTTATTAATTGATCGTTTTTCTTATTTTTTAGTAAAAACGGGTCATTAT
AGCCTACTATGATAATTGTTAAAATTTTTATTTATACAATAAATTTTTTATTAATATTGCTTATCT
TCGTTATTTTTAGAAGATAGTCGCCCCAACTAAACTACCAAACTTTTTAATTGATAAATTTAT
TTTTAATTTTTTATAAAAAGTTTATAGTTAAGCTCTATAGGGTCTTTTCGTCTTACAGTTTAAAATA
GCATCTTAACTATTATTTCAATTTCTTTTAATTCTCTTTAAGACAGTGGAATATTCGTTC
AACCATTCATACTATCCATCAATTAAATGGCGAGTGATTATGCTACATTATCACGG
TCAAGGTTACCGCGTCCTTTTAGTTTTATTTTTAATTTTTTAAATTATTATTTAAA

>9.2.15.29
ACGGAATGAACTCAAATCATGTAAGATTTTAAAGGTCGAACAGACCTACCTTTGATAACTTCTGCATTATCAG
GATATCTTAATTCAACATAGAGGTGACAAACTTCATTTTCGATATGAGCTCTAAAATGAAATTAT
CCTGTTATCCCTAAGGTAGCTTTTATTAATTGATCGTTTTTCTTATTTTTTAGTAAAAACAGGTCATTAT
AGCCTACTATGATAATTGTTAAAATTTTTATTTATACAATAAATTTTTTATTAATATTGCTTATCT
TCGTTATTTTTAGAAGATAGTCGCCCCAACTAAACTACCAAACTTTTTAATTAATAAATTTAT
TTTTAATTTTTTATAAAAAGTTTATAGTTAAGCTCTATAGGGTCTTTTCGTCTTACAGTTTAAAATA
GCATCTTAACTATTATTTCAATTTCTTTTAATTCTCTTTAAGACAGTGGAATATTCGTTC
AACCATTCATACTATCCATCAATTAAATGGCGAGTGATTATGCTACATTATCACGG
TCAAGGTTACCGCGTCCTTTTAGTTTTATTTTTAATTTTTTAAATTATTATTTTAAA
ACCACTGGGCAGGTTACACCTTAGATTTTATCTAGGGCTATGTTTT
>7.21.16.4
CCTACCTTTGATAACTTCTGCATTATCAG
GATATCTTAATTCAACATAGAGGTGACAAACTTCATTTTCGATATGAGCTCTAAAATGAAATTAT
CCTGTTATCCCTAAGGTAGCTTTTATTAATTGATCGTTTTTCTTATTTTTTAGTAAAAACGGGTCATTAT
AGCCTACTATGATAATTGTTAAAATTTTTATTTATACAATAAATTTTTTATTAATATTGCTTATCT
TCGTTATTTTTAGAAGATAGTCGCCCCAACTAAACTACCAAACTTTTTAATTAATAAATTTAT
TTTTAATTTTTTATAAAAAGTTTATAGTTAAGCTCTATAGGGTCTTTTCGTCTTACAGTTTAAAATA
GCATCTTAACTATTATTTCAATTTCTTTTAATTCTCTTTAAGACAGTGGAATATTCGTTC
AACCATTCATACTATCCATCAATTAAATGGCGAGTGATTATGCTACATTATCACGG
TCAAGGTTACCGCGTCCTTTTAGTTTTATTTTTAATTTTTT

>9.26.16.23
AAATCATGTAAGATTTTAAAGGTCGAACAGACCTACCTTTGATAACTTCTGCATTATCAG
GATATCTTAATTCAACATAGAGGTGACAAACTTCATTTTCGATATGAGCTCTAAAATGAAATTAT
CCTGTTATCCCTAAGGTAGCTTTTATTAATTGATCGTTTTTCTTATTTTTTAGTAAAAACGGGTCATTAT
AGCCTACTATGATAATTGTTAAAATTTTTATTTATACAATAAATTTTTTATTAATATTGCTTATCT
TCGTTATTTTTAGAAGATAGTCGCCCCAACTAAACTACCAAACTTTTTAATTAATAAATTTAT
TTTTAATTTTTTATAAAAAGTTTATAGTTAAGCTCTATAGGGTCTTTTCGTCTTACAGTTTAAAATA
GCATCTTAACTATTATTTCAATTTCTTTTAATTCTCTTTAAGACAGTGGAATATTCGTTC
AACCATTCATACTATCCATCAATTAAATGGCGAGTGATTATGCTACATTATCACGG
TCAAGGTTACCGCGTCCTTTTAGTTTTATTTTTAATTTTTTAAATTATTATTTTAAA

>9.26.16.12
AACTTCTGCATTATCAG
GATATCTTAATTCAACATAGAGGTGACAAACTTCATTTTCGATATGAGCTCTAAAATGAAATTAT
CCTGTTATCCCTAAGGTAGCTTTTATTAATTGATCGTTTTTCTTATTTTTTAGTAAAAACGGGTCATTAT
AGCCTACTATGATAATTGTTAAAATTTTTATTTATACAATAAATTTTTTATTAATATTGCTTATCT
TCGTTATTTTTAGAAGATAGTCGCCCCAACTAAACTACCAAACTTTTTAATTAATAAATTTAT
TTTTAATTTTTTATAAAAAGTTTATAGTTAAGCTCTATAGGGTCTTTTCGTCTTACAGTTTAAAATA
GCATCTTAACTATTATTTCAATTTCTTTTAATTCTCTTTAAGACAGTGGAATATTCGTTC
AACCATTCATACTATCCATCAATTAAATGGCGAGTGATTATGCTACATTATCACGG
TCAAGGTTACCGCGTCCTTTTAGTTTTATTTTTAATTTTTTAAATTATTATTTTAAA
ACCACTGGGCAGGTTACACCTTAGATTTTATCTAGGGCTATGTTTT
>9.16.15.2
TTCTGCATTATCAG
GATATCTTAATTCAACATAGAGGTGACAAACTTCATTTTCGATATGAGCTCTAAAATGAAATTAT
CCTGTTATCCCTAAGGTAGCTTTTATTAATTGATCGTTTTTCTTATTTTTTAGTAAAAACGGGTCATTAT
AGCCTACTATGATAATTGTTAAAATTTTTATTTATACAATAAATTTTTTATTAATATTGCTTATCT
TCGTTATTTTTAGAAGATAGTCGCCCCAACTAAACTACCAAACTTTTTAATTAATAAATTTAT
TTTTAATTTTTTATAAAAAGTTTATAGTTAAGCTCTATAGGGTCTTTTCGTCTTACAGTTTAAAATA
GCATCTTAACTATTATTTCAATTTCTTTTAATTCTCTTTAAGACAGTGGAATATTCGTTC
AACCATTCATACTATCCATCAATTAAATGGCGAGTGATTATGCTACATTATCACGG
TCAAGGTTACCGCGTCCTTTTAGTTTTATTTTTAATTTTTTAAATTATTATTTTAAA
ACCACTGGGCAGGTTACACCTTAGATTTTATCTAGGGCTATGTTTTTGGTAA
>11.5.15.1
TTCTGCATTATCAG
GATATCTTAATTCAACATAGAGGTGACAAACTTCATTTTCGATATGAGCTCTAAAATGAAATTAT
CCTGTTATCCCTAAGGTAGCTTTTATTAATTGATCGTTTTTCTTATTTTTTAGTAAAAACGGGTCATTAT
AGCCTACTATGATAATTGTTAAAATTTTTATTTATACAATAAATTTTTTATTAATATTGCTTATCT
TCGTTATTTTTAGAAGATAGTCGCCCCAACTAAACTACCAAACTTTTTAATTAATAAATTTAT
TTTTAATTTTTTATAAAAAGTTTATAGTTAAGCTCTATAGGGTCTTTTCGTCTTACAGTTTAAAATA
GCATCTTAACTATTATTTCAATTTCTTTTAATTCTCTTTAAGACAGTGGAATATTCGTTC
AACCATTCATACTATCCATCAATTAAATGGCGAGTGATTATGCTACATTATCACGG
TCAAGGTTACCGCGTCCTTTTAGTTTTATTTTTAATTTTTTAAATTATTATTTTAAA
ACCACTGGGCAGGTTACACCTTAGATTTTATCTAGGGCTATGTTTTTGGTAA
>9.26.16.21
AACTTCTGCATTATCAG
GATATCTTAATTCAACATAGAGGTGACAAACTTCATTTTCGATATGAGCTCTAAAATGAAATTAT
CCTGTTATCCCTAAGGTAGCTTTTATTAATTGATCGTTTTTCTTATTTTTTAGTAAAAACGGGTCATTAT
AGCCTACTATGATAATTGTTAAAATTTTTATTTATACAATAAATTTTTTATTAATATTGCTTATCT
TCGTTATTTTTAGAAGATAGTCGCCCCAACTAAACTACCAAACTTTTTAATTAATAAATTTAT
TTTTAATTTTTTATAAAAAGTTTATAGTTAAGCTCTATAGGGTCTTTTCGTCTTACAGTTTAAAATA
GCATCTTAACTATTATTTCAATTTCTTTTAATTCTCTTTAAGACAGTGGAATATTCGTTC
AACCATTCATACTATCCATCAATTAAATGGCGAGTGATTATGCTACATTATCACGG
TCAAGGTTACCGCGTCCTTTTAGTTTTATTTTTAATTTTTTAAATTATTATTTTAAA
ACCACTGGGCAGGTTACACCTTAGATTTTATCTAGGGCTATGTTTTTGGTAA
>11.4.15.9
GCATTATCAG
GATATCTTAATTCAACATAGAGGTGACAAACTTCATTTTCGATATGAGCTCTAAAATGAAATTAT
CCTGTTATCCCTAAGGTAGCTTTTATTAATTGATCGTTTTTCTTATTTTTTAGTAAAAACGGGTCATTAT
AGCCTACTATGATAATTGTTAAAATTTTTATTTATACAATAAATTTTTTATTAATATTGCTTATCT
TCGTTATTTTTAGAAGATAGTCGCCCCAACTAAACTACCAAACTTTTTAATTAATAAATTTAT
TTTTAATTTTTTATAAAAAGTTTATAGTTAAGCTCTATAGGGTCTTTTCGTCTTACAGTTTAAAATA
GCATCTTAACTATTATTTCAATTTCTTTTAATTCTCTTTAAGACAGTGGAATATTCGTTC
AACCATTCATACTATCCATCAATTAAATGGCGAGTGATTATGCTACATTATCACGG
TCAAGGTTACCGCGTCCTTTTAGTTTTATTTTTAATTTTTTAAATTATTATTTTAAA
ACCACTGGGCAGGTTACACCTTAGATTTTATCTAGGGCTATGTTTTTGGTAA
>9.26.16.16
AATCATGTAAGATTTTAAAGGTCGAACAGACCTACCTTTGATAACTTCTGCATTATCAG
GATATCTTAATTCAACATAGAGGTGACAAACTTCATTTTCGATATGAGCTCTAAAATGAAATTAT
CCTGTTATCCCTAAGGTAGCTTTTATTAATTGATCGTTTTTCTTATTTTTTAGTAAAAACGGGTCATTAT
AGCCTACTATGATAATTGTTAAAATTTTTATTTATACAATAAATTTTTTATTAATATTGCTTATCT
TCGTTATTTTTAGAAGATAGTCGCCCCAACTAAACTACCAAACTTTTTAATTGATAAATTTAT
TTTTAATTTTTTATAAAAAGTTTATAGTTAAGCTCTATAGGGTCTTTTCGTCTTACAGTTTAAAATA
GCATCTTAACTATTATTTCAATTTCTTTTAATTCTCTTTAAGACAGTGGAATATTCGTTC
AACCATTCATACTATCCATCAATTAAATGGCGAGTGATTATGCTACATTATCACGG
TCAAGGTTACCGCGTCCTTTTAGTTTTATTTTTAATTTTTTAAATTATTATTTTAAA
ACCAC
>9.2.15.25
CGGAATGAACTCAAATCATGTAAGATTTTAAAGGTCGAACAGACCTACCTTTGATAACTTCTGCATTATCAG
GATATCTTAATTCAACATAGAGGTGACAAACTTCATTTTCGATATGAGCTCTAAAATGAAATTAT
CCTGTTATCCCTAAGGTAGCTTTTATTAATTGATCGTTTTTCTTATTTTTTAGTAAAAACGGGTCATTAT
AGCCTACTATGATAATTGTTAAAATTTTTATTTATACAATAAATTTTTTATTAATATTGCTTATCT
TCGTTATTTTTAGAAGATAGTCGCCCCAACTAAACTACCAAACTTTTTAATTGATAAATTTAT
TTTTAATTTTTTATAAAAAGTTTATAGTTAAGCTCTATAGGGTCTTTTCGTCTTACAGTTTAAAATA
GCATCTTAACTATTATTTCAATTTCTTTTAATTCTCTTTAAGACAGTGGAATATTCGTTC
AACCATTCATACTATCCATCAATTAAATGGCGAGTGATTATGCTACATTATCACGG
TCAAGGTTACCGCGTCCTTTTAGTTTTATTTTTAATTTTTTAAATTATTATTTTAAA
ACCACTGGGCAGGTTACACCTTAGATTTTATCTAGGGCTATG
>10.22.15.7
ACTTCTGCATTATCAG
GATATCTTAATTCAACATAGAGGTGACAAACTTCATTTTCGATATGAGCTCTAAAATGAAATTAT
CCTGTTATCCCTAAGGTAGCTTTTATTAATTGATCGTTTTTCTTATTTTTTAGTAAAAACGGGTCATTAT
AGCCTACTATGATAATTGTTAAAATTTTTATTTATACAATAAATTTTTTATTAATATTGCTTATCT
TCGTTATTTTTAGAAGATAGTCGCCCCAACTAAACTACCAAACTTTTTAATTGATAAATTTAT
TTTTAATTTTTTATAAAAAGTTTATAGTTAAGCTCTATAGGGTCTTTTCGTCTTACAGTTTAAAATA
GCATCTTAACTATTATTTCAATTTCTTTTAATTCTCTTTAAGACAGTGGAATATTCGTTC
AACCATTCATACTATCCATCAATTAAATGGCGAGTGATTATGCTACATTATCACGG
TCAAGGTTACCGCGTCCTTTTAGTTTTATTTTTAATTTTTTAAATTATTATTTTAAA
ACCACTGGGCAGGTTACACCTTAGATTTTATCTAGGGCTATGTTTT
>10.8.15.4
TCTGCATTATCAG
GATATCTTAATTCAACATAGAGGTGACAAACTTCATTTTCGATATGAGCTCTAAAATGAAATTAT
CCTGTTATCCCTAAGGTAGCTTTTATTAATTGATCGTTTTTCTTATTTTTTAGTAAAAACGGGTCATTAT
AGCCTACTATGATAATTGTTAAAATTTTTATTTATACAATAAATTTTTTATTAATATTGCTTATCT
TCGTTATTTTTAGAAGATAGTCGCCCCAACTAAACTACCAAACTTTTTAATTGATAAATTTAT
TTTTAATTTTTTATAAAAAGTTTATAGTTAAGCTCTATAGGGTCTTTTCGTCTTACAGTTTAAAATA
GCATCTTAACTATTATTTCAATTTCTTTTAATTCTCTTTAAGACAGTGGAATATTCGTTC
AACCATTCATACTATCCATCAATTAAATGGCGAGTGATTATGCTACATTATCACGG
TCAAGGTTACCGCGTCCTTTTAGTTTTATTTTTAATTTTTTAAATTATTATTTTAAA
ACCACTGGGCAGGTTACACCTTAGATTTTATCTAGGGCTATGTTTTTG
>9.9.16.3
TGATAACTTCTGCATTATCAG
GATATCTTAATTCAACATAGAGGTGACAAACTTCATTTTCGATATGAGCTCTAAAATGAAATTAT
CCTGTTATCCCTAAGGTAGCTTTTATTAATTGATCGTTTTTCTTATTTTTTAGTAAAAACGGGTCATTAT
AGCCTACTATGATAATTGTTAAAATTTTTATTTATACAATAAATTTTTTATTAATATTGCTTATCT
TCGTTATTTTTAGAAGATAGTCGCCCCAACTAAACTACCAAACTTTTTAATTGATAAATTTAT
TTTTAATTTTTTATAAAAAGTTTATAGTTAAGCTCTATAGGGTCTTTTCGTCTTACAGTTTAAAATA
GCATCTTAACTATTATTTCAATTTCTTTTAATTCTCTTTAAGACAGTGGAATATTCGTTC
AACCATTCATACTATCCATCAATTAAATGGCGAGTGATTATGCTACATTATCACGG
TCAAGGTTACCGCGTCCTTTTAGTTTTATTTTTAATTTTTTAAATTATTATTTTAAA
ACCACTGGGCAGGTTACACCTTAGATTTTATCTAGGGCTATGTTTT
>10.22.15.5
TGATAACTTCTGCATTATCAG
GATATCTTAATTCAACATAGAGGTGACAAACTTCATTTTCGATATGAGCTCTAAAATGAAATTAT
CCTGTTATCCCTAAGGTAGCTTTTATTAATTGATCGTTTTTCTTATTTTTTAGTAAAAACGGGTCATTAT
AGCCTACTATGATAATTGTTAAAATTTTTATTTATACAATAAATTTTTTATTAATATTGCTTATCT
TCGTTATTTTTAGAAGATAGTCGCCCCAACTAAACTACCAAACTTTTTAATTGATAAATTTAT
TTTTAATTTTTTATAAAAAGTTTATAGTTAAGCTCTATAGGGTCTTTTCGTCTTACAGTTTAAAATA
GCATCTTAACTATTATTTCAATTTCTTTTAATTCTCTTTAAGACAGTGGAATATTCGTTC
AACCATTCATACTATCCATCAATTAAATGGCGAGTGATTATGCTACATTATCACGG
TCAAGGTTACCGCGTCCTTTTAGTTTTATTTTTAATTTTTTAAATTATTATTTTAAA
ACCACTGGGCAGGTTACACCTTAGATTTTATCTAGGGCTATGTTTT
>9.1.16.11
GATAACTTCTGCATTATCAG
GATATCTTAATTCAACATAGAGGTGACAAACTTCATTTTCGATATGAGCTCTAAAATGAAATTAT
CCTGTTATCCCTAAGGTAGCTTTTATTAATTGATCGTTTTTCTTATTTTTTAGTAAAAACGGGTCATTAT
AGCCTACTATGATAATTGTTAAAATTTTTATTTATACAATAAATTTTTTATTAATATTGCTTATCT
TCGTTATTTTTAGAAGATAGTCGCCCCAACTAAACTACCAAACTTTTTAATTGATAAATTTAT
TTTTAATTTTTTATAAAAAGTTTATAGTTAAGCTCTATAGGGTCTTTTCGTCTTACAGTTTAAAATA
GCATCTTAACTATTATTTCAATTTCTTTTAATTCTCTTTAAGACAGTGGAATATTCGTTC
AACCATTCATACTATCCATCAATTAAATGGCGAGTGATTATGCTACATTATCACGG
TCAAGGTTACCGCGTCCTTTTAGTTTTATTTTTAATTTTTTAAATTATTATTTTAAA
ACCACTGGGCAGGTTACACCTTAGATTTTATCTAGGGCTATGTTTTTGGTAA
>9.3.15.1
GAATGAACTCAAATCATGTAAGATTTTAAAGGTCGAACAGACCTACCTTTGATAACTTCTGCATTATCAG
GATATCTTAATTCAACATAGAGGTGACAAACTTCATTTTCGATATGAGCTCTAAAATGAAATTAT
CCTGTTATCCCTAAGGTAGCTTTTATTAATTGATCGTTTTTCTTATTTTTTAGTAAAAACGGGTCATTAT
AGCCTACTATGATAATTGTTAAAATTTTTATTTATACAATAAATTTTTTATTAATATTGCTTATCT
TCGTTATTTTTAGAAGATAGTCGCCCCAACTAAACTACCAAACTTTTTAATTGATAAATTTAT
TTTTAATTTTTTATAAAAAGTTTATAGTTAAGCTCTATAGGGTCTTTTCGTCTTACAGTTTAAAATA
GCATCTTAACTATTATTTCAATTTCTTTTAATTCTCTTTAAGACAGTGGAATATTCGTTC
AACCATTCATACTATCCATCAATTAAATGGCGAGTGATTATGCTACATTATCACGG
TCAAGGTTACCGCGTCCTTTTAGTTTTATTTTTAATTTTTTAAATTATTATTTTAAA
ACCACTGGGCAGGTTACACCTTAGATTTTATCTAGGGCTATGTTTTTGGTAA
>9.29.15.2
AACTTCTGCATTATCAG
GATATCTTAATTCAACATAGAGGTGACAAACTTCATTTTCGATATGAGCTCTAAAATGAAATTAT
CCTGTTATCCCTAAGGTAGCTTTTATTAATTGATCGTTTTTCTTATTTTTTAGTAAAAACGGGTCATTAT
AGCCTACTATGATAATTGTTAAAATTTTTATTTATACAATAAATTTTTTATTAATATTGCTTATCT
TCGTTATTTTTAGAAGATAGTCGCCCCAACTAAACTACCAAACTTTTTAATTGATAAATTTAT
TTTTAATTTTTTATAAAAAGTTTATAGTTAAGCTCTATAGGGTCTTTTCGTCTTACAGTTTAAAATA
GCATCTTAACTATTATTTCAATTTCTTTTAATTCTCTTTAAGACAGTGGAATATTCGTTC
AACCATTCATACTATCCATCAATTAAATGGCGAGTGATTATGCTACATTATCACGG
TCAAGGTTACCGCGTCCTTTTAGTTTTATTTTTAATTTTTTAAATTATTATTTTAAA
ACCACTGGGCAGGTTACACCTTAGATTTTATCTAGGGCTATGTTTTTG
>9.29.15.3
AACTTCTGCATTATCAG
GATATCTTAATTCAACATAGAGGTGACAAACTTCATTTTCGATATGAGCTCTAAAATGAAATTAT
CCTGTTATCCCTAAGGTAGCTTTTATTAATTGATCGTTTTTCTTATTTTTTAGTAAAAACGGGTCATTAT
AGCCTACTATGATAATTGTTAAAATTTTTATTTATACAATAAATTTTTTATTAATATTGCTTATCT
TCGTTATTTTTAGAAGATAGTCGCCCCAACTAAACTACCAAACTTTTTAATTGATAAATTTAT
TTTTAATTTTTTATAAAAAGTTTATAGTTAAGCTCTATAGGGTCTTTTCGTCTTACAGTTTAAAATA
GCATCTTAACTATTATTTCAATTTCTTTTAATTCTCTTTAAGACAGTGGAATATTCGTTC
AACCATTCATACTATCCATCAATTAAATGGCGAGTGATTATGCTACATTATCACGG
TCAAGGTTACCGCGTCCTTTTAGTTTTATTTTTAATTTTTTAAATTATTATTTTAAA
ACCACTGGGCAGGTTACACCTTAGATTTTATCTAGGGCTATG
>10.1.15.3
AACTTCTGCATTATCAG
GATATCTTAATTCAACATAGAGGTGACAAACTTCATTTTCGATATGAGCTCTAAAATGAAATTAT
CCTGTTATCCCTAAGGTAGCTTTTATTAATTGATCGTTTTTCTTATTTTTTAGTAAAAACGGGTCATTAT
AGCCTACTATGATAATTGTTAAAATTTTTATTTATACAATAAATTTTTTATTAATATTGCTTATCT
TCGTTATTTTTAGAAGATAGTCGCCCCAACTAAACTACCAAACTTTTTAATTGATAAATTTAT
TTTTAATTTTTTATAAAAAGTTTATAGTTAAGCTCTATAGGGTCTTTTCGTCTTACAGTTTAAAATA
GCATCTTAACTATTATTTCAATTTCTTTTAATTCTCTTTAAGACAGTGGAATATTCGTTC
AACCATTCATACTATCCATCAATTAAATGGCGAGTGATTATGCTACATTATCACGG
TCAAGGTTACCGCGTCCTTTTAGTTTTATTTTTAATTTTTTAAATTATTATTTTAAA
ACCACTGGGCAGGTTACACCTTAGATTTTATCTAGGGCTATGTTTTTGG
>10.8.15.5
AACTTCTGCATTATCAG
GATATCTTAATTCAACATAGAGGTGACAAACTTCATTTTCGATATGAGCTCTAAAATGAAATTAT
CCTGTTATCCCTAAGGTAGCTTTTATTAATTGATCGTTTTTCTTATTTTTTAGTAAAAACGGGTCATTAT
AGCCTACTATGATAATTGTTAAAATTTTTATTTATACAATAAATTTTTTATTAATATTGCTTATCT
TCGTTATTTTTAGAAGATAGTCGCCCCAACTAAACTACCAAACTTTTTAATTGATAAATTTAT
TTTTAATTTTTTATAAAAAGTTTATAGTTAAGCTCTATAGGGTCTTTTCGTCTTACAGTTTAAAATA
GCATCTTAACTATTATTTCAATTTCTTTTAATTCTCTTTAAGACAGTGGAATATTCGTTC
AACCATTCATACTATCCATCAATTAAATGGCGAGTGATTATGCTACATTATCACGG
TCAAGGTTACCGCGTCCTTTTAGTTTTATTTTTAATTTTTTAAATTATTATTTTAAA
ACCACTGGGCAGGTTACACCTTAGATTTTATCTAGGGCTATGTTTTTGGTAA
>10.22.15.6
TTCTGCATTATCAG
GATATCTTAATTCAACATAGAGGTGACAAACTTCATTTTCGATATGAGCTCTAAAATGAAATTAT
CCTGTTATCCCTAAGGTAGCTTTTATTAATTGATCGTTTTTCTTATTTTTTAGTAAAAACGGGTCATTAT
AGCCTACTATGATAATTGTTAAAATTTTTATTTATACAATAAATTTTTTATTAATATTGCTTATCT
TCGTTATTTTTAGAAGATAGTCGCCCCAACTAAACTACCAAACTTTTTAATTGATAAATTTAT
TTTTAATTTTTTATAAAAAGTTTATAGTTAAGCTCTATAGGGTCTTTTCGTCTTACAGTTTAAAATA
GCATCTTAACTATTATTTCAATTTCTTTTAATTCTCTTTAAGACAGTGGAATATTCGTTC
AACCATTCATACTATCCATCAATTAAATGGCGAGTGATTATGCTACATTATCACGG
TCAAGGTTACCGCGTCCTTTTAGTTTTATTTTTAATTTTTTAAATTATTATTTTAAA
ACCACTGGGCAGGTTACA
>11.4.15.8
AACTTCTGCATTATCAG
GATATCTTAATTCAACATAGAGGTGACAAACTTCATTTTCGATATGAGCTCTAAAATGAAATTAT
CCTGTTATCCCTAAGGTAGCTTTTATTAATTGATCGTTTTTCTTATTTTTTAGTAAAAACGGGTCATTAT
AGCCTACTATGATAATTGTTAAAATTTTTATTTATACAATAAATTTTTTATTAATATTGCTTATCT
TCGTTATTTTTAGAAGATAGTCGCCCCAACTAAACTACCAAACTTTTTAATTGATAAATTTAT
TTTTAATTTTTTATAAAAAGTTTATAGTTAAGCTCTATAGGGTCTTTTCGTCTTACAGTTTAAAATA
GCATCTTAACTATTATTTCAATTTCTTTTAATTCTCTTTAAGACAGTGGAATATTCGTTC
AACCATTCATACTATCCATCAATTAAATGGCGAGTGATTATGCTACATTATCACGG
TCAAGGTTACCGCGTCCTTTTAGTTTTATTTTTAATTTTTTAAATTATTATTTTAAA
ACCACTGGGCAGGTTACACCTTAGATTTTA
>9.26.16.5
ACGGAATGAACTCAAATCATGTAAGATTTTAAAGGTCGAACAGACCTACCTTTGATAACTTCTGCATTATCAG
GATATCTTAATTCAACATAGAGGTGACAAACTTCATTTTCGATATGAGCTCTAAAATGAAATTAT
CCTGTTATCCCTAAGGTAGCTTTTATTAATTGATCGTTTTTCTTATTTTTTAGTAAAAACGGGTCATTAT
AGCCTACTATGATAATTGTTAAAATTTTTATTTATACAATAAATTTTTTATTAATATTGCTTATCT
TCGTTATTTTTAGAAGATAGTCGCCCCAACTAAACTACCAAACTTTTTAATTGATAAATTTAT
TTTTAATTTTTTATAAAAAGTTTATAGTTAAGCTCTATAGGGTCTTTTCGTCTTACAGTTTAAAATA
GCATCTTAACTATTATTTCAATTTCTTTTAATTCTCTTTAAGACAGTGGAATATTCGTTC
AACCATTCATACTATCCATCAATTAAATGGCGAGTGATTATGCTACATTATCACGG
TCAAGGTTACCGCGTCCTTTTAGTTTTATTTTTAAATTTTTAAATTATTATTTTAAA

>3.11.16.14
AATGAACTCAAATCATGTAAGATTTTAAAGGTCGAACAGACCTACCTTTGATAACTTCTGCATTATCAG
GATATCTTAATTCAACATAGAGGTGACAAACTTCATTTTCGATATGAGCTCTAAAATGAAATTAT
CCTGTTATCCCTAAGGTAGCTTTTATTAATTGATCGTTTTTCTTATTTTTTAGTAAAAACGGGTCATTAT
AGCCTACTATGATAATTGTTAAAATTTTTATTTATACAATAAATTTTTTATTAATATTGCTTATCT
TCGTTATTTTTAGAAGATAGTCGCCCCAACTAAACTACCAAACTTTTTAATTGATAAATTTAT
TTTTAATTTTTTATAAAAAGTTTATAGTTAAGCTCTATAGGGTCTTTTCGTCTTACAGTTTAAAATA
GCATCTTAACTATTATTTCAATTTCTTTTAATTCTCTTTAAGACAGTGGAATATTCGTTC
AACCATTCATACTATCCATCAATTAAATGGCGAGTGATTATGCTACATTATCACGG
TCAAGGTTACCGCGTCCTTTTAGTTTTATTTTTAAA

>9.26.16.2
TCATGTAAGATTTTAAAGGTCGAACAGACCTACCTTTGATAACTTCTGCATTATCAG
GATATCTTAATTCAACATAGAGGTGACAAACTTCATTTTCGATATGAGCTCTAAAATGAAATTAT
CCTGTTATCCCTAAGGTAGCTTTTATTAATTGATCGTTTTTCTTATTTTTTAGTAAAAACGGGTCATTAT
AGCCTACTATGATAATTGTTAAAATTTTTATTTATACAATAAATTTTTTATTAATATTGCTTATCT
TCGTTATTTTTAGAAGATAGTCGCCCCAACTAAACTACCAAACTTTTTAATTGATAAATTTAT
TTTTAATTTTTTATAAAAAGTTTATAGTTAAGCTCTATAGGGTCTTTTCGTCTTACAGTTTAAAATA
GCATCTTAACTATTATTTCAATTTCTTTTAATTCTCTTTAAGACAGTGGAATATTCGTTC
AACCATTCATACTATCCATCAATTAAATGGCGAGTGATTATGCTACATTATCACGG
TCAAGGTTACCGCGTCCTTTTAGTTTTATTTTTAAATTTTTAAATTATTATTTAAA
ACCAC
>10.16.15.3

AGCTCTAAAATGAAATTAT
CCTGTTATCCCTAAGGTAGCTTTTATTAATTGATCGTTTTTCTTATTTTTTAGTAAAAACGGGTCATTAT
AGCCTACTATGATAATTGTTAAAATTTTTATTTATACAATAAATTTTTTATTAATATTGCTTATCT
TCGTTATTTTTAGAAGATAGTCGCCCCAACTAAACTACCAAACTTTTTAATTGATAAATTTAT
TTTTAATTTTTTATAAAAAGTTTATAGTTAAGCTCTATAGGGTCTTTTCGTCTTACAGTTTAAAATA
GCATCTTAACTATTATTTCAATTTCTTTTAATTCTCTTTAAGACAGTGGAATATTCGTTC
AACCATTCATACTATCCATCAATTAAATGGCGAGTGATTATGCTACATTATCACGG
TCAAGGTTACCGCGTCCTTTTAGTTTTATTTTTAAATTTTTAAATTATTATTTTAAA
ACCACTGGGCAGGTTACACCTTAGATTTTATCTAGGGCTATGTTTTTGGTAA
>10.13.15.1
TGATAACTTCTGCATTATCAG
GATATCTTAATTCAACATAGAGGTGACAAACTTCATTTTCGATATGAGCTCTAAAATGAAATTAT
CCTGTTATCCCTAAGGTAGCTTTTATTAATTGATCGTTTTTCTTATTTTTTAGTAAAAACGGGTCATTAT
AGCCTACTATGATAATTGTTAAAATTTTTATTTATACAATAAATTTTTTATTAATATTGCTTATCT
TCGTTATTTTTAGAAGATAGTCGCCCCAACTAAACTACCAAACTTTTTAATTGATAAATTTAT
TTTTAATTTTTTATAAAAAGTTTATAGTTAAGCTCTATAGGGTCTTTTCGTCTTACAGTTTAAAATA
GCATCTTAACTATTATTTCAATTTCTTTTAATTCTCTTTAAGACAGTGGAATATTCGTTC
AACCATTCATACTATCCATCAATTAAATGGCGAGTGATTATGCTACATTATCACGG
TCAAGGTTACCGCGTCCTTTTAGTTTTATTTTTAAATTTTTAAATTATTATTTTAAA
ACCACTGGGCAGGTTACACCTTAGATTTTATCTAGGGCTATGTTTTTG
>10.7.15.6
TTCTGCATTATCAG
GATATCTTAATTCAACATAGAGGTGACAAACTTCATTTTCGATATGAGCTCTAAAATGAAATTAT
CCTGTTATCCCTAAGGTAGCTTTTATTAATTGATCGTTTTTCTTATTTTTTAGTAAAAACGGGTCATTAT
AGCCTACTATGATAATTGTTAAAATTTTTATTTATACAATAAATTTTTTATTAATATTGCTTATCT
TCGTTATTTTTAGAAGATAGTCGCCCCAACTAAACTACCAAACTTTTTAATTGATAAATTTAT
TTTTAATTTTTTATAAAAAGTTTATAGTTAAGCTCTATAGGGTCTTTTCGTCTTACAGTTTAAAATA
GCATCTTAACTATTATTTCAATTTCTTTTAATTCTCTTTAAGACAGTGGAATATTCGTTC
AACCATTCATACTATCCATCAATTAAATGGCGAGTGATTATGCTACATTATCACGG
TCAAGGTTACCGCGTCCTTTTAGTTTTATTTTTAAATTTTTAAATTATTATTTTAAA
ACCACTGGGCAGGTTACACCTTAGATTTTATCTAGGGCTATGTTTTTGGTAA
>11.4.15.6
TTCTGCATTATCAG
GATATCTTAATTCAACATAGAGGTGACAAACTTCATTTTCGATATGAGCTCTAAAATGAAATTAT
CCTGTTATCCCTAAGGTAGCTTTTATTAATTGATCGTTTTTCTTATTTTTTAGTAAAAACGGGTCATTAT
AGCCTACTATGATAATTGTTAAAATTTTTATTTATACAATAAATTTTTTATTAATATTGCTTATCT
TCGTTATTTTTAGAAGATAGTCGCCCCAACTAAACTACCAAACTTTTTAATTGATAAATTTAT
TTTTAATTTTTTATAAAAAGTTTATAGTTAAGCTCTATAGGGTCTTTTCGTCTTACAGTTTAAAATA
GCATCTTAACTATTATTTCAATTTCTTTTAATTCTCTTTAAGACAGTGGAATATTCGTTC
AACCATTCATACTATCCATCAATTAAATGGCGAGTGATTATGCTACATTATCACGG
TCAAGGTTACCGCGTCCTTTTAGTTTTATTTTTAAATTTTTAAATTATTATTTTAAA
ACCACTGGGCAGGTTACACCTTAGATTTTATCTAGGGCTATGTTTTTGGTAA
>11.4.15.10
TTCTGCATTATCAG
GATATCTTAATTCAACATAGAGGTGACAAACTTCATTTTCGATATGAGCTCTAAAATGAAATTAT
CCTGTTATCCCTAAGGTAGCTTTTATTAATTGATCGTTTTTCTTATTTTTTAGTAAAAACGGGTCATTAT
AGCCTACTATGATAATTGTTAAAATTTTTATTTATACAATAAATTTTTTATTAATATTGCTTATCT
TCGTTATTTTTAGAAGATAGTCGCCCCAACTAAACTACCAAACTTTTTAATTGATAAATTTAT
TTTTAATTTTTTATAAAAAGTTTATAGTTAAGCTCTATAGGGTCTTTTCGTCTTACAGTTTAAAATA
GCATCTTAACTATTATTTCAATTTCTTTTAATTCTCTTTAAGACAGTGGAATATTCGTTC
AACCATTCATACTATCCATCAATTAAATGGCGAGTGATTATGCTACATTATCACGG
TCAAGGTTACCGCGTCCTTTTAGTTTTATTTTTAAATTTTTAAATTATTATTTTAAA
ACCACTGGGCAGGTTACACCTTAGATTTTATCTAGGGCTATGTTTTTGGTAA
>10.7.15.3
AACTTCTGCATTATCAG
GATATCTTAATTCAACATAGAGGTGACAAACTTCATTTTCGATATGAGCTCTAAAATGAAATTAT
CCTGTTATCCCTAAGGTAGCTTTTATTAATTGATCGTTTTTCTTATTTTTTAGTAAAAACGGGTCATTAT
AGCCTACTATGATAATTGTTAAAATTTTTATTTATACAATAAATTTTTTATTAATATTGCTTATCT
TCGTTATTTTTAGAAGATAGTCGCCCCAACTAAACTACCAAACTTTTTAATTGATAAATTTAT
TTTTAATTTTTTATAAAAAGTTTATAGTTAAGCTCTATAGGGTCTTTTCGTCTTACAGTTTAAAATA
GCATCTTAACTATTATTTCAATTTCTTTTAATTCTCTTTAAGACAGTGGAATATTCGTTC
AACCATTCATACTATCCATCAATTAAATGGCGAGTGATTATGCTACATTATCACGG
TCAAGGTTACCGCGTCCTTTTAGTTTTATTTTTAAATTTTTAAATTATTATTTTAAA
ACCACTGGGCAGGTTACACCTTAGATTTTATCTAGGGCTATGTTTTTGGTAA
>10.8.15.3
AACTTCTGCATTATCAG
GATATCTTAATTCAACATAGAGGTGACAAACTTCATTTTCGATATGAGCTCTAAAATGAAATTAT
CCTGTTATCCCTAAGGTAGCTTTTATTAATTGATCGTTTTTCTTATTTTTTAGTAAAAACGGGTCATTAT
AGCCTACTATGATAATTGTTAAAATTTTTATTTATACAATAAATTTTTTATTAATATTGCTTATCT
TCGTTATTTTTAGAAGATAGTCGCCCCAACTAAACTACCAAACTTTTTAATTGATAAATTTAT
TTTTAATTTTTTATAAAAAGTTTATAGTTAAGCTCTATAGGGTCTTTTCGTCTTACAGTTTAAAATA
GCATCTTAACTATTATTTCAATTTCTTTTAATTCTCTTTAAGACAGTGGAATATTCGTTC
AACCATTCATACTATCCATCAATTAAATGGCGAGTGATTATGCTACATTATCACGG
TCAAGGTTACCGCGTCCTTTTAGTTTTATTTTTAAATTTTTAAATTATTATTTTAAA
ACCACTGGGCAGGTTACACCTTAGATTTTATCTAGGGCTATGTTTTTGGTAA
>10.8.15.7
AACTTCTGCATTATCAG
GATATCTTAATTCAACATAGAGGTGACAAACTTCATTTTCGATATGAGCTCTAAAATGAAATTAT
CCTGTTATCCCTAAGGTAGCTTTTATTAATTGATCGTTTTTCTTATTTTTTAGTAAAAACGGGTCATTAT
AGCCTACTATGATAATTGTTAAAATTTTTATTTATACAATAAATTTTTTATTAATATTGCTTATCT
TCGTTATTTTTAGAAGATAGTCGCCCCAACTAAACTACCAAACTTTTTAATTGATAAATTTAT
TTTTAATTTTTTATAAAAAGTTTATAGTTAAGCTCTATAGGGTCTTTTCGTCTTACAGTTTAAAATA
GCATCTTAACTATTATTTCAATTTCTTTTAATTCTCTTTAAGACAGTGGAATATTCGTTC
AACCATTCATACTATCCATCAATTAAATGGCGAGTGATTATGCTACATTATCACGG
TCAAGGTTACCGCGTCCTTTTAGTTTTATTTTTAAATTTTTAAATTATTATTTTAAA
ACCACTGGGCAGGTTACACCTTAGATTTTATCTAGGGCTATGTTTTTGGTAA
>9.26.16.20

CTCTAAAATGAAATTAT
CCTGTTATCCCTAAGGTAGCTTTTATTAATTGATCGTTTTTCTTATTTTTTAGTAAAAACGGGTCATTAT
AGCCTACTATGATAATTGTTAAAATTTTTATTTATACAATAAATTTTTTATTAATATTGCTTATCT
TCGTTATTTTTAGAAGATAGTCGCCCCAACTAAACTACCAAACTTTTTAATTGATAAATTTAT
TTTTAATTTTTTATAAAAAGTTTATAGTTAAGCTCTATAGGGTCTTTTCGTCTTACAGTTTAAAATA
GCATCTTAACTATTATTTCAATTTCTTTTAATTCTCTTTAAGACAGTGGAATATTCGTTC
AACCATTCATACTATCCATCAATTAAATGGCGAGTGATTATGCTACATTATCACGG
TCAAGGTTACCGCGTCCTTTTAGTTTTATTTTTAAATTTTTAAATTATTATTTTAAA
ACCACTGGGCAGGTTACACCTTAGATTTTAT
>9.23.15.2
ACTTCTGCATTATCAG
GATATCTTAATTCAACATAGAGGTGACAAACTTCATTTTCGATATGAGCTCTAAAATGAAATTAT
CCTGTTATCCCTAAGGTAGCTTTTATTAATTGATCGTTTTTCTTATTTTTTAGTAAAAACGGGTCATTAT
AGCCTACTATGATAATTGTTAAAATTTTTATTTATACAATAAATTTTTTATTAATATTGCTTATCT
TCGTTATTTTTAGAAGATAGTCGCCCCAACTAAACTACCAAACTTTTTAATTGATAAATTTAT
TTTTAATTTTTTATAAAAAGTTTATAGTTAAGCTCTATAGGGTCTTTTCGTCTTACAGTTTAAAATA
GCATCTTAACTATTATTTCAATTTCTTTTAATTCTCTTTAAGACAGTGGAATATTCGTTC
AACCATTCATACTATCCATCAATTAAATGGCGAGTGATTATGCTACATTATCACGG
TCAAGGTTACCGCGTCCTTTTAGTTTTATTTTTAAATTTTTAAATTATTATTTTAAA
ACCACTGGGCAGGTTACACCTTAGATTTTATCTAGGGCTATGTTTTTGGTAA
>9.15.15.5
TTCTGCATTATCAG
GATATCTTAATTCAACATAGAGGTGACAAACTTCATTTTCGATATGAGCTCTAAAATGAAATTAT
CCTGTTATCCCTAAGGTAGCTTTTATTAATTGATCGTTTTTCTTATTTTTTAGTAAAAACGGGTCATTAT
AGCCTACTATGATAATTGTTAAAATTTTTATTTATACAATAAATTTTTTATTAATATTGCTTATCT
TCGTTATTTTTAGAAGATAGTCGCCCCAACTAAACTACCAAACTTTTTAATTGATAAATTTAT
TTTTAATTTTTTATAAAAAGTTTATAGTTAAGCTCTATAGGGTCTTTTCGTCTTACAGTTTAAAATA
GCATCTTAACTATTATTTCAATTTCTTTTAATTCTCTTTAAGACAGTGGAATATTCGTTC
AACCATTCATACTATCCATCAATTAAATGGCGAGTGATTATGCTACATTATCACGG
TCAAGGTTACCGCGTCCTTTTAGTTTTATTTTTAAATTTTTAAATTATTATTTTAAA
ACCACTGGGCAGGTTACACCTTAGATTTTATCTAGGGCTATGTTTTTG
>9.9.15.1
TCTGCATTATCAG
GATATCTTAATTCAACATAGAGGTGACAAACTTCATTTTCGATATGAGCTCTAAAATGAAATTAT
CCTGTTATCCCTAAGGTAGCTTTTATTAATTGATCGTTTTTCTTATTTTTTAGTAAAAACGGGTCATTAT
AGCCTACTATGATAATTGTTAAAATTTTTATTTATACAATAAATTTTTTATTAATATTGCTTATCT
TCGTTATTTTTAGAAGATAGTCGCCCCAACTAAACTACCAAACTTTTTAATTGATAAATTTAT
TTTTAATTTTTTATAAAAAGTTTATAGTTAAGCTCTATAGGGTCTTTTCGTCTTACAGTTTAAAATA
GCATCTTAACTATTATTTCAATTTCTTTTAATTCTCTTTAAGACAGTGGAATATTCGTTC
AACCATTCATACTATCCATCAATTAAATGGCGAGTGATTATGCTACATTATCACGG
TCAAGGTTACCGCGTCCTTTTAGTTTTATTTTTAAATTTTTAAATTATTATTTTAAA
ACCACTGGGCAGGTTACACCTTAGATTTTATCTAGGGCTATGTTTTTGGTAA
>9.2.15.30
AAATCATGTAAGATTTTAAAGGTCGAACAGACCTACCTTTGATAACTTCTGCATTATCAG
GATATCTTAATTCAACATAGAGGTGACAAACTTCATTTTCGATATGAGCTCTAAAATGAAATTAT
CCTGTTATCCCTAAGGTAGCTTTTATTAATTGATCGTTTTTCTTATTTTTTAGTAAAAACGGGTCATTAT
AGCCTACTATGATAATTGTTAAAATTTTTATTTATACAATAAATTTTTTATTAATATTGCTTATCT
TCGTTATTTTTAGAAGATAGTCGCCCCAACTAAACTACCAAACTTTTTAATTGATAAATTTAT
TTTTAATTTTTTATAAAAAGTTTATAGTTAAGCTCTATAGGGTCTTTTCGTCTTACAGTTTAAAATA
GCATCTTAACTATTATTTCAATTTCTTTTAATTCTCTTTAAGACAGTGGAATATTCGTTC
AACCATTCATACTATCCATCAATTAAATGGCGAGTGATTATGCTACATTATCACGG
TCAAGGTTACCGCGTCCTTTTAGTTTTATTTTTAAATTTTTAAATTATTATTTTAAA
ACCACTGGGCAGGTTACACCTTAGATTTTATCTAGGGCTATGTTTTTG
>9.2.15.5
AAAGGTCGAACAGACCTACCTTTGATAACTTCTGCATTATCAG
GATATCTTAATTCAACATAGAGGTGACAAACTTCATTTTCGATATGAGCTCTAAAATGAAATTAT
CCTGTTATCCCTAAGGTAGCTTTTATTAATTGATCGTTTTTCTTATTTTTTAGTAAAAACGGGTCATTAT
AGCCTACTATGATAATTGTTAAAATTTTTATTTATACAATAAATTTTTTATTAATATTGCTTATCT
TCGTTATTTTTAGAAGATAGTCGCCCCAACTAAACTACCAAACTTTTTAATTGATAAATTTAT
TTTTAATTTTTTATAAAAAGTTTATAGTTAAGCTCTATAGGGTCTTTTCGTCTTACAGTTTAAAATA
GCATCTTAACTATTATTTCAATTTCTTTTAATTCTCTTTAAGACAGTGGAATATTCGTTC
AACCATTCATACTATCCATCAATTAAATGGCGAGTGATTATGCTACATTATCACGG
TCAAGGTTACCGCGTCCTTTTAGTTTTATTTTTAAATTTTTAAATTATTATTTTAAA
ACCACTGG
>9.2.15.16
TCATGTAAGATTTTAAAGGTCGAACAGACCTACCTTTGATAACTTCTGCATTATCAG
GATATCTTAATTCAACATAGAGGTGACAAACTTCATTTTCGATATGAGCTCTAAAATGAAATTAT
CCTGTTATCCCTAAGGTAGCTTTTATTAATTGATCGTTTTTCTTATTTTTTAGTAAAAACGGGTCATTAT
AGCCTACTATGATAATTGTTAAAATTTTTATTTATACAATAAATTTTTTATTAATATTGCTTATCT
TCGTTATTTTTAGAAGATAGTCGCCCCAACTAAACTACCAAACTTTTTAATTGATAAATTTAT
TTTTAATTTTTTATAAAAAGTTTATAGTTAAGCTCTATAGGGTCTTTTCGTCTTACAGTTTAAAATA
GCATCTTAACTATTATTTCAATTTCTTTTAATTCTCTTTAAGACAGTGGAATATTCGTTC
AACCATTCATACTATCCATCAATTAAATGGCGAGTGATTATGCTACATTATCACGG
TCAAGGTTACCGCGTCCTTTTAGTTTTATTTTTAAATTTTTAAATTATTATTTTAAA
ACCACTGGGCAGGTTACACCTTAGATTTTATCTAGGGCTATGTTTTTGGTAA
>9.26.16.26
CTTCTGCATTATCAG
GATATCTTAATTCAACATAGAGGTGACAAACTTCATTTTCGATATGAGCTCTAAAATGAAATTAT
CCTGTTATCCCTAAGGTAGCTTTTATTAATTATCGTTTTTCTTATTTTTTAGTAAAAACGGGTCATTAT
AGCCTACTATGATAATTGTTAAAATTTTTATTTATACAATAAATTTTTTATTAATATTGCTTATCT
TCGTTTATTTTAGAAGATAGTCGCCCCAACTAAACTACCAAACTTTTTAATTAGTAAATTTAT
TTTTAATTTTTTATAAAAAGTTTATAGTTAAGCTCTATAGGGTCTTTTCGTCTTACAGTTTAAAATA
GCATCTTAACTATTATTTCAATTTCTTTTAATTCTCTTTAAGACAGTGGAATATTCGTTC
AACCATTCATACTATCCATCAATTAAATGGCGAGTGATTATGCTACATTATCACGG
TCAAGGTTACCGCGTCCTTTTAGTTTTATTTTTAATTTTTTTAATTATTATTTAAAA
ACCACTGGGCAGGTTACACCTTAGATTTTATCTAGGGCTATGTTTT
>10.22.15.1
TGATAACTTCTGCATTATCAG
GATATCTTAATTCAACATAGAGGTGACAAACTTCATTTTCGATATGAGCTCTAAAATGAAATTAT
CCTGTTATCCCTAAGGTAGCTTTTATTAATTATCGTTTTTCTTATTTTTTAGTAAAAACGGGTCATTAT
AGCCTACTATGATAATTGTTAAAATTTTTATTTATACAATAAATTTTTTATTAATATTGCTTATCT
TCGTTTATTTTAGAAGATAGTCGCCCCAACTAAACTACCAAACTTTTTAATTAGTAAATTTAT
TTTTAATTTTTTATAAAAAGTTTATAGTTAAGCTCTATAGGGTCTTTTCGTCTTACAGTTTAAAATA
GCATCTTAACTATTATTTCAATTTCTTTTAATTCTCTTTAAGACAGTGGAATATTCGTTC
AACCATTCATACTATCCATCAATTAAATGGCGAGTGATTATGCTACATTATCACGG
TCAAGGTTACCGCGTCCTTTTAGTTTTATTTTTAATTTTTTTAATTATTATTTAAAA
ACCACTGGGCAGGTTACACCTTAGATTTTATCTAGGGCTATGTTTTTGG
>10.8.15.6

GAGCTCTAAAATGAAATTAT
CCTGTTATCCCTAAGGTAGCTTTTATTAATTGATCGTTTTTCTTATTTTTTAGTAAAAACGGGTCATTAT
AGCCTACTATAATAATTGTTAAAATTTTTATTTATACAATAAATTTTTTATTAATATTGCTTATCT
TCGTTTATTTTAGAAGATAGTCGCCCCAACTAAACTACCAAACTTTTTAATTAGTAAATTTAT
TTTTAATTTTTTATAAAAAGTTTATAGTTAAGCTCTATAGGGTCTTTTCGTCTTACAGTTTAAAATA
GCATCTTAACTATTATTTCAATTTCTTTTAATTCTCTTTAAGACAGTGGAATATTCGTTC
AACCATTCATACTATCCATCAATTAAATGGCGAGTGATTATGCTACATTATCACGG
TCAAGGTTACCGCGTCCTTTTAGTTTTATTTTTAATTTTTTTAATTATTATTTAAAA
ACCACTGGGCAGGTTACACCTTAGATTTTATCTAGGGCTATGTTTTTGGTAA
>9.26.16.24
ACGGAATGAACTCAAATCATGTAAGATTTTAAAGGTCGAACAGACCTACCTTTGATAACTTCTGCATTATCAG
GATATCTTAATTCAACATAGAGGTGACAAACTTCATTTTCGATATGAGCTCTAAAATGAAATTAT
CCTGTTATCCCTAAGGTAGCTTTTATTAATTGATCGTTTTTCTTATTTTTTAGTAAAAACGGGTCATTAT
AGCCTACTATAATAATTGTTAAAATTTTTATTTATACAATAAATTTTTTATTAATATTGCTTATCT
TCGTTTATTTTAGAAGATAGTCGCCCCAACTAAACTACCAAACTTTTTAATTAGTAAATTTAT
TTTTAATTTTTTATAAAAAGTTTATAGTTAAGCTCTATAGGGTCTTTTCGTCTTACAGTTTAAAATA
GCATCTTAACTATTATTTCAATTTCTTTTAATTCTCTTTAAGACAGTGGAATATTCGTTC
AACCATTCATACTATCCATCAATTAAATGGCGAGTGATTATGCTACATTATCA


>9.8.15.10
AACTTCTGCATTATCAG
GATATCTTAATTCAACATAGAGGTGACAAACTTCATTTTCGATATGAGCTCTAAAATGAAATTAT
CCTGTTATCCCTAAGGTAGCTTTTATTAATTGATCGTTTTTCTTATTTTTTAGTAAAAACGGGTCATTAT
AGCCTACTATAATAATTGTTAAAATTTTTATTTATACAATAAATTTTTTATTAATATTGCTTATCT
TCGTTTATTTTAGAAGATAGTCGCCCCAACTAAACTACCAAACTTTTTAATTAGTAAATTTAT
TTTTAATTTTTTATAAAAAGTTTATAGTTAAGCTCTATAGGGTCTTTTCGTCTTACAGTTTAAAATA
GCATCTTAACTATTATTTCAATTTCTTTTAATTCTCTTTAAGACAGTGGAATATTCGTTC
AACCATTCATACTATCCATCAATTAAATGGCGAGTGATTATGCTACATTATCACGG
TCAAGGTTACCGCGTCCTTTTAGTTTTATTTTTAATTTTTTTAATTATTACTTAAAA
ACCACTGGGCAGGTTACACCTTAGATTTTATCTAGGGCTATGTTTTTG
>10.13.15.2
TCTGCATTATCAG
GATATCTTAATTCAACATAGAGGTGACAAACTTCATTTTCGATATGAGCTCTAAAATGAAATTAT
CCTGTTATCCCTAAGGTAGCTTTTATTAATTGATCGTTTTTCTTATTTTTTAGTAAAAACGGGTCATTAT
AGCCTACTATAATAATTGTTAAAATTTTTATTTATACAATAAATTTTTTATTAATATTGCTTATCT
TCGTTTATTTTAGAAGATAGTCGCCCCAACTAAACTACCAAACTTTTTAATTAGTAAATTTAT
TTTTAATTTTTTATAAAAAGTTTATAGTTAAGCTCTATAGGGTCTTTTCGTCTTACAGTTTAAAATA
GCATCTTAACTATTATTTCAATTTCTTTTAATTCTCTTTAAGACAGTGGAATATTCGTTC
AACCATTCATACTATCCATCAATTAAATGGCGAGTGATTATGCTACATTATCACGG
TCAAGGTTACCGCGTCCTTTTAGTTTTATTTTTAATTTTTTTAAT
TATTACTTAA
>3.4.16.3
TTCTGCATCATTAG
GATATCTTAATTCAACATAGAGGTGACAAACTTTGAAATTGATATGAACTCTAAAACAAAATTAT
CCTGTTATCCCTAAGGTAGCTTTTATTAATTAATCGCTGAAAATTTTAATTTTCTTCAACGGGTCAATAT
AGCCTATGATTATAATTGTTAAATGCTTTTATTATACAATAAATCAATTTATTAATTTTGCTTATCT
TTGTTATTTATAAAAGACAATCGCCCCAACTAAACTACCAATTTTCCAATAATAAATAAATATAT
TAAACATATTATAAAAAATTATAGTAAAGCTCTATAGGGTCTTTTCGTCTTACGATTTTAAATA
GAATCTTCACTATTATTTTAATTTCAAAAAACTTTTACTCAAGACAGTGGAAAGCTCGTTA
AACCATTCATACACTCCATCAATTAAATGACAACTTATTATGCTACTTTATTACAG
TCAGAGTTACCGCATCCGTTTAATAAAATCTCAATTAATTAAAATTGAAATA
CATTTTATCACTGGGCAGGTATCACCTTCAATAAATTCTAAGGGCTATGTTTT
>2.29.16.15
ACTTCTGCATTGTTTG
GTTATCTTAATTCAACATAGAGGTGACAAANNTTGNANTTGANTTGATCTCTAAAACAAAATTAT
CCTGTTATCCCNAAGGTAGCTTTTATTTATTAATCATTAGGTGAATTTCTACTGCCTAATGGGTCATTAT
AGCCTACTTTAGTAACTGTTAAATATATTAATTATACAGTAATTAAATTATATTATCATGCTTATCT
TTGTTATTTATAAAAGATAGTCGCCCCAACTAAACTACCCACCCATAATTTT
TATTATATTATGAATTATAGTTAAGCTCTATAGGGTCTTTTCGTCTAACGGTAAAAAATA
GGATCTTCACTATTTTTCTAATTTCAAAAACTCTCTTCTAAGACAATGAAGCGTTCGTTT
AACCATTCATTCTCTCCACCAATTAAATGACAATTAATTATGCTACT


>2.15.16.31
ACTTCTGCATTGTTTG
GTTATCTTAATTCAACATAGAGGGGACAAACTTTGTATTTGATTTGATCTCTAAAACAAAATTAT
CCTGTTATCCCTAAGGTAGCTTTTATTTATTAATCATTAGGTAAATTTCTACTGCCTAATGGGTCATTAT
AGCCTACTTTAGTAACTGTTAAATATATTAATTATACAGTAATTAAATTATATTATCATGCTTATCT
TTGTTATTTATAAAAGATAGTCGCCCCAACTAAACTACCCACCCATAATTTTT
TATTATATTATGAATTATAGTTAAGCTCTATAGGGTCTTTTCGTCTAACGGTAAAAAATA
GGATCTTCACTATTTTTCTAATTTCAAAAACTCTCTTCTAAGACAATGAAGCGTTCGTTT
AACCATTCATTCTCTCCACCAATTAAATGACAATTAATTATGCTACTTTATTACAG
TCAGAGTTACCGCATCCGTTTAAAGGTCTTAAAACTAGATTATAATTATTAATTTACC
TCCACTGGGCAGGTATCACCTTTAATTTATACTAAAGGCTATGTTT
>2.15.16.27
ACTTCTGCATTGTTTG
GTTATCTTAATTCAACATAGAGGTGACAAACTTTGTATTTGATTTGATCTCTAAAACAAAATTAT
CCTGGTATCCCTAAGGTAGCTTTTATTTATTAATCATTAGGTAAATTTCTACTGCCTAATGGGTCATTAT
AGCCTACTTTAGTAACTGTTAAATATATTAATTATACAGTAATTAAATTATATTATCATGCTTATCT
TTGTTATTTATAAAAGATAGTCGCCCCAACTAAACTACCCACCCATAATTTTT
TATTATATTATGAATTATAGTTAAGCTCTATAGGGTCTTTTCGTCTAACGGTAAAAAATA
GGATCTTCACTATTTTTCTAATTTCAAAAACTCTCTTCTAAGACAATGAAGCGTTCGTTT
AACCATTCATTCTCTCCACCAATTAAATGACAATTAATTATGCTACTTTATTACAG
TCAGAGTTACCGCATCCGTTTAAAGGTCTTAAAACTAGATTATAATTATTAATTTACC
TCCACTGGGCAGGTATCACCTTTAATTTATACTAAAGGCTATGTTTT
>2.29.16.20
TAACAACTTCTGCATTGTTTG
GTTATCTTAATTCAACATAGAGGTGACAAACTTTGTATTTGATTTGATCTCTAAAACAAAATTAT
CCTGTTATCCCTAAGGTAGCTTTTATTTATTAATCATTAGGTAAATTTCTACTGCCTAATGGGTCATTAT
AGCCTACTTTAGTAACTGTTAAATATATTAATTATACAGTAATTAAATTATATTATCATGNTTATCT
TTGTTATTTATAAAAGATAGTCGCCCCAACTAAACTACCCACCCATAATTTTT
TATTATATTATGAATTATAGTTAAGCTCTATAGGGTCTTTTCGTCTAACGGTAAAAAATA
GGATCTTCACTATTTTTCTAATTTCAAAAACTCTCTTCTAAGACAATGAAGCGTTCGTTT
AACCATTCATTCTCTCCACCAATTAAATGACAATTAATTATGCTACTTTATTACAG
TCAGAGTTACCGCATCCGTTTAAAGGTCTTAAAACTAGATTATAATTATTAATTTACC
TCCACTGGGCAGGTATCACCTTTAATTTATACTAAAGGCTATGTTTT
>2.15.16.29
AACACTTCTGCATTGTTTG
GTTATCTTAATTCAACATAGAGGTGACAAACTTTGTATTTGATTTGATCTCTAAAACAAAATTAT
CCTGTTATCCCTAAGGTAGCTTTTATTTATTAATCATTAGGTAAATTTCTACTGCCTAATGGGTCATTAT
AGCCTACTTTAGTAACTGTTAAATATATTAATTATACAGTAATTAAATTATATTATCATGCTTATCT
TTGTTATTTATAAAAGATAGTCGCCCCAACTAAACTACCCACCCATAATTTTT
TATTATATTATGAATTATAGTTAAGCTCTATAGGGTCTTTTCGTCTAACGGTAAAAAATA
GGATCTTCACTATTTTTCTAATTTCAAAAACTCTCTTCTAAGACAATGAAGCGTTCGTTT
AACCATTCATTCTCTCCACCAATTAAATGACAATTAATTATGCTACTTTATTACAG
TCAGAGTTACCGCATCCGTTTAAAGGTCTTAAAACTAGATTATAATTATTAATTTACC
TCCACTGGGCAGGTATCACCTTTAATTTATACTAAAGGCTATGTTTTTGGTAAAACAGTC
>2.29.16.23
AACAACTTCTGCATTGTTTG
GTTATCTTAATTCAACATAGAGGTGACAAACTTTGTATTTGATTTGATCTCTAAAACAAAATTAT
CCTGTTATCCCTAAGGTAGCTTTTATTTATTAATCATTAGGTAAATTTCTACTGCCTAATGGGTCATTAT
AGCCTACTTTAGTAACTGTTAAATATATTAATTATACAGTAATTAAATTATATTATCATGCTTATCT
TTGTTATTTATAAAAGATAGTCGCCCCAACTAAACTACCCACCCATAATTTTT
TATTATATTATGAATTATAGTTAAGCTCTATAGGGTCTTTTCGTCTAACGGTAAAAAATA
GGATCTTCACTATTTTTCTAATTTCAAAAACTCTCTTCTAAGACAATGAAGCGTTCGTTT
AACCATTCATTCTCTCCACCAATTAAATGACAATTAATTATGCTACTTTATTACAG
TCAGAGTTACCGCATCCGTTTAAAGGTCTTAAA
ACTA
>2.29.16.21
ACTTCTGCATTGTTTG
GTTATCTTAATTCAACATAGAGGTGACAAACTTTGTATTTGATTTGATCTCTAAAACAAAATTAT
CCTGTTATCCCTAAGGTAGCTTTTATTTATTAATCATTAGGTAAATTTCTACTGCCTAATGGGTCATTAT
AGCCTACTTTAGTAACTGTTAAATATATTAATTATACAGTAATTAAATTATATTATCATGCTTATCT
TTGTTATTTATAAAAGATAGTCGCCCCAACTAAACTACCCACCCATAATTTTT
TATTATATTATGAATTATAGTTAAGCTCTATAGGGTCTTTTCGTCTAACGGTAAAAAATA
GGATCTTCACTATTTTTCTAATTTCAAAAACTCTCTTCTAAGACAATGAAGCGTTCGTTT
AACCATTCATTCTCTCCACCAATTAAATGACAATTAATTATGCTACTTTATTACAG
TCAGAGTTACCGCATCCGTTTAAAGGTCTTAAAACTAGATTATAATTATTAATTTACC
TCCACTGGGCAGGTATCACCTTTAATTTATACTAAAGGCTATGTTTT
>2.15.16.30
GCAGTTGTTTG
GTTATCTTAATTCAACATAGAGGTGACAAACTTTGTATTTGATTTGATCTCTAAAACAAAATTAT
CCTGTTATCCCTAAGGTAGCTTTTATTTATTAATCATTAGGTAAATTTCTACTGCCTAATGGGTCATTAT
AGCCTACTTTAGTAACTGTTAAATATATTAATTATACAGTAATTAAATTATATTATCATGCTTATCT
TTGTTATTTATAAAAGATAGTCGCCCCAACTAAACTACCCACCCATAATTTTT
TATTATATTATGAATTATAGTTAAGCTCTATAGGGTCTTTTCGTCTAACGGTAAAAAATA
GGATCTTCACTATTTTTCTAATTTCAAAAACTCTCTTCTAAGACAATGAAGCGTTCGTTT
AACCATTCATTCTCTCCACCAATTAAATGACAATTAATTATGCTACTTTATTACAG
TCAGAGTTACCGCATCCGTTTAAAGGTCTTAAAACTAGATTATAATTATTAATTTACC
TCCACTGGGCAGGTATCACCTTTAATTTATACTAAAGGCTATGTTT
>9.26.16.19
GAACTCAAATCATGTAAGATTTTAAAGGTCGAACAGACCTACCTTAAACAACTTCTGCATTGTTTG
GTTATCTTAATTCAACATAGAGGTGACAAACTTTGTATTTGATTTGATCTCTAAAACAAAATTAT
CCTGTTATCCCTAAGGTAGCTTTTATTTATTAATCATTAGGTGAATTTCTACTGCCTAATGGGTCATTAT
AGCCTACTTTAGTAACTGTTAAATATATTAATTATACAGTAATTAAATTATATTATCATGCTTATCT
TTGTTATTTATAAAAGATAGTCGCCCCAACTAAACTACCCACCCATAATTTT
TATTATATTATGAATTATAGTTAAGCTCTATAGGGTCTTTTCGTCTAACGGTAAAAAATA
GGATCTTCACTATTTTTCTAATTTCAAAAACTCTCTTCTAAGACAATGAAGCGTTCGTTT
AACCATTCATTCTCTCCACCAATTAAATGACAATTAATTATGCTACTTTATTACAG
TCAGAGTTACCGCNTCCGTTTAAAGGTCTTAAAACTAGATTATAATTATTAAT

>3.18.16.2
ACGGAATGAACTCAAATCATGTAAGATTTTAAAGGTCGAACAGACCTACCTTAAACAACTTCTGCATTGTTTG
GTTATCTTAATTCAACATAGAGGTGACAAACTTTGTATTTGATTTGATCTCTAAAACAAAATTAT
CCTGTTATCCCTAAGGTAGCTTTTATTTATTAATCATTAGGTGAATTTCTACTGCCTAATGGGTCATTAT
AGCCTACTTTAGTAACTGTTAAATATATTAATTATACAGTAATTAAATTATATTATCATGCTTATCT
TTGTTATTTATAAAAGATAGTCGCCCCAACTAAACTACCCACCCATAATTTTT
TATTATATTATGAATTATAGTTAAGCTCTATAGGGTCTTTTCGTCTAACGGTAAAAAATA
GGATCTTCACTATTTTTCTAATTTCAAAAACTCTCTTCTAAGACAATGAAGCGTTCGTTT
AACCATTCATTCTCTCCACCAATTAAATGACAATTAATTATGCTACTTTATTACAG
TCAGAGTTACCGCATCCGTTTAAAGGTCTTAAA
ACTAGATTATAATATTAA
>9.30.16.41
TTCTGCATTGTTTG
GTTATCTTAATTCAACATAGAGGTGACAAACTTTGTATTTGATTTGATCTCTAAAACAAAATTAT
CCTGTTATCCCTAAGGTAGCTTTTATTTATTAATCATTAGGTGAATTTCTACTGCCTAATGGGTCATTAT
AGCCTACTTTAGTAACTGTTAAATATATTAATTATACAGTAATTAAATTATATTATCATGCTTATCT
TTGTTATTTATAAAAGATAGTCGCCCCAACTAAACTACCCACCCATAATTTT
TATTATATTATGAATTATAGTTAAGCTCTATAGGGTCTTTTCGTCTAACGGTAAAAAATA
GGATCTTCACTATTTTTCTAATTTCAAAAACTCTCTTCTAAGACAATGAAGCGTTCGTTT
AACCATTCATTCTCTCCACCAATTAAATGACAATTAATTATGCTACTTTATTACAG
TCAGAGTTACCGCATCCGTTTAAAGGTCTTAAAACTAGATTATAATTATTAATTTACC
TCCACTGGGCA
>9.30.16.37
ACTTCTGCATTGTTTG
GTTATCTTAATTCAACATAGAGGTGACAAACTTTGTATTTGATTTGATCTCTAAAACAAAATTAT
CCTGTTATCCCTAAGGTAGCTTTTATTTATTAATCATTAGGTGAATTTCTACTGCCTAATGGGTCATTAT
AGCCTACTTTAGTAACTGTTAAATATATTAATTATACAGTAATTAAATTATATTATCATGCTTATCT
TTGTTATTTATAAAAGATAGTCGCCCCAACTAAACTACCCACCCATAATTTT
TATTATATTATGAATTATAGTTAAGCTCTATAGGGTCTTTTCGTCTAACGGTAAAAAATA
GGATCTTCACTATTTTTCTAATTTCAAAAACTCTCTTCTAAGACAATGAAGCGTTCGTTT
AACCATTCATTCTCTCCACCAATTAAATGACAATTAATTATGCTACTTTATTACAG
TCAGAGTTACCGCATCCGTTTAAAGGTCTTAAAACTAGATTATAATTATTAATTTACC
TCCACTGGGCAGGTATCACCTTTAATTTATACTAAAGGCTATGTTTTTGGTAAACAGTCGA
>9.30.16.33
TTCTGCATTGTTTG
GTTATCTTAATTCAACATAGAGGTGACAAACTTTGTATTTGATTTGATCTCTAAAACAAAATTAT
CCTGTTATCCCTAAGGTAGCTTTTATTTATTAATCATTAGGTGAATTTCTACTGCCTAATGGGTCATTAT
AGCCTACTTTAGTAACTGTTAAATATATTAATTATACAGTAATTAAATTATATTATCATGCTTATCT
TTGTTATTTATAAAAGATAGTCGCCCCAACTAAACTACCCACCCATAATTTT
TATTATATTATGAATTATAGTTAAGCTCTATAGGGTCTTTTCGTCTAACGGTAAAAAATA
GGATCTTCACTATTTTTCTAATTTCAAAAACTCTCTTCTAAGACAATGAAGCGTTCGTTT
AACCATTCATTCTCTCCACCAATTAAATGACAATTAATTATGCTACTTTATTACAG
TCAGAGTTACCGCATCCGTTTAAAGGTCTTAAAACTAGATTATAATTATTAATTTACC
TCCACTGGGCAGGTATCACCTTTAATTTATACTAAAGGCTATGTTTTTGGTAAACAGTC
>9.30.16.1
TTCTGCATTGTTTG
GTTATCTTAATTCAACATAGAGGTGACAAACNTTNNNTNTGATTTGATCTCTAAAACAAAATTAT
CCTGTTATCCCTAAGGTAGCTTTTATTTATTAATCATTAGGTGAATTTCTACTGCCTAATGGGTCATTAT
AGCCTACTTTAGTAACTGTTAAATATATTAATTATACAGTAATTAAATTATATTATCATGCTTATCT
TTGTTATTTATAAAAGATAGTCGCCCCAACTAAACTACCCACCCATAATTTTTATTATA
TTATGAATTATAGTTAAGCTCTATAGGGTCTTTTCGTCTAACGGTAAAAAATA
GGATCTTCACTATTTTTCTAATTTCAAAAACTCTCTTCTAAGACAATGAAGCGTTCGTTT
AACCATTCATTCTCTCCACCAATTAAATGACAATTAATTATGCTACTTTATTACAG
TCAGAGTTACCGCATCCGTTTAAAGGTCTTAAAACTAGATTATAATTATTAATTTACC
TCCACTGGGCAGGTATCACCTTTAATTTATACTAAAGGCTATGTTTTTGGTAAACAGTC
>9.30.16.29
GATTTGATCTCTAAAACAAAATTAT
CCTGTTATCCCTAAGGTAGCTTTTATTTATTAATCATTAGGTGAATTTCTACTGCCTAATGGGTCATTAT
AGCCTACTTTAGTAACTGTTAAATATATTAATTATACAGTAATTAAATTATATTATCATGCTTATCT
TTGTTATTTATAAAAGATAGTCGCCCCAACTAAACTACCCACCCATAATTTT
TATTATATTATGAATTATAGTTAAGCTCTATAGGGTCTTTTCGTCTAACGGTAAAAAATA
GGATCTTCACTATTTTTCTAATTTCAAAAACTCTCTTCTAAGACAATGAAGCGTTCGTTT
AACCATTCATTCTCTCCACCAATTAAATGACAATTAATTATGCTACTTTATTACAG
TCAGAGTTACCGCATCCGTTTAAAGGTCTTAAAACTAGATTATAATTATTAATTTACC
TCCACTGGGCAGGTATCACCTTTAATTTATACTAAAGGCTATGTTTTTGGTAAACAGTCGAA
>2.15.16.32
ACTTCTGCATTGTTTG
GTTATCTTAATTCAACATAGAGGTGACAAACTTTGTATTTGATTTGATCTCTAAAACAAAATTAT
CCTGTTATCCCTAAGGTAGCTTTTATTTATTAATCATTAGGTAGATTTCTTTTGCCTAATGGGTCATTAT
AGCCTACTTTAGTAACTGTTAAAAATATTAGTTATACAGTAATTTAATTATATTATTATGCTTATCT
TTGTTAATTATAAAAGATAGTCGCCCCAACTAAACTACCCACCCATAATTATT
GTTATAATTAGATTATGGGCCATAGTTAAGCTCTATAGGGTCTTTTCGTCTAACGGTAAAAAATA
GGATCTTCACTATTTTTCTAATTTCAAAAACTCTCTTCTAAGACAATGAAGCGTTCGTTT
AACCATTCATTCTCTCCACCAATTAAATGACAATTAATTATGCTACTTTATTACAG
TCAGAGTTACCGCATCCGTTTAAAGGTATTAAAATTAGATTATAATTAGTTAATCTACC
TCCACTGGGCAGGTATCACCTTTAATTCATACTAAAGGCTATGTTTT
>2.29.16.13
ACTTCTGCAGTTGTTTG
GTTATCTTAATTCAACATAGAGGTGACAAACTTTGTATTTGATTTGATCTCTAAAACAAAATTAT
CCTGGTATCCCTAAGGTAGCTTTTATTTATTAATCATTAGGGAGATTTCTTTTGCCTAAGGGGNCATTAT
AGCCTACTTTAGTAACTGTTAAAAATATTAGTTATACAGTAATTTAATTATATTATTATGCTTATCT
TTGTTAATTATAAAAGATAGTCGCCCCAACTAAACTACCCACCCATAATCTAATCAT
TATTCAATTATGGGCCATAGTTAAGCTCTATAGGGTCTTTTCGTCTAACGGTAAAAAATA
GGATCTTCACTATTTTTCTAATTTCAAAAACTCTCTTCTAAGACAATGAAGCGTTCGTTT
AACCATTCATTCTCTCCACCAATTAAATGACAATTAATTATGCTACTTTATTACAG
TCAGAGTTACCGCATCCGTTTAAAGGTATTAAAATTAGATTATAATTAGTTAATTTACC
CCCACTGGGCAGGCATCACCTTTAATTCATACTAAAGGCTATGTTTT
>2.15.16.25
TAACAACTTCTGCATTGTTTG
GTTATCTTAATTCAACATAGAGGTGACAAACTTTGTATTTGATTTGATCTCTAAAACAAAATTAT
CCTGGTATCCCTAAGGTAGCTTTTATTTATTAATCATTAGGGAGATTTCTTTTGCCTAATGGGTCATTAT
AGCCTACTTTAGTAACTGTTAAAAGTATTAGTTATACAGTAATTTAATTATATTATTATGCTTATCT
TTGTTAATTATAAAAGATAGTCGCCCCAACTAAACTACCCACCCATAATCTAATTAT
TATTCAATTATGGGCCATAGTTAAGCTCTATAGGGTCTTTTCGTCTAACGGTAAAAAATA
GGATCTTCACTATTTTTCTAATTTCAAAAACTCTCTTCTAAGACAATGAAGCGTTCGTTT
AACCATTCATTCTCTCCACCAATTAAATGACAATTAATTATGCTACTTTATTACAG
TCAGAGTTACCGCATCCGTTTAAAGGTATTAAAATTAGATTATAATTAGTTAATTTACC
CCCACTGGGCAGGCATCACCTTTAATTCATACTAAAGGCTATGTTTTTG
>2.15.16.26
ACTTCTGCAGTTGTTTG
GTTATCTTAATTCAACATAGAGGTGAGCAAACTTTGTATTTGATTTGATCTCTAAAACAAAATTAT
CCTGGTATCCCTAAGGTAGCTTTTATTTATTAATCATTAGGTAGATTTCTTTTGCCTAATGGGTCATTAT
AGCCTACTTTAGTAACTGTTAAAAATATTAGTTATACAGTAATTTAATTATATTATTATGCTTATCT
TTGTTAATTATAAAAGATAGTCGCCCCAACTAAACTACCCACCCATAATCTAATTAT
TATTCAATTATGGGCCATAGTTAAGCTCTATAGGGTCTTTTCGTCTAACGGTAAAAAATA
GGATCTTCACTATTTTTCTAATTTCAAAAACTCTCTTCTAAGACAATGAAGCGTTCGTTT
AACCATTCATTCTCTCCACCAATTAAATGACAATTAATTATGCTACTTTATTACAG
TC

>2.29.16.22
CTACCTTAACAACTTCTGCAGTTGTTTG
GTTATCTTAATTCAACATAGAGGTGACAAACTTTGTATTTGATTTGATCTCTAAAACAAAATTAT
CCTGTTATCCCTAAGGTAGCTTTTATTTATTAATCATTAGGTAGATTTCTTTTGGCTAATGGGTCATTAT
AGCCTACTTTAGTAACTGTTAAAAATATTAGTTATACAGTAATTTAATTATATTATTATGCTTATCT
TTGTTAATTATAAAAGATAGTCGCCCCAACTAAACTACCCACCCATAATCTAATTAT
TATTCAATTATGGGCCATAGTTAAGCTCTATAGGGTCTTTTCGTCTAACGGTAAAAAATA
GGATCTTCACTATTTTTCTAATTTCAAAAACTCTCTTCTAAGACAATGAAGCGTTCGTTT
AACCATTCATTCTCTCCACCAATTAAATGACAATTAATTATGCTACTTTATTACAG
TCAGAGTTACCGCATCCGTTTAAAGGTATTAAAATTAGATTATAATTAGTTAATTTACC
CCCACTGGGCAGGCATCACCTTTAATTCATTCTAAAGGCTATGTTT
>2.29.16.19
CTTCTGCAGTTGTTTG
GTTATCTTAATTCAACATAGAGGTGACAAACTTTGTATTTGATTTGATCTCTAAAACAAAATTAT
CCTGTTATCCCTAAGGTAGCTTTTATTTATTAATCATTAGGTAGATTTCTTTTGCCTAATGGGTCATTAT
AGCCTACTTTAGTAACTGTTAAAAGTATTAGTTATACAGTAATTTAATTATATTATTATGCTTATCT
TTGTTAATTATAAAAGATAGTCGCCCCAACTAAACTACCCACCCATAATCTAATTAT
TATTCAATTATGGGCCATAGTTAAGCTCTATAGGGTCTTTTCGTCTAACGGTAAAAAATA
GGATCTTCACTATTTTTCTAATTTCAAAAACTCTCTTCTAAGACAATGAAGCGTTCGTTT
AACCATTCATTCTCTCCACCAATTAAATGACAATTAATTATGCTACTTTATTACAG
TCAGAGTTACCGCATCCGTTTAAAGGTATTAAAATTAGATTATAATTAGTTAATTTACC
CCCACTGGGCAGGCATCACCTTTAATTCATACTAAAGGCTATGTTTT
>2.29.16.17
ACTTCTGCAGTTGTTTG
GTTATCTTAATTCAACATAGAGGTGAGCAAACTTTGTATTTGATTTGATCTCTAAAACAAAATTAT
CCTGTTATCCCTAAGGTAGCTTTTATTTATTAATCATTAGGTAGATTTCTTTTGCCTAATGGGTCATTAT
AGCCTACTTTAGTAACTGTTAAAAATATTAGTTATACAGTAATTTAATTATATTATTATGCTTATCT
TTGTTAATTATAAAAGATAGTCGCCCCAACTAAACTACCCACCCATAATCTAATTAT
TATTCAATTATGAGCCATAGTTAAGCTCTATAGGGTCTTTTCGTCTAACGGTAAAAAATA
GGATCTTCACTATTTTTCTAATTTCAAAAACTCTCTTCTAAGACAATGAAGCGTTCGTTT
AACCATTCATTCTCTCCACCAATTAAATGACAATTAATTATGCTACTTTATTACAG
TCAGAGTTACCGCATCCGTTTAAAGGTATTAAAATTAGATTATAATTAGTTAATTTACC
CCCACTGGGCAGGCATCACCTTTAATTCATACTAAAGGCTATGTTTT
>2.29.16.9
ACTTCTGCATTGTTTG
GTTATCTTAATTCAACATAGAGGTGACAAACTTTGTATTTGATTTGATCTCTAAAACAAAATTAT
CCTGTTATCCCTAAGGTAGCTTTTATTTATTAATCATTAGGTAGATTTCTTTTGCCTAATGGGTCATTAT
AGCCTACTTTAGTAACTGTTAAAAATATTAGTTATACAGTAATTTAATTATATTATTATGCTTATCT
TTGTTAATTATAAAAGATAGTCGCCCCAACTAAACTACCCACCCATAATCTAATTAT
TATTCAATTATGAGCCATAGTTAAGCTCTATAGGGTCTTTTCGTCTAACGGTAAAAAATA
GGATCTTCACTATTTTTCTAATTTCAAAAACTCTCTTCTAAGACAATGAAGCGTTCGTTT
AACCATTCATTCTCTCCACCAATTAAATGACAATTAATTATGCTACTTTATTACAG
TCAGAGTTACCGCATCCGTTTAAAGGTATTAAAATTAGATTATAATTAGTTAATTTACC
CCCACTGGGCAGGCATCACCTTTAATTCATACTAAAGGCTATGTTTT
>2.29.16.10
ACTTCTGCAGTTGTTTG
GTTATCTTAATTCAACATAGAGGTGACAAACTTTGTATTTGATTTGATCTCTAAAACAAAATTAT
CCTGTTATCCCTAAGGTAGCTTTTATTTATTAATCATTAGGTAGATTTCTTTTGCCTAATGGGTCATTAT
AGCCTACTTTAGTAACTGTTAAAAATATTAGTTATACAGTAATTTAATTATATTATTATGCTTATCT
TTGTTAATTATAAAAGATAGTCGCCCCAACTAAACTACCCACCCATAATCTAATTAT
TATTCAATTATGGGCCATAGTTAAGCTCTATAGGGTCTTTTCGTCTAACGGTAAAAAATA
GGATCTTCACTATTTTTCTAATTTCAAAAACTCTCTTCTAAGACAATGAAGCGTTCGTTT
AACCATTCATTCTCTCCACCAATTAAATGACAATTAATTATGCTACTTTATTACAG
TCAGAGTTACCGCATCCGTTTAAAGGTATTAAAATTAGATTATAATTAGTTAATTTACC
CCCACTGGGCAGGCATCACCTTTAATTCATACTAAAGGCTATGTTTT
>2.29.16.11
ACTTCTGCATTGTTTG
GTTATCTTAATTCAACATAGAGGTGACAAACTTTGTATTTGATTTGATCTCTAAAACAAAATTAT
CCTGTTATCCCTAAGGTAGCTTTTATTTATTAATCATTAGGTAGATTTCTTTTGCCTAATGGGTCATTAT
AGCCTACTTTAGTAACTGTTAAAAATATTAGTTATACAGTAATTTAATTATATTATTATGCTTATCT
TTGTTAATTATAAAAGATAGTCGCCCCAACTAAACTACCCACCCATAATCTAATTAT
TATTCAATTATGGGCCATAGTTAAGCTCTATAGGGTCTTTTCGTCTAACGGTAAAAAATA
GGATCTTCACTATTTTTCTAATTTCAAAAACTCTCTTCTAAGACAATGAAGCGTTCGTTT
AACCATTCATTCTCTCCACCAATTAAATGACAATTAATTATGCTACTTTATTACAG
TCAGAGTTACCGCATCCGTTTAAAGGTATTAAAATTAGATTATAATTAGTTAATTTACC
CCCACTGGGCAGGCATCACCTTTAATTCATACTAAAGGCTATGTTTT
>2.29.16.12
ACTTCTGCATTGTTTG
GTTATCTTAATTCAACATAGAGGTGACAAACTTTGTATTTGATTTGATCTCTAAAACAAAATTAT
CCTGTTATCCCTAAGGTAGCTTTTATTTATTAATCATTAGGTAGATTTCTTTTGCCTAATGGGTCATTAT
AGCCTACTTTAGTAACTGTTAAAAATATTAGTTATACAGTAATTTAATTATATTATTATGCTTATCT
TTGTTAATTATAAAAGATAGTCGCCCCAACTAAACTACCCACCCATAATCTAATTAT
TATTCAATTATGGGCCATAGTTAAGCTCTATAGGGTCTTTTCGTCTAACGGTAAAAAATA
GGATCTTCACTATTTTTCTAATTTCAAAAACTCTCTTCTAAGACAATGAAGCGTTCGTTT
AACCATTCATTCTCTCCACCAATTAAATGACAATTAATTATGCTACTTTATTACAG
TCAGAGTTACCGCATCCGTTTAAAGG
